# Supplementary material for: IPD3, a master regulator of arbuscular mycorrhizal symbiosis, affects genes for immunity and metabolism of non-host Arabidopsis when restored long after its evolutionary loss
Source: Plant Mol Biol. 2024 Feb 18;114(2):21. doi: 10.1007/s11103-024-01422-3 (PMC10874911; doi:10.1007/s11103-024-01422-3)
Supplement: Supplementary file 3 — Supplementary file3 (XLSX 1185 KB) Online Resource 3 Shotgun proteomic quantification data of IPD3 and native proteins in Arabidopsis. Protein abundance is quantified as Normalized Spectral Abundance Factor (NSAF) according to Zybailov et al (2006), which is the number of unique protein fragments mapped to a specific reference sequence (spectral counts, SpC) divided by the total length of that protein (L), divided by the sum of the latter across all proteins present in the dataset (e.g. for protein n, [(SpCn)/(Ln)]/Σ[(SpC)/(L)]. NSAF is therefore a positive metric between 0 and 1, and the sum of NSAF for all proteins in a sample always adds up to 1, with the protein with highest NSAF having the highest estimated abundance. Note that matches of IPD3Mt and IPD3S50D are detected in the IPD3Min transgenic line due to the fact that IPD3Min is identical to the C-terminal formation of those reference sequences. No protein sequence originating from the N-terminal portion of IPD3 was detected in IPD3Min plants, and no IPD3 protein sequence of any kind was detected in plants transformed with IPD3Mt or IPD3S50D. [file 11103_2024_1422_MOESM3_ESM.xlsx]

## Sheet: S1A; IPD3 quantification
Reference sequence	Description	Average NSAF Wt_shoot	Average NSAF Wt_root	Average NSAF MtIPD3_shoot	Average NSAF MtIPD3_root	Average NSAF S50IPD_shoot	Average NSAF S50IPD_root	Average NSAF IPD3_min_shoot	Average NSAF IPD3_min_root
Trans_IPD3min-1	Truncated IPD3-Min. protein	0	0	0	0	0	0	0.0413543	0.0460983
Trans_Seq10-MedtrIPD3	Full-length Medicago truncatula protein	0	0	0	0	0	0	0.0208787	0.0229434
Trans_Seq15-S50DMimic1IPD3	Full-length S50>D phosphomimic protein	0	0	0	0	0	0	0.0208787	0.0229434

## Sheet: S1B; NSAF IPD3Min and Wt
Accession	Gene	Description	Average NSAF Wt_root	Average NSAF IPD3_min_root
A8MQK8	AT1G01100	60S acidic ribosomal protein family OS=Arabidopsis thaliana OX=3702 GN=At1g01100 PE=1 SV=1	0.0121616	0.02149
Q9M2E2	AT3G61220	(+)-neomenthol dehydrogenase OS=Arabidopsis thaliana OX=3702 GN=SDR1 PE=1 SV=1	0.00297826	0.000402782
F4JTE7	AT4G25840	(DL)-glycerol-3-phosphatase 1, mitochondrial OS=Arabidopsis thaliana OX=3702 GN=GPP1 PE=1 SV=1	0.000403371	0.00227874
A8MS37	AT3G14420	(S)-2-hydroxy-acid oxidase OS=Arabidopsis thaliana OX=3702 GN=GOX1 PE=1 SV=1	0.00428686	0.00631848
B3H4B8	AT3G14420	(S)-2-hydroxy-acid oxidase OS=Arabidopsis thaliana OX=3702 GN=GOX1 PE=1 SV=1	0.00421658	0.0062149
Q2V3V9	AT3G14420	(S)-2-hydroxy-acid oxidase OS=Arabidopsis thaliana OX=3702 GN=GOX1 PE=1 SV=2	0.00420509	0.00619797
F4JFV6	AT3G14415	(S)-2-hydroxy-acid oxidase OS=Arabidopsis thaliana OX=3702 GN=GOX2 PE=1 SV=1	0.00380013	0.00564379
Q8GXV5	AT4G17050	(S)-ureidoglycine aminohydrolase OS=Arabidopsis thaliana OX=3702 GN=UGLYAH PE=1 SV=1	0.000825588	0.000568855
Q8RU07	AT2G30200	[Acyl-carrier-protein] S-malonyltransferase OS=Arabidopsis thaliana OX=3702 GN=EMB3147 PE=1 SV=1	0.00695833	0.00745613
Q9ZUN4	AT2G19590	1-aminocyclopropane-1-carboxylate oxidase 1 OS=Arabidopsis thaliana OX=3702 GN=ACO1 PE=2 SV=1	0.0011201	1e-07
Q41931	AT1G62380	1-aminocyclopropane-1-carboxylate oxidase 2 OS=Arabidopsis thaliana OX=3702 GN=ACO2 PE=1 SV=2	0.00682566	0.00950091
O65378	AT1G12010	1-aminocyclopropane-1-carboxylate oxidase 3 OS=Arabidopsis thaliana OX=3702 GN=At1g12010 PE=1 SV=1	0.00152011	0.00400748
Q06588	AT1G05010	1-aminocyclopropane-1-carboxylate oxidase 4 OS=Arabidopsis thaliana OX=3702 GN=ACO4 PE=1 SV=2	0.00176289	0.00105703
Q9LTH8	AT5G59530	1-aminocyclopropane-1-carboxylate oxidase homolog 11 OS=Arabidopsis thaliana OX=3702 GN=At5g59530 PE=2 SV=1	0.00227698	0.00158267
Q9LTH7	AT5G59540	1-aminocyclopropane-1-carboxylate oxidase homolog 12 OS=Arabidopsis thaliana OX=3702 GN=At5g59540 PE=2 SV=1	0.000328428	0.00085572
Q9C5K7	AT1G06640	1-aminocyclopropane-1-carboxylate oxidase homolog 2 OS=Arabidopsis thaliana OX=3702 GN=At1g06640 PE=2 SV=1	1e-05	0.000848763
Q8H1S4	AT1G06650	1-aminocyclopropane-1-carboxylate oxidase homolog 3 OS=Arabidopsis thaliana OX=3702 GN=At1g06650 PE=2 SV=1	1e-05	0.000848763
A0A1P8AWA3	AT1G49340	1-phosphatidylinositol 4-kinase OS=Arabidopsis thaliana OX=3702 GN=ATPI4K ALPHA PE=1 SV=1	5.94777e-05	0.00109566
A0A1P8ASD3	AT1G34260	1-phosphatidylinositol-3-phosphate 5-kinase OS=Arabidopsis thaliana OX=3702 GN=FAB1D PE=1 SV=1	0.000606971	0.000314245
A0A1P8B4W3	AT4G14716	1,2-dihydroxy-3-keto-5-methylthiopentene dioxygenase OS=Arabidopsis thaliana OX=3702 GN=ARD1 PE=1 SV=1	0.0044913	0.00553033
A0A1P8B4X2	AT4G14710	1,2-dihydroxy-3-keto-5-methylthiopentene dioxygenase OS=Arabidopsis thaliana OX=3702 GN=ATARD2 PE=1 SV=1	0.00567035	0.00624905
F4JIE1	AT4G14710	1,2-dihydroxy-3-keto-5-methylthiopentene dioxygenase OS=Arabidopsis thaliana OX=3702 GN=ATARD2 PE=1 SV=1	0.00513435	0.00565834
B3H6E4	AT4G14710	1,2-dihydroxy-3-keto-5-methylthiopentene dioxygenase OS=Arabidopsis thaliana OX=3702 GN=ATARD2 PE=1 SV=1	0.00484802	0.00531763
F4JIE0	AT4G14710	1,2-dihydroxy-3-keto-5-methylthiopentene dioxygenase OS=Arabidopsis thaliana OX=3702 GN=ATARD2 PE=1 SV=1	0.00564182	0.00568663
A0A178V7F9	#N/A	1,3-beta-glucan synthase OS=Arabidopsis thaliana OX=3702 GN=GSL10 PE=1 SV=1	0.000130035	0.0002959
Q9SX65	AT1G48320	1,4-dihydroxy-2-naphthoyl-CoA thioesterase 1 OS=Arabidopsis thaliana OX=3702 GN=DHNAT1 PE=1 SV=1	0.000806545	1e-07
P0DI76;P0DI77	#N/A	1,8-cineole synthase 1, chloroplastic OS=Arabidopsis thaliana OX=3702 GN=TPS27 PE=1 SV=1;1,8-cineole synthase 2, chloroplastic OS=Arabidopsis thaliana OX=3702 GN=TPS23 PE=1 SV=1	0.00395184	0.000481237
O80504	AT2G44650	10 kDa chaperonin 2, chloroplastic OS=Arabidopsis thaliana OX=3702 GN=CPN10-2 PE=2 SV=1	0.00176997	1e-07
P34893	AT1G14980	10 kDa chaperonin, mitochondrial OS=Arabidopsis thaliana OX=3702 GN=CPN10 PE=1 SV=1	0.117504	0.0621042
Q9ZUP9	#N/A	10-formyltetrahydrofolate synthetase OS=Arabidopsis thaliana OX=3702 GN=At2g12280 PE=4 SV=1	0.0013356	0.00132471
F4JWP9	AT5G25230	109 kDa U5 small nuclear ribonucleoprotein component GFL OS=Arabidopsis thaliana OX=3702 GN=GFL PE=2 SV=1	0.00141253	0.00151835
Q9LNC5	AT1G06220	110 kDa U5 small nuclear ribonucleoprotein component CLO OS=Arabidopsis thaliana OX=3702 GN=CLO PE=1 SV=1	0.00176355	0.00281846
F4I403	AT1G76680	12-oxophytodienoate reductase 1 OS=Arabidopsis thaliana OX=3702 GN=OPR1 PE=1 SV=1	0.0192001	0.0107877
Q8LAH7	AT1G76680	12-oxophytodienoate reductase 1 OS=Arabidopsis thaliana OX=3702 GN=OPR1 PE=1 SV=2	0.0208136	0.0115127
Q8GYB8	AT1G76690	12-oxophytodienoate reductase 2 OS=Arabidopsis thaliana OX=3702 GN=OPR2 PE=1 SV=2	0.00555303	0.00356599
Q9FUP0	AT2G06050	12-oxophytodienoate reductase 3 OS=Arabidopsis thaliana OX=3702 GN=OPR3 PE=1 SV=2	0.00144193	0.00030492
P15456	AT1G03880	12S seed storage protein CRB OS=Arabidopsis thaliana OX=3702 GN=CRB PE=1 SV=2	0.000264186	1e-07
Q96318	AT4G28520	12S seed storage protein CRC OS=Arabidopsis thaliana OX=3702 GN=CRC PE=1 SV=1	0.000193138	1e-07
F4I1B8	AT1G22290	14-3-3 family protein OS=Arabidopsis thaliana OX=3702 GN=At1g22290 PE=3 SV=1	0.0241203	0.00920193
F4I1B7	AT1G22290	14-3-3 family protein OS=Arabidopsis thaliana OX=3702 GN=At1g22290 PE=3 SV=1	0.0218869	0.0083499
P42643	AT4G09000	14-3-3-like protein GF14 chi OS=Arabidopsis thaliana OX=3702 GN=GRF1 PE=1 SV=3	0.194009	0.262458
P48347	AT1G22300	14-3-3-like protein GF14 epsilon OS=Arabidopsis thaliana OX=3702 GN=GRF10 PE=1 SV=1	0.110103	0.106855
Q9C5W6	AT1G26480	14-3-3-like protein GF14 iota OS=Arabidopsis thaliana OX=3702 GN=GRF12 PE=2 SV=1	0.0384941	0.0325138
P48348	AT5G65430	14-3-3-like protein GF14 kappa OS=Arabidopsis thaliana OX=3702 GN=GRF8 PE=1 SV=2	0.137713	0.161932
P48349	AT5G10450	14-3-3-like protein GF14 lambda OS=Arabidopsis thaliana OX=3702 GN=GRF6 PE=1 SV=1	0.138275	0.167283
Q96299	AT2G42590	14-3-3-like protein GF14 mu OS=Arabidopsis thaliana OX=3702 GN=GRF9 PE=1 SV=2	0.0517639	0.0429808
Q96300	AT3G02520	14-3-3-like protein GF14 nu OS=Arabidopsis thaliana OX=3702 GN=GRF7 PE=1 SV=1	0.137769	0.163301
Q01525	AT1G78300	14-3-3-like protein GF14 omega OS=Arabidopsis thaliana OX=3702 GN=GRF2 PE=1 SV=2	0.188281	0.236567
Q9S9Z8	AT1G34760	14-3-3-like protein GF14 omicron OS=Arabidopsis thaliana OX=3702 GN=GRF11 PE=2 SV=2	0.044294	0.037634
P46077	AT1G35160	14-3-3-like protein GF14 phi OS=Arabidopsis thaliana OX=3702 GN=GRF4 PE=1 SV=2	0.153685	0.207065
P42644	AT5G38480	14-3-3-like protein GF14 psi OS=Arabidopsis thaliana OX=3702 GN=GRF3 PE=1 SV=2	0.155742	0.20219
P42645	AT5G16050	14-3-3-like protein GF14 upsilon OS=Arabidopsis thaliana OX=3702 GN=GRF5 PE=1 SV=2	0.140797	0.169021
Q9C8S6	AT1G63220	16 kDa phloem protein 2 OS=Arabidopsis thaliana OX=3702 GN=PP16-2 PE=1 SV=1	0.000855925	0.00213057
F4IIU4	AT2G34680	187-kDa microtubule-associated protein AIR9 OS=Arabidopsis thaliana OX=3702 GN=AIR9 PE=1 SV=1	1e-05	0.0001985
Q9C5R8	AT5G06290	2-Cys peroxiredoxin BAS1-like, chloroplastic OS=Arabidopsis thaliana OX=3702 GN=At5g06290 PE=2 SV=3	0.00981602	0.00610279
Q96291	AT3G11630	2-Cys peroxiredoxin BAS1, chloroplastic OS=Arabidopsis thaliana OX=3702 GN=BAS1 PE=1 SV=2	0.0176808	0.0193224
Q9AV97	AT1G79500	2-dehydro-3-deoxyphosphooctonate aldolase 1 OS=Arabidopsis thaliana OX=3702 GN=KDSA1 PE=1 SV=2	0.00322635	0.00225729
Q6NQL4	AT1G16340	2-dehydro-3-deoxyphosphooctonate aldolase 2 OS=Arabidopsis thaliana OX=3702 GN=KDSA2 PE=1 SV=1	0.00119589	0.0016588
Q9LF46	AT5G17380	2-hydroxyacyl-CoA lyase OS=Arabidopsis thaliana OX=3702 GN=HACL PE=1 SV=1	0.00444899	0.00432985
A0A1P8AV04	AT1G74040	2-isopropylmalate synthase 1 OS=Arabidopsis thaliana OX=3702 GN=IMS1 PE=1 SV=1	0.000260499	0.00219502
Q9LPR4	AT1G18500	2-isopropylmalate synthase 1, chloroplastic OS=Arabidopsis thaliana OX=3702 GN=IPMS1 PE=1 SV=2	0.00227149	0.0030955
Q9C550	AT1G74040	2-isopropylmalate synthase 2, chloroplastic OS=Arabidopsis thaliana OX=3702 GN=IPMS2 PE=1 SV=1	0.000788696	0.0026249
A0A1P8AUZ8	AT1G74040	2-isopropylmalate synthase OS=Arabidopsis thaliana OX=3702 GN=IMS1 PE=1 SV=1	0.0004567	0.00235689
Q9LY74	AT3G63410	2-methyl-6-phytyl-1,4-hydroquinone methyltransferase, chloroplastic OS=Arabidopsis thaliana OX=3702 GN=VTE3 PE=1 SV=1	0.000355635	0.000425073
Q8LDF2	AT5G64250	2-nitropropane dioxygenase-like protein OS=Arabidopsis thaliana OX=3702 GN=MSJ1.9 PE=1 SV=1	0.0189312	0.0177444
Q9FMG0	#N/A	2-nitropropane dioxygenase-like protein OS=Arabidopsis thaliana OX=3702 GN=MSJ1.9 PE=1 SV=1	0.0166572	0.0156129
Q9C936	AT1G52820	2-oxoglutarate (2OG) and Fe(II)-dependent oxygenase superfamily protein OS=Arabidopsis thaliana OX=3702 GN=At1g52820 PE=1 SV=1	0.000379194	1e-07
A0A1P8AU16	AT1G52820	2-oxoglutarate (2OG) and Fe(II)-dependent oxygenase superfamily protein OS=Arabidopsis thaliana OX=3702 GN=At1g52820 PE=1 SV=1	0.00046411	1e-07
F4J9Y9	AT3G19010	2-oxoglutarate (2OG) and Fe(II)-dependent oxygenase superfamily protein OS=Arabidopsis thaliana OX=3702 GN=At3g19010 PE=1 SV=1	0.00330986	0.00167834
F4J9Z1	AT3G19010	2-oxoglutarate (2OG) and Fe(II)-dependent oxygenase superfamily protein OS=Arabidopsis thaliana OX=3702 GN=At3g19010 PE=1 SV=1	0.00206147	0.00057077
Q9LJ65	#N/A	2-oxoglutarate (2OG) and Fe(II)-dependent oxygenase superfamily protein OS=Arabidopsis thaliana OX=3702 GN=At3g19010 PE=1 SV=1	0.00302535	0.00153407
Q84K82	#N/A	2-oxoglutarate (2OG) and Fe(II)-dependent oxygenase superfamily protein OS=Arabidopsis thaliana OX=3702 GN=At5g20400 PE=1 SV=1	0.000706969	0.000899981
Q8LF12	#N/A	2-oxoglutarate (2OG) and Fe(II)-dependent oxygenase superfamily protein OS=Arabidopsis thaliana OX=3702 GN=At5g20550 PE=1 SV=1	0.000344425	1e-07
Q9FI36	#N/A	2-oxoglutarate (2OG) and Fe(II)-dependent oxygenase superfamily protein OS=Arabidopsis thaliana OX=3702 GN=MDN11.10 PE=1 SV=1	0.00027144	0.000290067
A0A1P8BBY4	AT5G05600	2-oxoglutarate (2OG) and Fe(II)-dependent oxygenase superfamily protein OS=Arabidopsis thaliana OX=3702 GN=MOP10.14 PE=1 SV=1	0.00125852	0.000493728
A0A1P8BHG5	AT5G47760	2-phosphoglycolate phosphatase 2 OS=Arabidopsis thaliana OX=3702 GN=PGLP2 PE=1 SV=1	0.000988433	0.0010645
O04499	AT1G09780	2,3-bisphosphoglycerate-independent phosphoglycerate mutase 1 OS=Arabidopsis thaliana OX=3702 GN=PGM1 PE=1 SV=3	0.0494203	0.0484502
Q9LFH1	AT3G53470	2,3-bisphosphoglycerate-independent phosphoglycerate mutase OS=Arabidopsis thaliana OX=3702 GN=F4P12_170 PE=1 SV=1	0.000749663	1e-07
Q9XE46	#N/A	2,4-dienoyl-CoA reductase ((3E)-enoyl-CoA-producing) OS=Arabidopsis thaliana OX=3702 GN=At2g07640 PE=4 SV=1	0.0006177	1e-07
O65282	AT5G20720	20 kDa chaperonin, chloroplastic OS=Arabidopsis thaliana OX=3702 GN=CPN20 PE=1 SV=2	0.0358904	0.0257122
A0A1P8AX55	AT2G27020	20S proteasome alpha subunit G1 OS=Arabidopsis thaliana OX=3702 GN=PAG1 PE=1 SV=1	0.0187818	0.0245222
F4HP14	AT1G13060	20S proteasome beta subunit E1 OS=Arabidopsis thaliana OX=3702 GN=PBE1 PE=1 SV=1	0.00678243	0.0119579
Q0WVZ7	AT5G20660	24 kDa vacuolar protein-like OS=Arabidopsis thaliana OX=3702 GN=At5g20655 PE=1 SV=1	0.000105892	0.000393045
Q39227	AT1G20330	24-methylenesterol C-methyltransferase 2 OS=Arabidopsis thaliana OX=3702 GN=SMT2 PE=1 SV=2	0.000665952	0.000397991
Q94JS4	AT1G76090	24-methylenesterol C-methyltransferase 3 OS=Arabidopsis thaliana OX=3702 GN=SMT3 PE=2 SV=1	0.00105143	1e-07
O48844	AT2G32730	26S proteasome non-ATPase regulatory subunit 1 homolog A OS=Arabidopsis thaliana OX=3702 GN=RPN2A PE=1 SV=1	0.00565587	0.00463335
Q9MAT0	AT1G04810	26S proteasome non-ATPase regulatory subunit 1 homolog B OS=Arabidopsis thaliana OX=3702 GN=RPN2B PE=1 SV=1	0.0029132	0.00206098
Q9LP45	AT1G29150	26S proteasome non-ATPase regulatory subunit 11 homolog OS=Arabidopsis thaliana OX=3702 GN=RPN6 PE=1 SV=1	0.0164492	0.0158428
Q9FIB6	AT5G09900	26S proteasome non-ATPase regulatory subunit 12 homolog A OS=Arabidopsis thaliana OX=3702 GN=RPN5A PE=1 SV=1	0.0128463	0.0128622
Q8VWK0	AT5G64760	26S proteasome non-ATPase regulatory subunit 12 homolog B OS=Arabidopsis thaliana OX=3702 GN=RPN5B PE=1 SV=1	0.00765022	0.00706804
Q8RWF0	AT5G45620	26S proteasome non-ATPase regulatory subunit 13 homolog A OS=Arabidopsis thaliana OX=3702 GN=RPN9A PE=1 SV=1	0.00653104	0.00868057
Q8GYA6	AT4G19006	26S proteasome non-ATPase regulatory subunit 13 homolog B OS=Arabidopsis thaliana OX=3702 GN=RPN9B PE=1 SV=1	0.00553303	0.0106853
Q9LT08	AT5G23540	26S proteasome non-ATPase regulatory subunit 14 homolog OS=Arabidopsis thaliana OX=3702 GN=RPN11 PE=1 SV=1	0.0198617	0.017235
Q9SIV2	AT2G20580	26S proteasome non-ATPase regulatory subunit 2 homolog A OS=Arabidopsis thaliana OX=3702 GN=RPN1A PE=1 SV=2	0.00839506	0.00658059
Q6XJG8	AT4G28470	26S proteasome non-ATPase regulatory subunit 2 homolog B OS=Arabidopsis thaliana OX=3702 GN=RPN1B PE=1 SV=1	0.00345257	0.0025648
Q9LNU4	AT1G20200	26S proteasome non-ATPase regulatory subunit 3 homolog A OS=Arabidopsis thaliana OX=3702 GN=RPN3A PE=1 SV=3	0.0121146	0.0131247
Q9LQR8	AT1G75990	26S proteasome non-ATPase regulatory subunit 3 homolog B OS=Arabidopsis thaliana OX=3702 GN=RPN3B PE=1 SV=2	0.00795178	0.00599522
P55034	AT4G38630	26S proteasome non-ATPase regulatory subunit 4 homolog OS=Arabidopsis thaliana OX=3702 GN=RPN10 PE=1 SV=1	0.00824482	0.00787279
Q93Y35	AT4G24820	26S proteasome non-ATPase regulatory subunit 6 homolog OS=Arabidopsis thaliana OX=3702 GN=RPN7 PE=1 SV=1	0.0111978	0.0130146
O24412	AT5G05780	26S proteasome non-ATPase regulatory subunit 7 homolog A OS=Arabidopsis thaliana OX=3702 GN=RPN8A PE=1 SV=1	0.0104109	0.0081549
Q9C774	AT3G11270	26S proteasome non-ATPase regulatory subunit 7 homolog B OS=Arabidopsis thaliana OX=3702 GN=RPN8B PE=1 SV=1	0.00827549	0.00818116
Q9SGW3	AT1G64520	26S proteasome non-ATPase regulatory subunit 8 homolog A OS=Arabidopsis thaliana OX=3702 GN=RPN12A PE=1 SV=1	0.0182019	0.0224173
A0A1P8APR7	AT1G53780	26S proteasome regulatory complex ATPase OS=Arabidopsis thaliana OX=3702 GN=At1g53780 PE=3 SV=1	0.000620779	0.000199038
F4HTC3	AT1G53780	26S proteasome regulatory complex ATPase OS=Arabidopsis thaliana OX=3702 GN=At1g53780 PE=3 SV=1	0.000599752	0.000192296
F4HTC5	AT1G53780	26S proteasome regulatory complex ATPase OS=Arabidopsis thaliana OX=3702 GN=At1g53780 PE=3 SV=2	0.000621817	0.00019937
Q9T090	AT4G27680	26S proteasome regulatory particle chain RPT6-like protein OS=Arabidopsis thaliana OX=3702 GN=At4g27680 PE=1 SV=1	0.00346401	0.00439925
Q9FJC9	#N/A	26S proteasome regulatory particle chain RPT6-like protein OS=Arabidopsis thaliana OX=3702 GN=MNC6.8 PE=1 SV=1	0.00342103	0.00434466
Q9SEI3	AT5G43010	26S proteasome regulatory subunit 10B homolog A OS=Arabidopsis thaliana OX=3702 GN=RPT4A PE=1 SV=1	0.0155155	0.0188745
Q9SZD4	AT4G29040	26S proteasome regulatory subunit 4 homolog A OS=Arabidopsis thaliana OX=3702 GN=RPT2A PE=1 SV=1	0.0164756	0.0237333
Q9SL67	AT2G20140	26S proteasome regulatory subunit 4 homolog B OS=Arabidopsis thaliana OX=3702 GN=RPT2B PE=1 SV=1	0.0164756	0.0237333
Q9SEI2	AT3G05530	26S proteasome regulatory subunit 6A homolog A OS=Arabidopsis thaliana OX=3702 GN=RPT5A PE=1 SV=1	0.0148522	0.0171959
O04019	AT1G09100	26S proteasome regulatory subunit 6A homolog B OS=Arabidopsis thaliana OX=3702 GN=RPT5B PE=1 SV=3	0.0100812	0.0133433
Q9SEI4	AT5G58290	26S proteasome regulatory subunit 6B homolog OS=Arabidopsis thaliana OX=3702 GN=RPT3 PE=1 SV=1	0.0183642	0.0236614
Q9SSB5	AT1G53750	26S proteasome regulatory subunit 7 homolog A OS=Arabidopsis thaliana OX=3702 GN=RPT1A PE=1 SV=1	0.0101745	0.00977443
Q9SSB4	AT1G53780	26S proteasome regulatory subunit 7 homolog B OS=Arabidopsis thaliana OX=3702 GN=RPT1B PE=1 SV=2	0.000801393	0.000256947
Q9C5U3	AT5G19990	26S proteasome regulatory subunit 8 homolog A OS=Arabidopsis thaliana OX=3702 GN=RPT6A PE=1 SV=1	0.0163519	0.0180572
Q94BQ2	AT5G20000	26S proteasome regulatory subunit 8 homolog B OS=Arabidopsis thaliana OX=3702 GN=RPT6B PE=1 SV=1	0.0163519	0.0176526
O48726	AT2G26590	26S proteasome regulatory subunit RPN13 OS=Arabidopsis thaliana OX=3702 GN=RPN13 PE=1 SV=2	0.00338642	0.00328019
Q9MAK9	AT1G45000	26S proteasome regulatory subunit S10B homolog B OS=Arabidopsis thaliana OX=3702 GN=RPT4B PE=1 SV=1	0.0159985	0.0209159
B3H6B0	AT5G09900	26S proteasome regulatory subunit, putative (RPN5) OS=Arabidopsis thaliana OX=3702 GN=EMB2107 PE=1 SV=1	0.0103182	0.0107444
F4KFD7	AT5G09900	26S proteasome regulatory subunit, putative (RPN5) OS=Arabidopsis thaliana OX=3702 GN=EMB2107 PE=1 SV=1	0.0128463	0.0128622
Q9FNM0	#N/A	28 kDa heat/acid-stable phosphoprotein-like protein OS=Arabidopsis thaliana OX=3702 GN=MCL19.6 PE=1 SV=1	0.00282068	0.00175213
Q9SRR8	AT3G07480	2Fe-2S ferredoxin-like superfamily protein OS=Arabidopsis thaliana OX=3702 GN=F21O3.19 PE=1 SV=1	0.0093951	0.0120984
F4IE99	AT1G32550	2Fe-2S ferredoxin-like superfamily protein OS=Arabidopsis thaliana OX=3702 GN=FdC2 PE=1 SV=1	0.00061961	1e-07
P15458	AT4G27150	2S seed storage protein 2 OS=Arabidopsis thaliana OX=3702 GN=AT2S2 PE=2 SV=1	0.00148025	1e-07
P15459	AT4G27160	2S seed storage protein 3 OS=Arabidopsis thaliana OX=3702 GN=AT2S3 PE=1 SV=1	0.0015344	1e-07
Q8VYV7	AT5G66120	3-dehydroquinate synthase, chloroplastic OS=Arabidopsis thaliana OX=3702 GN=DHQS PE=1 SV=1	0.00245544	0.00355146
F4I2W6	AT1G16340	3-deoxy-8-phosphooctulonate synthase OS=Arabidopsis thaliana OX=3702 GN=ATKDSA2 PE=1 SV=1	0.00118772	0.00164748
Q9C920	AT1G53000	3-deoxy-manno-octulosonate cytidylyltransferase, mitochondrial OS=Arabidopsis thaliana OX=3702 GN=KDSB PE=1 SV=1	0.00448921	0.0033933
Q9SIE3	AT2G22230	3-hydroxyacyl-[acyl-carrier-protein] dehydratase OS=Arabidopsis thaliana OX=3702 GN=At2g22230 PE=1 SV=2	0.0015563	0.0026186
Q9LX13	AT5G10160	3-hydroxyacyl-[acyl-carrier-protein] dehydratase OS=Arabidopsis thaliana OX=3702 GN=At5g10160 PE=1 SV=1	0.00383233	0.00340461
A0A1I9LST4	AT3G15290	3-hydroxyacyl-CoA dehydrogenase family protein OS=Arabidopsis thaliana OX=3702 GN=At3g15290 PE=1 SV=1	0.000535408	0.00115954
Q9LDF5	#N/A	3-hydroxyacyl-CoA dehydrogenase family protein OS=Arabidopsis thaliana OX=3702 GN=At3g15290 PE=1 SV=1	0.000427963	0.000926846
Q9LKJ1	AT5G65940	3-hydroxyisobutyryl-CoA hydrolase 1 OS=Arabidopsis thaliana OX=3702 GN=CHY1 PE=1 SV=1	0.00132587	0.000272418
Q8RXN4	AT4G31810	3-hydroxyisobutyryl-CoA hydrolase-like protein 2, mitochondrial OS=Arabidopsis thaliana OX=3702 GN=At4g31810 PE=1 SV=1	1e-05	0.000414471
Q9T0K7	AT4G13360	3-hydroxyisobutyryl-CoA hydrolase-like protein 3, mitochondrial OS=Arabidopsis thaliana OX=3702 GN=At4g13360 PE=1 SV=2	0.00392273	0.00418486
Q9SHJ8	AT1G06550	3-hydroxyisobutyryl-CoA hydrolase-like protein 5 OS=Arabidopsis thaliana OX=3702 GN=At1g06550 PE=1 SV=2	0.000635725	0.000438033
Q94AR8	AT4G13430	3-isopropylmalate dehydratase large subunit, chloroplastic OS=Arabidopsis thaliana OX=3702 GN=IIL1 PE=1 SV=1	0.0242044	0.0119911
Q9ZW85	AT2G43090	3-isopropylmalate dehydratase small subunit 1 OS=Arabidopsis thaliana OX=3702 GN=SSU1 PE=1 SV=1	0.0165879	0.0143049
Q9ZW84	AT2G43100	3-isopropylmalate dehydratase small subunit 2 OS=Arabidopsis thaliana OX=3702 GN=SSU2 PE=1 SV=1	0.00721355	0.00318179
Q9LYT7	AT3G58990	3-isopropylmalate dehydratase small subunit 3 OS=Arabidopsis thaliana OX=3702 GN=SSU3 PE=1 SV=1	0.0048569	0.0021804
Q9FMT1	AT5G14200	3-isopropylmalate dehydrogenase 1, chloroplastic OS=Arabidopsis thaliana OX=3702 GN=IMDH1 PE=1 SV=1	0.00473695	0.00288026
P93832	AT1G80560	3-isopropylmalate dehydrogenase 2, chloroplastic OS=Arabidopsis thaliana OX=3702 GN=IMDH2 PE=1 SV=1	0.00353575	0.00571693
Q9SA14	AT1G31180	3-isopropylmalate dehydrogenase 3, chloroplastic OS=Arabidopsis thaliana OX=3702 GN=IMDH3 PE=1 SV=2	0.00510755	0.00434778
B9DHH9	AT5G14200	3-isopropylmalate dehydrogenase OS=Arabidopsis thaliana OX=3702 GN=IMD1 PE=1 SV=1	0.00499333	0.00303615
A0A1P8AUM8	AT1G31180	3-isopropylmalate dehydrogenase OS=Arabidopsis thaliana OX=3702 GN=IMD3 PE=1 SV=1	0.0049247	0.00419213
Q8LF48	AT1G04710	3-ketoacyl-CoA thiolase 1, peroxisomal OS=Arabidopsis thaliana OX=3702 GN=KAT1 PE=1 SV=2	0.00487319	0.00295886
Q56WD9	AT2G33150	3-ketoacyl-CoA thiolase 2, peroxisomal OS=Arabidopsis thaliana OX=3702 GN=PED1 PE=1 SV=2	0.057282	0.0528825
Q570C8	AT5G48880	3-ketoacyl-CoA thiolase 5, peroxisomal OS=Arabidopsis thaliana OX=3702 GN=KAT5 PE=1 SV=2	0.00162442	0.000765039
A8MQG9	AT1G73650	3-oxo-5-alpha-steroid 4-dehydrogenase (DUF1295) OS=Arabidopsis thaliana OX=3702 GN=At1g73650 PE=1 SV=1	0.00166937	0.000690744
B3H655	AT1G73650	3-oxo-5-alpha-steroid 4-dehydrogenase (DUF1295) OS=Arabidopsis thaliana OX=3702 GN=At1g73650 PE=1 SV=1	0.00158552	0.000656049
F4HRY1	AT1G73650	3-oxo-5-alpha-steroid 4-dehydrogenase (DUF1295) OS=Arabidopsis thaliana OX=3702 GN=At1g73650 PE=1 SV=1	0.00114977	0.000475744
Q940M8	AT1G73650	3-oxo-5-alpha-steroid 4-dehydrogenase (DUF1295) OS=Arabidopsis thaliana OX=3702 GN=At1g73650 PE=1 SV=1	0.00119734	0.00049543
B9DFE9	#N/A	3-oxo-5-alpha-steroid 4-dehydrogenase (DUF1295) OS=Arabidopsis thaliana OX=3702 GN=At1g73650 PE=1 SV=1	0.00119323	0.000493728
Q9STX2	AT4G24220	3-oxo-Delta(4,5)-steroid 5-beta-reductase OS=Arabidopsis thaliana OX=3702 GN=VEP1 PE=1 SV=1	0.00839931	0.00918648
P33207	AT1G24360	3-oxoacyl-[acyl-carrier-protein] reductase, chloroplastic OS=Arabidopsis thaliana OX=3702 GN=At1g24360 PE=1 SV=2	0.0135757	0.0130782
P52410	AT5G46290	3-oxoacyl-[acyl-carrier-protein] synthase I, chloroplastic OS=Arabidopsis thaliana OX=3702 GN=KAS1 PE=1 SV=2	0.0181159	0.0206169
Q9C9P4	AT1G74960	3-oxoacyl-[acyl-carrier-protein] synthase II, chloroplastic OS=Arabidopsis thaliana OX=3702 GN=KAS2 PE=1 SV=1	0.000855067	0.000578916
P49243	AT1G62640	3-oxoacyl-[acyl-carrier-protein] synthase III, chloroplastic OS=Arabidopsis thaliana OX=3702 GN=At1g62640 PE=2 SV=2	0.00212446	0.00184557
F4I035	AT1G48860	3-phosphoshikimate 1-carboxyvinyltransferase OS=Arabidopsis thaliana OX=3702 GN=At1g48860 PE=1 SV=1	0.0043917	0.00467013
A0A1P8B1E5	AT2G45300	3-phosphoshikimate 1-carboxyvinyltransferase OS=Arabidopsis thaliana OX=3702 GN=At2g45300 PE=1 SV=1	0.00337111	0.00367099
Q9FVP6	AT1G48860	3-phosphoshikimate 1-carboxyvinyltransferase OS=Arabidopsis thaliana OX=3702 GN=F27K7.11 PE=1 SV=1	0.00412196	0.00438329
P05466	AT2G45300	3-phosphoshikimate 1-carboxyvinyltransferase, chloroplastic OS=Arabidopsis thaliana OX=3702 GN=At2g45300 PE=1 SV=3	0.00335815	0.00365687
F4ITJ6	AT2G25910	3'-5' exonuclease domain-containing protein / K homology domain-containing protein / KH domain-containing protein OS=Arabidopsis thaliana OX=3702 GN=At2g25910 PE=1 SV=1	0.00101529	0.000768709
O82306	AT2G25910	3'-5' exonuclease domain-containing protein / K homology domain-containing protein / KH domain-containing protein OS=Arabidopsis thaliana OX=3702 GN=At2g25910 PE=1 SV=2	0.00101827	0.000770963
Q9ZUI4	#N/A	3'-5'-exoribonuclease family protein OS=Arabidopsis thaliana OX=3702 GN=At1g60080 PE=1 SV=1	0.000814654	1e-07
Q8VYM4	AT3G52150	30S ribosomal protein 2, chloroplastic OS=Arabidopsis thaliana OX=3702 GN=PSRP2 PE=2 SV=1	0.00135025	0.000878251
Q93VC7	AT5G30510	30S ribosomal protein S1, chloroplastic OS=Arabidopsis thaliana OX=3702 GN=RPS1 PE=1 SV=1	0.000288953	1e-07
P56802	ATCG00750	30S ribosomal protein S11, chloroplastic OS=Arabidopsis thaliana OX=3702 GN=rps11 PE=3 SV=1	0.00161002	1e-07
P42732	AT5G14320	30S ribosomal protein S13, chloroplastic OS=Arabidopsis thaliana OX=3702 GN=RPS13 PE=2 SV=1	0.000570185	1e-07
P93014	AT2G33800	30S ribosomal protein S5, chloroplastic OS=Arabidopsis thaliana OX=3702 GN=rps5 PE=2 SV=1	0.000396714	1e-07
Q04836	AT4G24770	31 kDa ribonucleoprotein, chloroplastic OS=Arabidopsis thaliana OX=3702 GN=CP31A PE=1 SV=1	0.00104069	0.000515254
Q8RXD9	AT2G40840	4-alpha-glucanotransferase DPE2 OS=Arabidopsis thaliana OX=3702 GN=DPE2 PE=1 SV=1	0.000125868	0.000302348
Q42524	AT1G51680	4-coumarate--CoA ligase 1 OS=Arabidopsis thaliana OX=3702 GN=4CL1 PE=1 SV=1	0.00153992	0.000816864
Q9S725	AT3G21240	4-coumarate--CoA ligase 2 OS=Arabidopsis thaliana OX=3702 GN=4CL2 PE=1 SV=2	0.00043239	0.00030489
Q9M0X9	AT4G05160	4-coumarate--CoA ligase-like 7 OS=Arabidopsis thaliana OX=3702 GN=4CLL7 PE=1 SV=1	0.00165687	0.00274122
A8MS69	AT1G51680	4-coumarate:CoA ligase 1 OS=Arabidopsis thaliana OX=3702 GN=4CL1 PE=1 SV=1	0.00160278	0.000850206
A0A1I9LR43	AT3G21240	4-coumarate:CoA ligase 2 OS=Arabidopsis thaliana OX=3702 GN=4CL2 PE=1 SV=1	0.000488636	0.00034455
F4K0E8	AT5G60600	4-hydroxy-3-methylbut-2-en-1-yl diphosphate synthase (ferredoxin), chloroplastic OS=Arabidopsis thaliana OX=3702 GN=ISPG PE=1 SV=1	1e-05	0.000160895
B3H725	AT5G60600	4-hydroxy-3-methylbut-2-enyl diphosphate synthase OS=Arabidopsis thaliana OX=3702 GN=HDS PE=1 SV=1	1e-05	0.000166281
A0A1P8BCQ5	AT5G56260	4-hydroxy-4-methyl-2-oxoglutarate aldolase OS=Arabidopsis thaliana OX=3702 GN=At5g56260 PE=1 SV=1	1e-05	0.00072563
Q9LZX6	AT3G60880	4-hydroxy-tetrahydrodipicolinate synthase 1, chloroplastic OS=Arabidopsis thaliana OX=3702 GN=DHDPS1 PE=1 SV=2	0.000885991	0.0011847
Q9FVC8	AT2G45440	4-hydroxy-tetrahydrodipicolinate synthase 2, chloroplastic OS=Arabidopsis thaliana OX=3702 GN=DHDPS2 PE=1 SV=2	0.000344715	0.0011847
Q9SW09	AT4G25740	40S ribosomal protein S10-1 OS=Arabidopsis thaliana OX=3702 GN=RPS10A PE=1 SV=1	0.0223002	0.0198276
Q9FFS8	AT5G41520	40S ribosomal protein S10-2 OS=Arabidopsis thaliana OX=3702 GN=RPS10B PE=2 SV=1	0.0204533	0.0158251
Q9LTF2	AT5G52650	40S ribosomal protein S10-3 OS=Arabidopsis thaliana OX=3702 GN=RPS10C PE=1 SV=2	0.0231547	0.0202721
P16181	AT3G48930	40S ribosomal protein S11-1 OS=Arabidopsis thaliana OX=3702 GN=RPS11A PE=2 SV=1	0.0797742	0.0524905
O65569	AT4G30800	40S ribosomal protein S11-2 OS=Arabidopsis thaliana OX=3702 GN=RPS11B PE=2 SV=2	0.0178014	0.0302954
P42733	AT5G23740	40S ribosomal protein S11-3 OS=Arabidopsis thaliana OX=3702 GN=RPS11C PE=2 SV=2	0.0274573	0.0437794
Q9S9P1	AT1G15930	40S ribosomal protein S12-1 OS=Arabidopsis thaliana OX=3702 GN=RPS12A PE=2 SV=1	0.080717	0.126296
Q9SKZ3	AT2G32060	40S ribosomal protein S12-2 OS=Arabidopsis thaliana OX=3702 GN=RPS12C PE=1 SV=1	0.0707986	0.0872258
P59223	AT3G60770	40S ribosomal protein S13-1 OS=Arabidopsis thaliana OX=3702 GN=RPS13A PE=2 SV=1	0.0648081	0.0612566
P59224	AT4G00100	40S ribosomal protein S13-2 OS=Arabidopsis thaliana OX=3702 GN=RPS13B PE=2 SV=1	0.0641699	0.0631688
Q9SIH0	AT2G36160	40S ribosomal protein S14-1 OS=Arabidopsis thaliana OX=3702 GN=RPS14A PE=1 SV=1	0.158375	0.128556
Q9CAX6	AT3G11510	40S ribosomal protein S14-2 OS=Arabidopsis thaliana OX=3702 GN=RPS14B PE=1 SV=1	0.161588	0.126254
P42036	AT3G52580	40S ribosomal protein S14-3 OS=Arabidopsis thaliana OX=3702 GN=RPS14C PE=2 SV=2	0.14343	0.108813
Q9LD48	#N/A	40S ribosomal protein S15 OS=Arabidopsis thaliana OX=3702 GN=F14M2.2 PE=2 SV=1	0.00564474	0.0024217
Q08112	AT1G04270	40S ribosomal protein S15-1 OS=Arabidopsis thaliana OX=3702 GN=RPS15A PE=2 SV=1	0.0309732	0.0301504
Q9FY66	AT5G09490	40S ribosomal protein S15-2 OS=Arabidopsis thaliana OX=3702 GN=RPS15B PE=2 SV=1	0.00259955	0.00111525
Q9FY65	AT5G09500	40S ribosomal protein S15-3 OS=Arabidopsis thaliana OX=3702 GN=RPS15C PE=2 SV=1	0.0236388	0.0211662
Q9FY64	AT5G09510	40S ribosomal protein S15-4 OS=Arabidopsis thaliana OX=3702 GN=RPS15D PE=2 SV=1	0.0309732	0.0290351
Q9FIX6	AT5G43640	40S ribosomal protein S15-5 OS=Arabidopsis thaliana OX=3702 GN=RPS15E PE=3 SV=1	0.00960685	0.00848495
P42798	AT1G07770	40S ribosomal protein S15a-1 OS=Arabidopsis thaliana OX=3702 GN=RPS15AF PE=2 SV=2	0.107245	0.0570559
O80646	AT2G39590	40S ribosomal protein S15a-3 OS=Arabidopsis thaliana OX=3702 GN=RPS15AC PE=2 SV=2	0.0772491	0.036777
Q9LX88	AT3G46040	40S ribosomal protein S15a-4 OS=Arabidopsis thaliana OX=3702 GN=RPS15AD PE=2 SV=3	0.0751412	0.0316486
Q9SK22	AT2G09990	40S ribosomal protein S16-1 OS=Arabidopsis thaliana OX=3702 GN=RPS16A PE=2 SV=1	0.122135	0.101448
Q9M8X9	AT3G04230	40S ribosomal protein S16-2 OS=Arabidopsis thaliana OX=3702 GN=RPS16B PE=1 SV=1	0.04854	0.0286452
Q42340	AT5G18380	40S ribosomal protein S16-3 OS=Arabidopsis thaliana OX=3702 GN=RPS16C PE=2 SV=1	0.133969	0.113134
P49205	AT2G04390	40S ribosomal protein S17-1 OS=Arabidopsis thaliana OX=3702 GN=RPS17A PE=2 SV=3	0.0346104	0.0517908
Q9SJ36	AT2G05220	40S ribosomal protein S17-2 OS=Arabidopsis thaliana OX=3702 GN=RPS17B PE=2 SV=3	0.0388446	0.0547741
Q9SQZ1	AT3G10610	40S ribosomal protein S17-3 OS=Arabidopsis thaliana OX=3702 GN=RPS17C PE=2 SV=3	0.0348576	0.0521607
Q9LZ17	AT5G04800	40S ribosomal protein S17-4 OS=Arabidopsis thaliana OX=3702 GN=RPS17D PE=2 SV=3	0.0363552	0.0533666
P34788	AT1G22780	40S ribosomal protein S18 OS=Arabidopsis thaliana OX=3702 GN=RPS18C PE=1 SV=1	0.131182	0.110315
Q9SGA6	AT3G02080	40S ribosomal protein S19-1 OS=Arabidopsis thaliana OX=3702 GN=RPS19A PE=2 SV=1	0.0721859	0.0970969
Q9LF30	AT5G15520	40S ribosomal protein S19-2 OS=Arabidopsis thaliana OX=3702 GN=RPS19B PE=2 SV=1	0.0560916	0.0755182
Q9FNP8	AT5G61170	40S ribosomal protein S19-3 OS=Arabidopsis thaliana OX=3702 GN=RPS19C PE=2 SV=1	0.0607419	0.0812132
Q8L8Y0	AT1G58380	40S ribosomal protein S2-1 OS=Arabidopsis thaliana OX=3702 GN=RPS2A PE=2 SV=2	0.0392302	0.0574186
Q93VB8	AT1G58684	40S ribosomal protein S2-2 OS=Arabidopsis thaliana OX=3702 GN=RPS2B PE=2 SV=1	0.0392302	0.0574186
P49688	AT2G41840	40S ribosomal protein S2-3 OS=Arabidopsis thaliana OX=3702 GN=RPS2C PE=1 SV=2	0.0436083	0.0609647
Q9SCM3	AT3G57490	40S ribosomal protein S2-4 OS=Arabidopsis thaliana OX=3702 GN=RPS2D PE=2 SV=1	0.0215226	0.0398588
P49200	AT3G45030	40S ribosomal protein S20-1 OS=Arabidopsis thaliana OX=3702 GN=RPS20C PE=2 SV=2	0.0587572	0.10634
Q9STY6	AT3G47370	40S ribosomal protein S20-2 OS=Arabidopsis thaliana OX=3702 GN=RPS20B PE=2 SV=1	0.0541839	0.0951214
Q9M337	AT3G53890	40S ribosomal protein S21-1 OS=Arabidopsis thaliana OX=3702 GN=RPS21B PE=1 SV=1	1e-05	0.0020673
Q3E902	AT5G27700	40S ribosomal protein S21-2 OS=Arabidopsis thaliana OX=3702 GN=RPS21C PE=1 SV=2	1e-05	0.0020673
Q9SF35	AT3G09680	40S ribosomal protein S23-1 OS=Arabidopsis thaliana OX=3702 GN=RPS23A PE=2 SV=2	0.0268233	0.0415884
P49201	AT5G02960	40S ribosomal protein S23-2 OS=Arabidopsis thaliana OX=3702 GN=RPS23B PE=2 SV=2	0.0285559	0.0445191
A0A1I9LMY7	AT3G04920	40S ribosomal protein S24 OS=Arabidopsis thaliana OX=3702 GN=At3g04920 PE=1 SV=1	0.0559918	0.115624
Q9SS17	AT3G04920	40S ribosomal protein S24-1 OS=Arabidopsis thaliana OX=3702 GN=RPS24A PE=2 SV=1	0.047151	0.0973676
Q8LC83	AT5G28060	40S ribosomal protein S24-2 OS=Arabidopsis thaliana OX=3702 GN=RPS24B PE=2 SV=2	0.0251587	0.044338
F4IHJ8	AT2G21580	40S ribosomal protein S25 OS=Arabidopsis thaliana OX=3702 GN=At2g21580 PE=1 SV=1	0.0490099	0.0843146
B3H4B6	AT4G39200	40S ribosomal protein S25 OS=Arabidopsis thaliana OX=3702 GN=At4g39200 PE=1 SV=1	0.0722931	0.104759
Q9SIW5	AT2G16360	40S ribosomal protein S25-1 OS=Arabidopsis thaliana OX=3702 GN=RPS25A PE=3 SV=3	0.0390975	0.0825915
Q9SIK2	AT2G21580	40S ribosomal protein S25-2 OS=Arabidopsis thaliana OX=3702 GN=RPS25B PE=3 SV=1	0.0485561	0.083534
Q8GYL5	AT4G34555	40S ribosomal protein S25-3 OS=Arabidopsis thaliana OX=3702 GN=RPS25D PE=3 SV=2	0.0526238	0.0897944
Q9T029	AT4G39200	40S ribosomal protein S25-4 OS=Arabidopsis thaliana OX=3702 GN=RPS25E PE=3 SV=1	0.0716238	0.103789
P49206	AT2G40590	40S ribosomal protein S26-1 OS=Arabidopsis thaliana OX=3702 GN=RPS26A PE=2 SV=2	0.101895	0.115234
Q8LPJ7	AT2G40510	40S ribosomal protein S26-2 OS=Arabidopsis thaliana OX=3702 GN=RPS26B PE=2 SV=2	0.102212	0.118913
Q9LYK9	AT3G56340	40S ribosomal protein S26-3 OS=Arabidopsis thaliana OX=3702 GN=RPS26C PE=2 SV=1	0.101499	0.131817
O64650	AT2G45710	40S ribosomal protein S27-1 OS=Arabidopsis thaliana OX=3702 GN=RPS27A PE=3 SV=1	0.132289	0.0529443
Q9M2F1	AT3G61110	40S ribosomal protein S27-2 OS=Arabidopsis thaliana OX=3702 GN=RPS27B PE=2 SV=2	0.129212	0.0517131
Q8L953	AT5G47930	40S ribosomal protein S27-3 OS=Arabidopsis thaliana OX=3702 GN=RPS27D PE=2 SV=2	0.0333325	0.0400076
Q9SR73	AT3G10090	40S ribosomal protein S28-1 OS=Arabidopsis thaliana OX=3702 GN=RPS28B PE=3 SV=1	0.0583229	0.187863
P34789	AT5G64140	40S ribosomal protein S28-2 OS=Arabidopsis thaliana OX=3702 GN=RPS28C PE=3 SV=1	0.0162007	0.0274671
Q680P8	AT3G43980	40S ribosomal protein S29 OS=Arabidopsis thaliana OX=3702 GN=RPS29C PE=3 SV=2	0.026157	1e-07
Q9SIP7	AT2G31610	40S ribosomal protein S3-1 OS=Arabidopsis thaliana OX=3702 GN=RPS3A PE=1 SV=1	0.12188	0.0982026
Q9M339	AT3G53870	40S ribosomal protein S3-2 OS=Arabidopsis thaliana OX=3702 GN=RPS3B PE=1 SV=1	0.118132	0.0952885
Q9FJA6	AT5G35530	40S ribosomal protein S3-3 OS=Arabidopsis thaliana OX=3702 GN=RPS3C PE=1 SV=1	0.110615	0.0843394
P49689	AT2G19750	40S ribosomal protein S30 OS=Arabidopsis thaliana OX=3702 GN=RPS30C PE=3 SV=3	0.0206825	0.0163047
Q9CAV0	AT3G04840	40S ribosomal protein S3a-1 OS=Arabidopsis thaliana OX=3702 GN=RPS3AA PE=1 SV=3	0.0786939	0.0813639
Q42262	AT4G34670	40S ribosomal protein S3a-2 OS=Arabidopsis thaliana OX=3702 GN=RPS3AB PE=2 SV=3	0.0658124	0.0365015
F4K5C7	AT5G07090	40S ribosomal protein S4 OS=Arabidopsis thaliana OX=3702 GN=At5g07090 PE=3 SV=1	0.110097	0.139744
Q93VH9	AT2G17360	40S ribosomal protein S4-1 OS=Arabidopsis thaliana OX=3702 GN=RPS4A PE=2 SV=1	0.104165	0.130642
P49204	AT5G07090	40S ribosomal protein S4-2 OS=Arabidopsis thaliana OX=3702 GN=RPS4B PE=2 SV=4	0.103767	0.130143
Q8VYK6	AT5G58420	40S ribosomal protein S4-3 OS=Arabidopsis thaliana OX=3702 GN=RPS4D PE=2 SV=2	0.098229	0.125685
Q9ZUT9	AT2G37270	40S ribosomal protein S5-1 OS=Arabidopsis thaliana OX=3702 GN=RPS5A PE=1 SV=1	0.0487165	0.0476752
P51427	AT3G11940	40S ribosomal protein S5-2 OS=Arabidopsis thaliana OX=3702 GN=RPS5B PE=1 SV=2	0.0512098	0.0560354
O48549	AT4G31700	40S ribosomal protein S6-1 OS=Arabidopsis thaliana OX=3702 GN=RPS6A PE=1 SV=2	0.100473	0.103312
P51430	AT5G10360	40S ribosomal protein S6-2 OS=Arabidopsis thaliana OX=3702 GN=RPS6B PE=1 SV=3	0.116616	0.0995953
Q9C514	AT1G48830	40S ribosomal protein S7-1 OS=Arabidopsis thaliana OX=3702 GN=RPS7A PE=2 SV=1	0.0254123	0.03466
Q9M885	AT3G02560	40S ribosomal protein S7-2 OS=Arabidopsis thaliana OX=3702 GN=RPS7B PE=2 SV=1	0.0207927	0.0371443
Q8LD03	AT5G16130	40S ribosomal protein S7-3 OS=Arabidopsis thaliana OX=3702 GN=RPS7C PE=1 SV=2	0.0370068	0.0616144
Q93VG5	AT5G20290	40S ribosomal protein S8-1 OS=Arabidopsis thaliana OX=3702 GN=RPS8A PE=1 SV=1	0.081483	0.111887
Q9FIF3	AT5G59240	40S ribosomal protein S8-2 OS=Arabidopsis thaliana OX=3702 GN=RPS8B PE=2 SV=1	0.0294984	0.0176982
Q9LXG1	AT5G15200	40S ribosomal protein S9-1 OS=Arabidopsis thaliana OX=3702 GN=RPS9B PE=1 SV=1	0.0501304	0.0728403
Q9FLF0	AT5G39850	40S ribosomal protein S9-2 OS=Arabidopsis thaliana OX=3702 GN=RPS9C PE=1 SV=1	0.0414526	0.0640602
B9DG17	AT1G72370	40S ribosomal protein SA OS=Arabidopsis thaliana OX=3702 GN=P40 PE=1 SV=1	0.0978427	0.127665
F4J4W3	#N/A	40S ribosomal protein SA OS=Arabidopsis thaliana OX=3702 GN=RPSAb PE=1 SV=1	0.0243495	0.0488288
Q08682	AT1G72370	40S ribosomal protein Sa-1 OS=Arabidopsis thaliana OX=3702 GN=RPSaA PE=1 SV=3	0.0965294	0.125951
Q8H173	AT3G04770	40S ribosomal protein Sa-2 OS=Arabidopsis thaliana OX=3702 GN=RPSaB PE=1 SV=2	0.0288716	0.057897
O50008	AT5G17920	5-methyltetrahydropteroyltriglutamate--homocysteine methyltransferase 1 OS=Arabidopsis thaliana OX=3702 GN=MS1 PE=1 SV=1	0.115758	0.127351
Q9SRV5	AT3G03780	5-methyltetrahydropteroyltriglutamate--homocysteine methyltransferase 2 OS=Arabidopsis thaliana OX=3702 GN=MS2 PE=1 SV=1	0.0750052	0.0792104
Q0WNZ5	AT5G20980	5-methyltetrahydropteroyltriglutamate--homocysteine methyltransferase 3, chloroplastic OS=Arabidopsis thaliana OX=3702 GN=MS3 PE=1 SV=1	0.0196086	0.0248553
Q9FIZ7	AT5G37830	5-oxoprolinase 1 OS=Arabidopsis thaliana OX=3702 GN=OXP1 PE=1 SV=1	0.00191562	0.00188792
P92981	AT1G62180	5'-adenylylsulfate reductase 2, chloroplastic OS=Arabidopsis thaliana OX=3702 GN=APR2 PE=1 SV=2	0.00021225	1e-07
Q9T0I8	AT4G38800	5'-methylthioadenosine nucleosidase OS=Arabidopsis thaliana OX=3702 GN=MTN1 PE=1 SV=1	0.00610525	0.00331466
F4HX50	AT1G62180	5'adenylylphosphosulfate reductase 2 OS=Arabidopsis thaliana OX=3702 GN=APR2 PE=1 SV=1	0.000215573	1e-07
Q9LY66	AT3G63490	50S ribosomal protein L1, chloroplastic OS=Arabidopsis thaliana OX=3702 GN=RPL1 PE=1 SV=1	0.000625912	1e-07
P36210	AT3G27830	50S ribosomal protein L12-1, chloroplastic OS=Arabidopsis thaliana OX=3702 GN=RPL12A PE=2 SV=1	0.0049952	0.00226396
P36212	AT3G27850	50S ribosomal protein L12-3, chloroplastic OS=Arabidopsis thaliana OX=3702 GN=RPL12C PE=2 SV=2	0.00510205	0.00231239
P56792	ATCG00780	50S ribosomal protein L14, chloroplastic OS=Arabidopsis thaliana OX=3702 GN=rpl14 PE=3 SV=1	0.00103132	1e-07
Q8L9A0	AT4G30930	50S ribosomal protein L21, mitochondrial OS=Arabidopsis thaliana OX=3702 GN=RPL21M PE=1 SV=1	0.000840836	1e-07
P92959	AT5G54600	50S ribosomal protein L24, chloroplastic OS=Arabidopsis thaliana OX=3702 GN=RPL24 PE=2 SV=2	0.00150894	1e-07
Q8LDL9	AT1G29040	50S ribosomal protein L34 OS=Arabidopsis thaliana OX=3702 GN=At1g29040 PE=1 SV=1	0.00112213	1e-07
A0A1P8API1	AT1G29040	50S ribosomal protein L34 OS=Arabidopsis thaliana OX=3702 GN=At1g29040 PE=1 SV=1	0.00117557	1e-07
F4HZV2	AT1G29040	50S ribosomal protein L34 OS=Arabidopsis thaliana OX=3702 GN=At1g29040 PE=1 SV=1	0.00127691	1e-07
F4HZV4	AT1G29040	50S ribosomal protein L34 OS=Arabidopsis thaliana OX=3702 GN=At1g29040 PE=1 SV=1	0.00139737	1e-07
Q9SH69	AT1G64190	6-phosphogluconate dehydrogenase, decarboxylating 1, chloroplastic OS=Arabidopsis thaliana OX=3702 GN=PGD1 PE=1 SV=1	0.0680699	0.0649924
Q9FWA3	AT3G02360	6-phosphogluconate dehydrogenase, decarboxylating 2 OS=Arabidopsis thaliana OX=3702 GN=PGD2 PE=1 SV=1	0.0519925	0.0326691
Q9FFR3	AT5G41670	6-phosphogluconate dehydrogenase, decarboxylating 3, chloroplastic OS=Arabidopsis thaliana OX=3702 GN=PGD3 PE=1 SV=1	0.0641657	0.0591457
Q84WW2	AT5G24400	6-phosphogluconolactonase 3, chloroplastic OS=Arabidopsis thaliana OX=3702 GN=PGL3 PE=1 SV=1	0.0135833	0.0158945
O80575	AT2G44050	6,7-dimethyl-8-ribityllumazine synthase, chloroplastic OS=Arabidopsis thaliana OX=3702 GN=At2g44050 PE=1 SV=1	0.0066867	0.00505688
F4IGR3	AT2G27710	60S acidic ribosomal protein family OS=Arabidopsis thaliana OX=3702 GN=At2g27710 PE=1 SV=1	0.0868584	0.123831
F4IGR4	AT2G27720	60S acidic ribosomal protein family OS=Arabidopsis thaliana OX=3702 GN=At2g27720 PE=1 SV=1	0.11184	0.108086
A0A1P8B2C7	AT2G27720	60S acidic ribosomal protein family OS=Arabidopsis thaliana OX=3702 GN=At2g27720 PE=1 SV=1	0.159771	0.154408
F4IGR5	AT2G27720	60S acidic ribosomal protein family OS=Arabidopsis thaliana OX=3702 GN=At2g27720 PE=1 SV=1	0.114482	0.110639
F4KAM0	AT5G57290	60S acidic ribosomal protein family OS=Arabidopsis thaliana OX=3702 GN=MJB24.10 PE=1 SV=1	0.0202133	0.0200107
B3H4N7	AT5G57290	60S acidic ribosomal protein family OS=Arabidopsis thaliana OX=3702 GN=MJB24.10 PE=1 SV=1	0.0151175	0.014966
A8MQR4	AT3G09200	60S acidic ribosomal protein P0 OS=Arabidopsis thaliana OX=3702 GN=At3g09200 PE=1 SV=1	0.0713936	0.0680552
O04204	AT2G40010	60S acidic ribosomal protein P0-1 OS=Arabidopsis thaliana OX=3702 GN=RPP0A PE=1 SV=1	0.0457362	0.0472803
Q42112	AT3G09200	60S acidic ribosomal protein P0-2 OS=Arabidopsis thaliana OX=3702 GN=RPP0B PE=1 SV=2	0.0714148	0.0691646
P57691	AT3G11250	60S acidic ribosomal protein P0-3 OS=Arabidopsis thaliana OX=3702 GN=RPP0C PE=1 SV=1	0.0521388	0.0543652
Q8LCW9	AT1G01100	60S acidic ribosomal protein P1-1 OS=Arabidopsis thaliana OX=3702 GN=RPP1A PE=3 SV=2	0.0921254	0.186717
O23095	AT4G00810	60S acidic ribosomal protein P1-2 OS=Arabidopsis thaliana OX=3702 GN=RPP1B PE=1 SV=2	0.00763333	0.000911274
Q8LEQ0	AT5G47700	60S acidic ribosomal protein P1-3 OS=Arabidopsis thaliana OX=3702 GN=RPP1C PE=1 SV=2	0.06548	0.103833
P51407	AT2G27720	60S acidic ribosomal protein P2-1 OS=Arabidopsis thaliana OX=3702 GN=RPP2A PE=3 SV=2	0.133165	0.127664
Q9SLF7	AT2G27710	60S acidic ribosomal protein P2-2 OS=Arabidopsis thaliana OX=3702 GN=RPP2B PE=1 SV=1	0.186518	0.170155
Q9LH85	AT3G28500	60S acidic ribosomal protein P2-3 OS=Arabidopsis thaliana OX=3702 GN=RPP2C PE=1 SV=1	0.00104526	1e-07
Q9LXM8	AT3G44590	60S acidic ribosomal protein P2-4 OS=Arabidopsis thaliana OX=3702 GN=RPP2D PE=3 SV=1	0.00664934	0.00625156
Q9SVZ6	AT4G25890	60S acidic ribosomal protein P3-1 OS=Arabidopsis thaliana OX=3702 GN=RPP3A PE=3 SV=1	0.00206744	0.00263188
Q9LVC9	AT5G57290	60S acidic ribosomal protein P3-2 OS=Arabidopsis thaliana OX=3702 GN=RPP3B PE=2 SV=1	0.0149915	0.0148413
Q93VT9	AT1G14320	60S ribosomal protein L10-1 OS=Arabidopsis thaliana OX=3702 GN=RPL10A PE=1 SV=1	0.0473277	0.045194
Q08770	AT1G26910	60S ribosomal protein L10-2 OS=Arabidopsis thaliana OX=3702 GN=RPL10B PE=2 SV=2	0.0277231	0.0271385
Q93W22	AT1G66580	60S ribosomal protein L10-3 OS=Arabidopsis thaliana OX=3702 GN=RPL10C PE=2 SV=1	0.0431	0.0424756
Q8VZB9	AT1G08360	60S ribosomal protein L10a-1 OS=Arabidopsis thaliana OX=3702 GN=RPL10AA PE=1 SV=1	0.0482265	0.0426835
P59230	AT2G27530	60S ribosomal protein L10a-2 OS=Arabidopsis thaliana OX=3702 GN=RPL10AB PE=1 SV=1	0.0580694	0.0554267
P59231	AT5G22440	60S ribosomal protein L10a-3 OS=Arabidopsis thaliana OX=3702 GN=RPL10AC PE=1 SV=1	0.0459601	0.0398407
P42795	AT2G42740	60S ribosomal protein L11-1 OS=Arabidopsis thaliana OX=3702 GN=RPL11A PE=1 SV=2	0.120187	0.098212
P42794	AT3G58700	60S ribosomal protein L11-2 OS=Arabidopsis thaliana OX=3702 GN=RPL11D PE=2 SV=2	0.120187	0.098212
P50883	AT2G37190	60S ribosomal protein L12-1 OS=Arabidopsis thaliana OX=3702 GN=RPL12A PE=2 SV=2	0.135001	0.173527
Q9LFH5	AT3G53430	60S ribosomal protein L12-2 OS=Arabidopsis thaliana OX=3702 GN=RPL12B PE=1 SV=1	0.135254	0.178149
Q9FF52	AT5G60670	60S ribosomal protein L12-3 OS=Arabidopsis thaliana OX=3702 GN=RPL12C PE=2 SV=1	0.118498	0.134561
A8MQA1	AT3G49010	60S ribosomal protein L13 OS=Arabidopsis thaliana OX=3702 GN=BBC1 PE=1 SV=1	0.0848811	0.0932676
P41127	AT3G49010	60S ribosomal protein L13-1 OS=Arabidopsis thaliana OX=3702 GN=RPL13B PE=1 SV=1	0.0852513	0.0945078
Q9FF90	AT5G23900	60S ribosomal protein L13-3 OS=Arabidopsis thaliana OX=3702 GN=RPL13D PE=1 SV=1	0.0114048	0.0141059
Q9SFU1	AT3G07110	60S ribosomal protein L13a-1 OS=Arabidopsis thaliana OX=3702 GN=RPL13AA PE=2 SV=1	0.0400892	0.0683537
Q9LRX8	AT3G24830	60S ribosomal protein L13a-2 OS=Arabidopsis thaliana OX=3702 GN=RPL13AB PE=2 SV=1	0.0499454	0.0663679
Q9SVR0	AT4G13170	60S ribosomal protein L13a-3 OS=Arabidopsis thaliana OX=3702 GN=RPL13AC PE=2 SV=1	0.0329656	0.0506682
Q9FKC0	AT5G48760	60S ribosomal protein L13a-4 OS=Arabidopsis thaliana OX=3702 GN=RPL13AD PE=2 SV=1	0.0310825	0.0372781
Q9SIM4	AT2G20450	60S ribosomal protein L14-1 OS=Arabidopsis thaliana OX=3702 GN=RPL14A PE=2 SV=1	0.0698082	0.0692821
Q9T043	AT4G27090	60S ribosomal protein L14-2 OS=Arabidopsis thaliana OX=3702 GN=RPL14B PE=1 SV=1	0.0930839	0.091136
O23515	AT4G16720	60S ribosomal protein L15-1 OS=Arabidopsis thaliana OX=3702 GN=RPL15A PE=2 SV=1	0.046752	0.0699692
Q8VYF1	AT4G17390	60S ribosomal protein L15-2 OS=Arabidopsis thaliana OX=3702 GN=RPL15B PE=2 SV=1	0.046752	0.0699692
Q84WZ8	AT2G28815	60S ribosomal protein L16-like, mitochondrial OS=Arabidopsis thaliana OX=3702 GN=At2g28815 PE=2 SV=2	1e-05	0.000936401
Q93VI3	AT1G27400	60S ribosomal protein L17-1 OS=Arabidopsis thaliana OX=3702 GN=RPL17A PE=2 SV=1	0.0592506	0.0650711
P51413	AT1G67430	60S ribosomal protein L17-2 OS=Arabidopsis thaliana OX=3702 GN=RPL17B PE=2 SV=2	0.0595892	0.0654429
P42791	AT3G05590	60S ribosomal protein L18-2 OS=Arabidopsis thaliana OX=3702 GN=RPL18B PE=1 SV=2	0.0495589	0.0814492
Q940B0	AT5G27850	60S ribosomal protein L18-3 OS=Arabidopsis thaliana OX=3702 GN=RPL18C PE=2 SV=1	0.0558034	0.0870371
A8MRF3	AT1G29970	60S ribosomal protein L18A-1 OS=Arabidopsis thaliana OX=3702 GN=RPL18AA PE=1 SV=1	0.00656824	0.0102773
Q8L7K0	AT1G29965	60S ribosomal protein L18a-1 OS=Arabidopsis thaliana OX=3702 GN=RPL18AA PE=2 SV=1	0.0115129	0.0180142
P51418	AT2G34480	60S ribosomal protein L18a-2 OS=Arabidopsis thaliana OX=3702 GN=RPL18AB PE=1 SV=2	0.030636	0.04052
Q9LUD4	AT3G14600	60S ribosomal protein L18a-3 OS=Arabidopsis thaliana OX=3702 GN=RPL18AC PE=2 SV=1	0.00964378	0.0141992
Q9SRX2	AT1G02780	60S ribosomal protein L19-1 OS=Arabidopsis thaliana OX=3702 GN=RPL19A PE=2 SV=1	0.0499194	0.0537475
Q9LUQ6	AT3G16780	60S ribosomal protein L19-2 OS=Arabidopsis thaliana OX=3702 GN=RPL19B PE=2 SV=1	0.00530797	0.00950197
P49693	AT4G02230	60S ribosomal protein L19-3 OS=Arabidopsis thaliana OX=3702 GN=RPL19C PE=2 SV=3	0.00726284	0.0137722
Q43291	AT1G09590	60S ribosomal protein L21-1 OS=Arabidopsis thaliana OX=3702 GN=RPL21C PE=2 SV=2	0.0469615	0.026687
Q9FDZ9	AT1G57660	60S ribosomal protein L21-2 OS=Arabidopsis thaliana OX=3702 GN=RPL21F PE=2 SV=1	0.0469615	0.026687
Q9M9W1	AT3G05560	60S ribosomal protein L22-2 OS=Arabidopsis thaliana OX=3702 GN=RPL22B PE=2 SV=1	0.156795	0.0926587
Q9FE58	AT5G27770	60S ribosomal protein L22-3 OS=Arabidopsis thaliana OX=3702 GN=RPL22C PE=2 SV=1	0.165418	0.0964052
P49690	AT1G04480	60S ribosomal protein L23 OS=Arabidopsis thaliana OX=3702 GN=RPL23C PE=2 SV=3	0.127249	0.177676
Q8LD46	AT2G39460	60S ribosomal protein L23a-1 OS=Arabidopsis thaliana OX=3702 GN=RPL23AA PE=2 SV=2	0.0668923	0.0613878
Q9M3C3	AT3G55280	60S ribosomal protein L23a-2 OS=Arabidopsis thaliana OX=3702 GN=RPL23AB PE=2 SV=1	0.0668923	0.0613878
Q42347	AT2G36620	60S ribosomal protein L24-1 OS=Arabidopsis thaliana OX=3702 GN=RPL24A PE=1 SV=2	0.0324056	0.0603627
P38666	AT3G53020	60S ribosomal protein L24-2 OS=Arabidopsis thaliana OX=3702 GN=RPL24B PE=1 SV=2	0.0362406	0.060733
P51414	AT3G49910	60S ribosomal protein L26-1 OS=Arabidopsis thaliana OX=3702 GN=RPL26A PE=2 SV=2	0.112186	0.0888952
Q9SKX8	AT2G32220	60S ribosomal protein L27-1 OS=Arabidopsis thaliana OX=3702 GN=RPL27A PE=2 SV=1	0.0153883	0.0216616
Q8LCL3	AT3G22230	60S ribosomal protein L27-2 OS=Arabidopsis thaliana OX=3702 GN=RPL27B PE=2 SV=2	0.0338125	0.0443189
P51419	AT4G15000	60S ribosomal protein L27-3 OS=Arabidopsis thaliana OX=3702 GN=RPL27C PE=2 SV=2	0.0447428	0.0698462
Q9LR33	AT1G23290	60S ribosomal protein L27a-2 OS=Arabidopsis thaliana OX=3702 GN=RPL27AB PE=2 SV=1	0.0277034	0.0705578
P49637	AT1G70600	60S ribosomal protein L27a-3 OS=Arabidopsis thaliana OX=3702 GN=RPL27AC PE=2 SV=2	0.0291867	0.0713744
O82204	AT2G19730	60S ribosomal protein L28-1 OS=Arabidopsis thaliana OX=3702 GN=RPL28A PE=1 SV=1	0.0444358	0.074881
Q9M0E2	AT4G29410	60S ribosomal protein L28-2 OS=Arabidopsis thaliana OX=3702 GN=RPL28C PE=2 SV=1	0.0192429	0.0190585
P17094	AT1G43170	60S ribosomal protein L3-1 OS=Arabidopsis thaliana OX=3702 GN=ARP1 PE=1 SV=5	0.0922742	0.0777886
P22738	AT1G61580	60S ribosomal protein L3-2 OS=Arabidopsis thaliana OX=3702 GN=ARP2 PE=2 SV=4	0.0292373	0.00850082
Q8VZ19	AT1G77940	60S ribosomal protein L30-2 OS=Arabidopsis thaliana OX=3702 GN=RPL30B PE=3 SV=1	0.082122	0.132627
Q9LSA3	AT3G18740	60S ribosomal protein L30-3 OS=Arabidopsis thaliana OX=3702 GN=RPL30C PE=3 SV=1	0.0669081	0.1201
Q9SLL7	AT2G19740	60S ribosomal protein L31-1 OS=Arabidopsis thaliana OX=3702 GN=RPL31A PE=3 SV=1	0.0150638	0.0173482
Q9STR1	AT4G26230	60S ribosomal protein L31-2 OS=Arabidopsis thaliana OX=3702 GN=RPL31B PE=3 SV=1	0.0150638	0.0173482
P51420	AT5G56710	60S ribosomal protein L31-3 OS=Arabidopsis thaliana OX=3702 GN=RPL31C PE=3 SV=2	0.0150638	0.0173482
P49211	AT4G18100	60S ribosomal protein L32-1 OS=Arabidopsis thaliana OX=3702 GN=RPL32A PE=2 SV=2	0.10295	0.0595989
Q9FHG2	AT5G46430	60S ribosomal protein L32-2 OS=Arabidopsis thaliana OX=3702 GN=RPL32B PE=2 SV=1	0.0302612	0.0296406
Q42351	AT1G26880	60S ribosomal protein L34-1 OS=Arabidopsis thaliana OX=3702 GN=RPL34A PE=2 SV=1	0.0317705	0.0238975
Q9FE65	AT1G69620	60S ribosomal protein L34-2 OS=Arabidopsis thaliana OX=3702 GN=RPL34B PE=3 SV=1	0.0357651	0.026171
Q9LJW6	AT3G28900	60S ribosomal protein L34-3 OS=Arabidopsis thaliana OX=3702 GN=RPL34C PE=2 SV=1	0.00494379	0.00665241
Q9SF53	AT3G09500	60S ribosomal protein L35-1 OS=Arabidopsis thaliana OX=3702 GN=RPL35A PE=2 SV=1	0.0370608	0.0322953
O80626	AT2G39390	60S ribosomal protein L35-2 OS=Arabidopsis thaliana OX=3702 GN=RPL35B PE=2 SV=1	0.0239021	0.0168895
Q9M3D2	AT3G55170	60S ribosomal protein L35-3 OS=Arabidopsis thaliana OX=3702 GN=RPL35C PE=2 SV=1	0.0221762	0.020319
Q9LZ41	AT5G02610	60S ribosomal protein L35-4 OS=Arabidopsis thaliana OX=3702 GN=RPL35D PE=2 SV=1	0.0247249	0.0157214
Q9LMK0	AT1G07070	60S ribosomal protein L35a-1 OS=Arabidopsis thaliana OX=3702 GN=RPL35AA PE=3 SV=1	0.0294039	0.0382135
Q9FZH0	AT1G41880	60S ribosomal protein L35a-2 OS=Arabidopsis thaliana OX=3702 GN=RPL35AB PE=3 SV=1	0.0528555	0.0564778
Q9C912	AT1G74270	60S ribosomal protein L35a-3 OS=Arabidopsis thaliana OX=3702 GN=RPL35AC PE=3 SV=1	0.0500153	0.0400523
P51422	AT3G55750	60S ribosomal protein L35a-4 OS=Arabidopsis thaliana OX=3702 GN=RPL35AD PE=3 SV=2	0.05663	0.0404131
O80929	AT2G37600	60S ribosomal protein L36-1 OS=Arabidopsis thaliana OX=3702 GN=RPL36A PE=3 SV=1	0.0100781	0.0145864
Q9M352	AT3G53740	60S ribosomal protein L36-2 OS=Arabidopsis thaliana OX=3702 GN=RPL36B PE=3 SV=1	0.0112413	0.0197153
Q9LZ57	AT5G02450	60S ribosomal protein L36-3 OS=Arabidopsis thaliana OX=3702 GN=RPL36C PE=3 SV=1	0.00638534	0.0153377
Q8LFH7	AT1G15250	60S ribosomal protein L37-1 OS=Arabidopsis thaliana OX=3702 GN=RPL37A PE=3 SV=1	0.0157208	0.00286834
Q43292	AT1G52300	60S ribosomal protein L37-2 OS=Arabidopsis thaliana OX=3702 GN=RPL37B PE=3 SV=2	0.0157208	0.00465275
Q8LEM8	AT3G16080	60S ribosomal protein L37-3 OS=Arabidopsis thaliana OX=3702 GN=RPL37C PE=3 SV=1	0.0157208	0.00465275
Q8RXU5	AT3G60245	60S ribosomal protein L37a-2 OS=Arabidopsis thaliana OX=3702 GN=RPL37AC PE=3 SV=1	0.0938444	0.0481083
O22860	AT2G43460	60S ribosomal protein L38 OS=Arabidopsis thaliana OX=3702 GN=RPL38B PE=3 SV=1	0.0800706	0.114894
Q9SF40	AT3G09630	60S ribosomal protein L4-1 OS=Arabidopsis thaliana OX=3702 GN=RPL4A PE=1 SV=1	0.0436898	0.0718017
P49691	AT5G02870	60S ribosomal protein L4-2 OS=Arabidopsis thaliana OX=3702 GN=RPL4D PE=1 SV=2	0.0354402	0.058763
Q8LBI1	AT3G25520	60S ribosomal protein L5-1 OS=Arabidopsis thaliana OX=3702 GN=RPL5A PE=1 SV=2	0.0389795	0.0644093
P49227	AT5G39740	60S ribosomal protein L5-2 OS=Arabidopsis thaliana OX=3702 GN=RPL5B PE=2 SV=3	0.0342407	0.0559391
Q9FZ76	AT1G18540	60S ribosomal protein L6-1 OS=Arabidopsis thaliana OX=3702 GN=RPL6A PE=2 SV=1	0.0691704	0.0359237
Q9C9C6	AT1G74060	60S ribosomal protein L6-2 OS=Arabidopsis thaliana OX=3702 GN=RPL6B PE=2 SV=1	0.0772924	0.0426584
Q9C9C5	AT1G74050	60S ribosomal protein L6-3 OS=Arabidopsis thaliana OX=3702 GN=RPL6C PE=2 SV=1	0.0772924	0.0426584
P60040	AT2G01250	60S ribosomal protein L7-2 OS=Arabidopsis thaliana OX=3702 GN=RPL7B PE=1 SV=1	0.0434622	0.0747839
P60039	AT2G44120	60S ribosomal protein L7-3 OS=Arabidopsis thaliana OX=3702 GN=RPL7C PE=2 SV=1	0.0376477	0.0495141
Q9LHP1	AT3G13580	60S ribosomal protein L7-4 OS=Arabidopsis thaliana OX=3702 GN=RPL7D PE=2 SV=1	0.0217564	0.0304102
P49692	AT2G47610	60S ribosomal protein L7a-1 OS=Arabidopsis thaliana OX=3702 GN=RPL7AA PE=2 SV=2	0.0666736	0.0606593
Q9LZH9	AT3G62870	60S ribosomal protein L7a-2 OS=Arabidopsis thaliana OX=3702 GN=RPL7AB PE=1 SV=1	0.0502431	0.0477286
P46286	AT2G18020	60S ribosomal protein L8-1 OS=Arabidopsis thaliana OX=3702 GN=RPL8A PE=1 SV=2	0.0753716	0.0845286
Q4PSL7	AT3G51190	60S ribosomal protein L8-2 OS=Arabidopsis thaliana OX=3702 GN=RPL8B PE=2 SV=3	0.034511	0.0137026
Q42064	AT4G36130	60S ribosomal protein L8-3 OS=Arabidopsis thaliana OX=3702 GN=RPL8C PE=2 SV=2	0.0603395	0.0474064
P49209	AT1G33120	60S ribosomal protein L9-1 OS=Arabidopsis thaliana OX=3702 GN=RPL9C PE=1 SV=3	0.153314	0.14703
Q9SZX9	AT4G10450	60S ribosomal protein L9-2 OS=Arabidopsis thaliana OX=3702 GN=RPL9D PE=2 SV=1	0.0620586	0.0288043
Q9FLP0	AT5G55230	65-kDa microtubule-associated protein 1 OS=Arabidopsis thaliana OX=3702 GN=MAP65-1 PE=1 SV=1	0.000591533	0.000288788
Q9LDU6	AT1G50430	7-dehydrocholesterol reductase OS=Arabidopsis thaliana OX=3702 GN=DWF5 PE=1 SV=1	0.000569503	0.000332581
Q9FZ43	#N/A	7-dehydrocholesterol reductase-like protein OS=Arabidopsis thaliana OX=3702 GN=F6I1.17 PE=1 SV=1	0.00170851	1e-07
F4KHD5	AT5G40450	A-kinase anchor-like protein OS=Arabidopsis thaliana OX=3702 GN=MPO12.160 PE=1 SV=1	0.00254245	0.00225202
F4J0B7	AT3G28570	AAA-ATPase At3g28570, mitochondrial OS=Arabidopsis thaliana OX=3702 GN=At3g28570 PE=3 SV=1	0.0015308	0.00426527
F4JQE9	AT4G36580	AAA-type ATPase family protein OS=Arabidopsis thaliana OX=3702 GN=AP22.32 PE=1 SV=1	0.00104455	0.000872849
B3H533	AT1G45000	AAA-type ATPase family protein OS=Arabidopsis thaliana OX=3702 GN=At1g45000 PE=1 SV=1	0.0152967	0.0197971
Q9ZPW5	#N/A	AAA-type ATPase family protein OS=Arabidopsis thaliana OX=3702 GN=At2g18330 PE=1 SV=2	0.000886471	0.00086736
Q8RXI0	AT5G16930	AAA-type ATPase family protein OS=Arabidopsis thaliana OX=3702 GN=At5g16930 PE=1 SV=1	0.00102509	0.000856585
Q84K47	AT3G47730	ABC transporter A family member 2 OS=Arabidopsis thaliana OX=3702 GN=ABCA2 PE=2 SV=1	1e-05	0.000121285
Q9ZR72	AT2G36910	ABC transporter B family member 1 OS=Arabidopsis thaliana OX=3702 GN=ABCB1 PE=1 SV=1	0.00043841	0.00033625
Q9FWX7	AT1G02520	ABC transporter B family member 11 OS=Arabidopsis thaliana OX=3702 GN=ABCB11 PE=2 SV=1	0.00261549	0.00206536
Q9FWX8	AT1G02530	ABC transporter B family member 12 OS=Arabidopsis thaliana OX=3702 GN=ABCB12 PE=2 SV=2	0.00260642	0.00196061
Q9C7F8	AT1G27940	ABC transporter B family member 13 OS=Arabidopsis thaliana OX=3702 GN=ABCB13 PE=3 SV=1	1e-05	8.271e-05
Q9LJX0	AT3G28860	ABC transporter B family member 19 OS=Arabidopsis thaliana OX=3702 GN=ABCB19 PE=1 SV=1	0.00043514	0.000509876
Q8LPK2	AT4G25960	ABC transporter B family member 2 OS=Arabidopsis thaliana OX=3702 GN=ABCB2 PE=1 SV=3	0.000371603	0.000174546
Q9M3B9	AT3G55320	ABC transporter B family member 20 OS=Arabidopsis thaliana OX=3702 GN=ABCB20 PE=1 SV=1	0.000482356	1e-07
Q9M1Q9	AT3G62150	ABC transporter B family member 21 OS=Arabidopsis thaliana OX=3702 GN=ABCB21 PE=1 SV=2	0.00365745	0.00265188
Q9LVM1	AT5G58270	ABC transporter B family member 25, mitochondrial OS=Arabidopsis thaliana OX=3702 GN=ABCB25 PE=1 SV=1	0.000172831	0.000232856
Q0WML0	AT5G39040	ABC transporter B family member 27 OS=Arabidopsis thaliana OX=3702 GN=ABCB27 PE=1 SV=1	0.000336282	0.00018513
Q8LPQ6	AT4G25450	ABC transporter B family member 28 OS=Arabidopsis thaliana OX=3702 GN=ABCB28 PE=2 SV=1	0.00017622	0.000237421
Q9SYI2	AT4G01820	ABC transporter B family member 3 OS=Arabidopsis thaliana OX=3702 GN=ABCB3 PE=3 SV=1	0.00222096	0.00142299
O80725	AT2G47000	ABC transporter B family member 4 OS=Arabidopsis thaliana OX=3702 GN=ABCB4 PE=1 SV=1	0.0054362	0.00539643
Q9SYI3	AT4G01830	ABC transporter B family member 5 OS=Arabidopsis thaliana OX=3702 GN=ABCB5 PE=3 SV=1	0.00231751	0.00130503
Q8LPT1	AT2G39480	ABC transporter B family member 6 OS=Arabidopsis thaliana OX=3702 GN=ABCB6 PE=1 SV=2	0.00015392	1e-07
Q9FHF1	AT5G46540	ABC transporter B family member 7 OS=Arabidopsis thaliana OX=3702 GN=ABCB7 PE=3 SV=1	0.00234484	0.00117108
Q9M0M2	AT4G18050	ABC transporter B family member 9 OS=Arabidopsis thaliana OX=3702 GN=ABCB9 PE=3 SV=2	0.00231018	0.00129869
Q9C8G9	AT1G30400	ABC transporter C family member 1 OS=Arabidopsis thaliana OX=3702 GN=ABCC1 PE=1 SV=1	0.000341144	0.000297603
Q9LZJ5	AT3G62700	ABC transporter C family member 14 OS=Arabidopsis thaliana OX=3702 GN=ABCC14 PE=1 SV=1	0.000156211	0.000342553
Q7DM58	AT2G47800	ABC transporter C family member 4 OS=Arabidopsis thaliana OX=3702 GN=ABCC4 PE=1 SV=2	7.92905e-05	1e-07
Q8LPJ4	AT4G19210	ABC transporter E family member 2 OS=Arabidopsis thaliana OX=3702 GN=ABCE2 PE=2 SV=1	0.0015872	0.00175009
Q9FJH6	AT5G60790	ABC transporter F family member 1 OS=Arabidopsis thaliana OX=3702 GN=ABCF1 PE=2 SV=1	0.000413488	0.00024147
Q8H0V6	AT1G64550	ABC transporter F family member 3 OS=Arabidopsis thaliana OX=3702 GN=ABCF3 PE=1 SV=1	0.000688183	0.000401887
Q9M1H3	AT3G54540	ABC transporter F family member 4 OS=Arabidopsis thaliana OX=3702 GN=ABCF4 PE=2 SV=1	0.00064759	0.00141009
Q94A18	AT3G16340	ABC transporter G family member 29 OS=Arabidopsis thaliana OX=3702 GN=ABCG29 PE=2 SV=2	0.00145025	0.000887394
Q7PC88	AT2G29940	ABC transporter G family member 31 OS=Arabidopsis thaliana OX=3702 GN=ABCG31 PE=1 SV=1	0.00037471	1e-07
O81016	AT2G26910	ABC transporter G family member 32 OS=Arabidopsis thaliana OX=3702 GN=ABCG32 PE=1 SV=1	0.000308433	1e-07
Q9ZUT8	AT2G37280	ABC transporter G family member 33 OS=Arabidopsis thaliana OX=3702 GN=ABCG33 PE=2 SV=1	0.000156694	0.000277223
Q7PC87	AT2G36380	ABC transporter G family member 34 OS=Arabidopsis thaliana OX=3702 GN=ABCG34 PE=2 SV=1	0.00197399	0.00120526
Q7PC86	AT1G15210	ABC transporter G family member 35 OS=Arabidopsis thaliana OX=3702 GN=ABCG35 PE=2 SV=1	0.00476426	0.00554713
Q9XIE2	AT1G59870	ABC transporter G family member 36 OS=Arabidopsis thaliana OX=3702 GN=ABCG36 PE=1 SV=1	0.010154	0.0105488
Q9LFH0	AT3G53480	ABC transporter G family member 37 OS=Arabidopsis thaliana OX=3702 GN=ABCG37 PE=1 SV=1	0.000149356	1e-07
Q7PC85	AT3G30842	ABC transporter G family member 38 OS=Arabidopsis thaliana OX=3702 GN=ABCG38 PE=2 SV=1	0.000237496	1e-07
Q7PC84	AT1G66950	ABC transporter G family member 39 OS=Arabidopsis thaliana OX=3702 GN=ABCG39 PE=3 SV=1	0.00101099	0.000566804
Q9M9E1	AT1G15520	ABC transporter G family member 40 OS=Arabidopsis thaliana OX=3702 GN=ABCG40 PE=1 SV=1	0.000388852	8.37832e-05
Q8VZS8	AT5G46790	Abscisic acid receptor PYL1 OS=Arabidopsis thaliana OX=3702 GN=PYL1 PE=1 SV=1	0.00711292	0.00832961
O49686	AT4G17870	Abscisic acid receptor PYR1 OS=Arabidopsis thaliana OX=3702 GN=PYR1 PE=1 SV=1	0.00323493	0.00351238
A0A1P8B1D8	AT2G19590	ACC oxidase 1 OS=Arabidopsis thaliana OX=3702 GN=ACO1 PE=1 SV=1	0.00117705	1e-07
A0A219HZL6	AT5G38660	Acclimation of photosynthesis to environment OS=Arabidopsis thaliana OX=3702 GN=APE1 PE=1 SV=1	1e-05	0.000238919
Q2HIR7	#N/A	Acclimation of photosynthesis to environment OS=Arabidopsis thaliana OX=3702 GN=APE1 PE=1 SV=1	1e-05	0.000360049
Q9SZE9	AT4G37550	Acetamidase/Formamidase family protein OS=Arabidopsis thaliana OX=3702 GN=At4g37550 PE=1 SV=1	0.00023427	1e-07
A0A1P8B5Z4	AT4G37550	Acetamidase/Formamidase family protein OS=Arabidopsis thaliana OX=3702 GN=At4g37550 PE=1 SV=1	0.000335114	1e-07
Q8H1G4	AT4G37560	Acetamidase/Formamidase family protein OS=Arabidopsis thaliana OX=3702 GN=At4g37560 PE=1 SV=1	1e-05	0.000581633
Q8VZF1	AT3G16910	Acetate/butyrate--CoA ligase AAE7, peroxisomal OS=Arabidopsis thaliana OX=3702 GN=AAE7 PE=1 SV=1	0.000779598	0.00071454
Q93YZ7	AT2G31810	Acetolactate synthase small subunit 2, chloroplastic OS=Arabidopsis thaliana OX=3702 GN=At2g31810 PE=1 SV=1	0.00150321	0.00186381
P17597	AT3G48560	Acetolactate synthase, chloroplastic OS=Arabidopsis thaliana OX=3702 GN=ALS PE=1 SV=1	0.000330461	0.000546078
A0A1P8AXW0	AT2G23600	Acetone-cyanohydrin lyase OS=Arabidopsis thaliana OX=3702 GN=ACL PE=1 SV=1	0.00198848	0.00398722
A0A1P8AXQ5	AT2G23600	Acetone-cyanohydrin lyase OS=Arabidopsis thaliana OX=3702 GN=ACL PE=1 SV=1	0.00293323	0.004427
Q8S4Y1	AT5G48230	Acetyl-CoA acetyltransferase, cytosolic 1 OS=Arabidopsis thaliana OX=3702 GN=AAT1 PE=1 SV=1	0.0142535	0.0108798
Q38970	AT1G36160	Acetyl-CoA carboxylase 1 OS=Arabidopsis thaliana OX=3702 GN=ACC1 PE=1 SV=1	0.000138832	0.00013895
Q9LI71	AT3G30280	Acetyl-CoA:benzylalcohol acetyltranferase-like protein OS=Arabidopsis thaliana OX=3702 GN=At3g30280 PE=1 SV=1	0.00100133	0.000464894
Q9FGV4	AT5G47950	Acetyl-CoA:benzylalcohol acetyltranferase-like protein OS=Arabidopsis thaliana OX=3702 GN=At5g47950 PE=1 SV=1	1e-05	0.000397931
Q9LD43	AT2G38040	Acetyl-coenzyme A carboxylase carboxyl transferase subunit alpha, chloroplastic OS=Arabidopsis thaliana OX=3702 GN=CAC3 PE=1 SV=1	0.00127241	0.00228285
P56765	ATCG00500	Acetyl-coenzyme A carboxylase carboxyl transferase subunit beta, chloroplastic OS=Arabidopsis thaliana OX=3702 GN=accD PE=1 SV=2	0.0010083	0.00182231
A0A1P8BCV2	AT5G36880	Acetyl-coenzyme A synthetase OS=Arabidopsis thaliana OX=3702 GN=ACS PE=1 SV=1	0.00449664	0.00327995
B9DGD6	AT5G36880	Acetyl-coenzyme A synthetase, chloroplastic/glyoxysomal OS=Arabidopsis thaliana OX=3702 GN=ACS PE=1 SV=1	0.00667034	0.00561314
Q9SCL7	AT3G57560	Acetylglutamate kinase, chloroplastic OS=Arabidopsis thaliana OX=3702 GN=NAGK PE=1 SV=1	0.003734	0.00178838
Q9M8M7	AT1G80600	Acetylornithine aminotransferase, chloroplastic/mitochondrial OS=Arabidopsis thaliana OX=3702 GN=WIN1 PE=1 SV=1	0.00154889	0.00243518
Q9C5C4	AT4G17830	Acetylornithine deacetylase OS=Arabidopsis thaliana OX=3702 GN=At4g17830 PE=2 SV=1	0.00523555	0.00592065
Q9T003	AT4G35160	Acetylserotonin O-methyltransferase OS=Arabidopsis thaliana OX=3702 GN=ASMT PE=1 SV=1	0.00216969	0.000752224
Q43348	AT1G62660	Acid beta-fructofuranosidase 3, vacuolar OS=Arabidopsis thaliana OX=3702 GN=BFRUCT3 PE=2 SV=1	0.0392093	0.0405481
Q39041	AT1G12240	Acid beta-fructofuranosidase 4, vacuolar OS=Arabidopsis thaliana OX=3702 GN=BFRUCT4 PE=1 SV=2	0.0107692	0.00774494
F4J355	AT3G44620	Acid phosphatase OS=Arabidopsis thaliana OX=3702 GN=At3g44620 PE=1 SV=1	0.00187806	0.000455052
Q67YE7	AT3G44620	Acid phosphatase OS=Arabidopsis thaliana OX=3702 GN=At3g44620 PE=1 SV=1	0.00205879	0.000498843
Q9M0F5	AT4G29260	Acid phosphatase-like protein OS=Arabidopsis thaliana OX=3702 GN=At4g29260 PE=1 SV=1	0.0120227	0.0121466
Q9M0F4	#N/A	Acid phosphatase-like protein OS=Arabidopsis thaliana OX=3702 GN=At4g29270 PE=1 SV=1	0.0491283	0.0282715
P19172	AT5G24090	Acidic endochitinase OS=Arabidopsis thaliana OX=3702 GN=CHIB1 PE=2 SV=2	0.00325677	0.0012115
Q8GXE2	AT4G14716	Acireductone dioxygenase 2 OS=Arabidopsis thaliana OX=3702 GN=ARD2 PE=1 SV=1	0.00459552	0.00504067
Q8W108	AT4G14710	Acireductone dioxygenase 3 OS=Arabidopsis thaliana OX=3702 GN=ARD3 PE=1 SV=1	0.00567017	0.00571521
Q9FFT5	#N/A	Aconitase family protein OS=Arabidopsis thaliana OX=3702 GN=MBG8.22 PE=4 SV=1	0.00983557	0.00161113
F4IQ61	AT2G43090	Aconitase/3-isopropylmalate dehydratase protein OS=Arabidopsis thaliana OX=3702 GN=MFL8.15 PE=1 SV=1	0.0131944	0.0117409
Q42560	AT4G35830	Aconitate hydratase 1 OS=Arabidopsis thaliana OX=3702 GN=ACO1 PE=1 SV=2	0.0306232	0.0287361
Q94A28	AT4G26970	Aconitate hydratase 2, mitochondrial OS=Arabidopsis thaliana OX=3702 GN=ACO2 PE=1 SV=3	0.0266133	0.0203148
Q9SIB9	AT2G05710	Aconitate hydratase 3, mitochondrial OS=Arabidopsis thaliana OX=3702 GN=ACO3 PE=1 SV=2	0.040114	0.0386314
B3H5Y0	AT4G35830	Aconitate hydratase OS=Arabidopsis thaliana OX=3702 GN=ACO1 PE=1 SV=1	0.0253663	0.0242307
Q9LZ23	AT5G04740	ACT domain-containing protein ACR12 OS=Arabidopsis thaliana OX=3702 GN=ACR12 PE=2 SV=1	0.0147843	0.00979256
O49285	AT1G76990	ACT domain-containing protein ACR3 OS=Arabidopsis thaliana OX=3702 GN=ACR3 PE=2 SV=1	0.000690788	1e-07
F4JXP5	AT5G04740	ACT domain-containing protein OS=Arabidopsis thaliana OX=3702 GN=ACR12 PE=1 SV=1	0.00930133	0.0026556
A0A1P8B481	AT4G38470	ACT-like protein tyrosine kinase family protein OS=Arabidopsis thaliana OX=3702 GN=STY46 PE=1 SV=1	0.000484302	0.000517516
A0A1P8B466	AT4G38470	ACT-like protein tyrosine kinase family protein OS=Arabidopsis thaliana OX=3702 GN=STY46 PE=1 SV=1	0.000444892	0.000475404
F4J8V9	AT3G18780	Actin 2 OS=Arabidopsis thaliana OX=3702 GN=ACT2 PE=1 SV=1	0.21228	0.169967
A0A1I9LRV3	#N/A	Actin depolymerizing factor 2 OS=Arabidopsis thaliana OX=3702 GN=ADF2 PE=1 SV=1	0.0158481	0.012503
F4JXD5	AT5G59880	Actin depolymerizing factor 3 OS=Arabidopsis thaliana OX=3702 GN=ADF3 PE=1 SV=1	0.0278354	0.0666802
Q8GWA5	AT2G42170	Actin family protein OS=Arabidopsis thaliana OX=3702 GN=At2g42170 PE=1 SV=1	0.00920702	0.0202086
A0A1P8AY15	AT2G42170	Actin family protein OS=Arabidopsis thaliana OX=3702 GN=At2g42170 PE=1 SV=1	0.00949564	0.0208421
P0CJ46;P0CJ47	#N/A	Actin-1 OS=Arabidopsis thaliana OX=3702 GN=ACT1 PE=1 SV=1;Actin-3 OS=Arabidopsis thaliana OX=3702 GN=ACT3 PE=1 SV=1	0.102966	0.0570921
P53496	AT3G12110	Actin-11 OS=Arabidopsis thaliana OX=3702 GN=ACT11 PE=1 SV=1	0.125424	0.0776048
P53497	AT3G46520	Actin-12 OS=Arabidopsis thaliana OX=3702 GN=ACT12 PE=1 SV=1	0.109811	0.0591307
Q96292	AT3G18780	Actin-2 OS=Arabidopsis thaliana OX=3702 GN=ACT2 PE=1 SV=1	0.213849	0.177554
P53494	AT5G59370	Actin-4 OS=Arabidopsis thaliana OX=3702 GN=ACT4 PE=1 SV=1	0.109811	0.0591307
P53492	AT5G09810	Actin-7 OS=Arabidopsis thaliana OX=3702 GN=ACT7 PE=1 SV=1	0.208652	0.16155
Q96293	AT1G49240	Actin-8 OS=Arabidopsis thaliana OX=3702 GN=ACT8 PE=1 SV=2	0.213849	0.177554
Q39250	AT3G46010	Actin-depolymerizing factor 1 OS=Arabidopsis thaliana OX=3702 GN=ADF1 PE=1 SV=1	1e-05	0.000857723
Q39251	AT3G46000	Actin-depolymerizing factor 2 OS=Arabidopsis thaliana OX=3702 GN=ADF2 PE=1 SV=1	0.0171686	0.014237
Q9ZSK4	AT5G59880	Actin-depolymerizing factor 3 OS=Arabidopsis thaliana OX=3702 GN=ADF3 PE=1 SV=1	0.0248316	0.0594845
Q9ZSK3	AT5G59890	Actin-depolymerizing factor 4 OS=Arabidopsis thaliana OX=3702 GN=ADF4 PE=1 SV=2	1e-05	0.000857723
Q9LV35	AT3G18060	Actin-interacting protein 1-2 OS=Arabidopsis thaliana OX=3702 GN=AIP1-2 PE=2 SV=1	0.00269106	0.00381674
Q84M92	AT1G18450	Actin-related protein 4 OS=Arabidopsis thaliana OX=3702 GN=ARP4 PE=1 SV=1	0.00410967	0.00240092
Q8L4Y5	AT3G60830	Actin-related protein 7 OS=Arabidopsis thaliana OX=3702 GN=ARP7 PE=1 SV=1	0.000265458	0.000328439
P11829	AT3G05020	Acyl carrier protein 1, chloroplastic OS=Arabidopsis thaliana OX=3702 GN=ACP1 PE=1 SV=1	0.0112944	0.0104865
P25701	AT1G54580	Acyl carrier protein 2, chloroplastic OS=Arabidopsis thaliana OX=3702 GN=ACP2 PE=1 SV=2	0.0151708	0.0128135
O80800	AT1G65290	Acyl carrier protein 2, mitochondrial OS=Arabidopsis thaliana OX=3702 GN=MTACP2 PE=1 SV=1	0.00700269	0.00571243
F4HWZ6	AT1G54630	Acyl carrier protein 3 OS=Arabidopsis thaliana OX=3702 GN=ACP3 PE=4 SV=1	1e-05	0.00134275
P25702	AT1G54630	Acyl carrier protein 3, chloroplastic OS=Arabidopsis thaliana OX=3702 GN=ACP3 PE=1 SV=2	0.0117751	0.0123169
F4JRT7	AT4G25050	Acyl carrier protein 4 OS=Arabidopsis thaliana OX=3702 GN=ACP4 PE=1 SV=1	0.00523732	0.00149126
Q9SW21	AT4G25050	Acyl carrier protein 4, chloroplastic OS=Arabidopsis thaliana OX=3702 GN=ACP4 PE=2 SV=1	0.00569607	0.00162188
F4IS32	AT2G43710	Acyl-[acyl-carrier-protein] desaturase OS=Arabidopsis thaliana OX=3702 GN=SSI2 PE=1 SV=1	0.000792445	0.000554108
A0A1P8B4T1	AT4G27780	Acyl-CoA binding protein 2 OS=Arabidopsis thaliana OX=3702 GN=ACBP2 PE=1 SV=1	0.000457051	0.000546292
F4HU51	AT1G01710	Acyl-CoA hydrolase 2 OS=Arabidopsis thaliana OX=3702 GN=ACH2 PE=1 SV=1	0.000870835	0.000279212
Q9SM23	AT5G53470	Acyl-CoA-binding domain-containing protein 1 OS=Arabidopsis thaliana OX=3702 GN=ACBP1 PE=1 SV=2	0.000355635	0.000425073
Q9STP8	AT4G27780	Acyl-CoA-binding domain-containing protein 2 OS=Arabidopsis thaliana OX=3702 GN=ACBP2 PE=1 SV=1	0.00033956	0.000405861
Q9MA55	AT3G05420	Acyl-CoA-binding domain-containing protein 4 OS=Arabidopsis thaliana OX=3702 GN=ACBP4 PE=1 SV=1	0.00225949	0.000862413
P57752	AT1G31812	Acyl-CoA-binding domain-containing protein 6 OS=Arabidopsis thaliana OX=3702 GN=ACBP6 PE=1 SV=1	0.0478419	0.041686
O65201	AT5G65110	Acyl-coenzyme A oxidase 2, peroxisomal OS=Arabidopsis thaliana OX=3702 GN=ACX2 PE=1 SV=2	0.00070294	0.000379911
P0CZ23	AT1G06290	Acyl-coenzyme A oxidase 3, peroxisomal OS=Arabidopsis thaliana OX=3702 GN=ACX3 PE=1 SV=1	0.00242762	0.00370537
Q96329	AT3G51840	Acyl-coenzyme A oxidase 4, peroxisomal OS=Arabidopsis thaliana OX=3702 GN=ACX4 PE=1 SV=1	0.0114934	0.00644059
F4JMK8	AT4G16760	Acyl-coenzyme A oxidase OS=Arabidopsis thaliana OX=3702 GN=ACX1 PE=1 SV=1	0.00589612	0.00657541
F4KGI8	AT5G65110	Acyl-coenzyme A oxidase OS=Arabidopsis thaliana OX=3702 GN=ACX2 PE=1 SV=1	0.000752994	0.000406963
A0A2H1ZEM8	AT4G14570	Acylamino-acid-releasing enzyme OS=Arabidopsis thaliana OX=3702 GN=AARE PE=1 SV=1	0.0013261	0.00132436
Q84LM4	AT4G14570	Acylamino-acid-releasing enzyme OS=Arabidopsis thaliana OX=3702 GN=AARE PE=1 SV=1	0.00142157	0.0014197
A0A1P8B3B6	AT4G23460	Adaptin family protein OS=Arabidopsis thaliana OX=3702 GN=At4g23460 PE=1 SV=1	0.00587409	0.00380574
Q84TF6	#N/A	Adenine nucleotide alpha hydrolases-like superfamily protein OS=Arabidopsis thaliana OX=3702 GN=At1g09740 PE=1 SV=1	0.0202144	0.0245534
Q9C9G5	#N/A	Adenine nucleotide alpha hydrolases-like superfamily protein OS=Arabidopsis thaliana OX=3702 GN=At1g68300 PE=1 SV=1	0.0152449	0.00733598
O82240	#N/A	Adenine nucleotide alpha hydrolases-like superfamily protein OS=Arabidopsis thaliana OX=3702 GN=At2g47710 PE=1 SV=1	0.00654402	0.00404083
Q9M9P5	AT3G03270	Adenine nucleotide alpha hydrolases-like superfamily protein OS=Arabidopsis thaliana OX=3702 GN=At3g03270 PE=1 SV=1	0.0161637	0.0135133
F4J7I5	AT3G11930	Adenine nucleotide alpha hydrolases-like superfamily protein OS=Arabidopsis thaliana OX=3702 GN=At3g11930 PE=1 SV=1	0.0113491	0.00864612
F4J8J7	#N/A	Adenine nucleotide alpha hydrolases-like superfamily protein OS=Arabidopsis thaliana OX=3702 GN=At3g11930 PE=1 SV=1	0.0114631	0.00873302
A0A1I9LPQ2	AT3G17020	Adenine nucleotide alpha hydrolases-like superfamily protein OS=Arabidopsis thaliana OX=3702 GN=At3g17020 PE=1 SV=1	0.050547	0.0706869
Q8LC99	AT3G53990	Adenine nucleotide alpha hydrolases-like superfamily protein OS=Arabidopsis thaliana OX=3702 GN=At3g53990 PE=1 SV=1	0.0613369	0.0728209
Q9LYJ2	AT5G14680	Adenine nucleotide alpha hydrolases-like superfamily protein OS=Arabidopsis thaliana OX=3702 GN=At5g14680 PE=1 SV=1	0.00397276	0.00218355
A0A1P8BH78	AT5G54430	Adenine nucleotide alpha hydrolases-like superfamily protein OS=Arabidopsis thaliana OX=3702 GN=PHOS32 PE=1 SV=1	0.0153224	0.014017
A0A1P8BH73	#N/A	Adenine nucleotide alpha hydrolases-like superfamily protein OS=Arabidopsis thaliana OX=3702 GN=PHOS32 PE=1 SV=1	0.0158127	0.0144655
Q94II5	AT2G21620	Adenine nucleotide alpha hydrolases-like superfamily protein OS=Arabidopsis thaliana OX=3702 GN=RD2 PE=1 SV=1	0.0292313	0.0295741
Q9SIJ8	#N/A	Adenine nucleotide alpha hydrolases-like superfamily protein OS=Arabidopsis thaliana OX=3702 GN=RD2 PE=1 SV=2	0.0355263	0.0316243
F4JHS4	AT4G01100	Adenine nucleotide transporter 1 OS=Arabidopsis thaliana OX=3702 GN=ADNT1 PE=1 SV=1	0.00844073	1e-07
A0A1P8B4I5	AT4G01100	Adenine nucleotide transporter 1 OS=Arabidopsis thaliana OX=3702 GN=ADNT1 PE=1 SV=1	0.0102295	1e-07
P31166	AT1G27450	Adenine phosphoribosyltransferase 1, chloroplastic OS=Arabidopsis thaliana OX=3702 GN=APT1 PE=1 SV=2	0.0276565	0.0300305
Q9SUW2	AT4G22570	Adenine phosphoribosyltransferase 3 OS=Arabidopsis thaliana OX=3702 GN=APT3 PE=1 SV=1	0.00118342	1e-07
F4HSX1	AT1G27450	Adenine phosphoribosyltransferase OS=Arabidopsis thaliana OX=3702 GN=APT1 PE=1 SV=1	0.0236638	0.0256951
Q9SF85	AT3G09820	Adenosine kinase 1 OS=Arabidopsis thaliana OX=3702 GN=ADK1 PE=1 SV=1	0.112572	0.121862
Q9LZG0	AT5G03300	Adenosine kinase 2 OS=Arabidopsis thaliana OX=3702 GN=ADK2 PE=1 SV=1	0.0984534	0.101997
A0A1P8BAP0	AT5G03300	Adenosine kinase OS=Arabidopsis thaliana OX=3702 GN=ADK2 PE=1 SV=1	0.112759	0.117563
O23255	AT4G13940	Adenosylhomocysteinase 1 OS=Arabidopsis thaliana OX=3702 GN=SAHH1 PE=1 SV=1	0.18397	0.180061
Q9LK36	AT3G23810	Adenosylhomocysteinase 2 OS=Arabidopsis thaliana OX=3702 GN=SAHH2 PE=2 SV=1	0.119819	0.09826
F4JTV4	AT4G13940	Adenosylhomocysteinase OS=Arabidopsis thaliana OX=3702 GN=HOG1 PE=1 SV=1	0.173682	0.161066
F4JTV5	AT4G13940	Adenosylhomocysteinase OS=Arabidopsis thaliana OX=3702 GN=HOG1 PE=1 SV=1	0.199803	0.181583
A8MQP1	AT4G13940	Adenosylhomocysteinase OS=Arabidopsis thaliana OX=3702 GN=HOG1 PE=1 SV=1	0.210743	0.173552
Q9FIJ7	AT5G47840	Adenylate kinase 2, chloroplastic OS=Arabidopsis thaliana OX=3702 GN=At5g47840 PE=1 SV=1	0.00110575	0.000421285
Q9FK35	AT5G50370	Adenylate kinase 3 OS=Arabidopsis thaliana OX=3702 GN=ADK2 PE=1 SV=1	0.0126018	0.0134179
O82514	AT5G63400	Adenylate kinase 4 OS=Arabidopsis thaliana OX=3702 GN=ADK1 PE=1 SV=2	0.0417566	0.0402484
F4KAP2	AT5G63400	Adenylate kinase OS=Arabidopsis thaliana OX=3702 GN=ADK1 PE=1 SV=1	0.0356529	0.0326789
A0A1P8B9K9	AT5G47840	Adenylate kinase OS=Arabidopsis thaliana OX=3702 GN=AMK2 PE=1 SV=1	0.0011633	0.00044321
B3H4S0	AT3G60961	Adenylate kinase OS=Arabidopsis thaliana OX=3702 GN=At3g60961 PE=3 SV=1	0.000925154	0.00460579
A0A1P8BFG5	AT5G50370	Adenylate kinase OS=Arabidopsis thaliana OX=3702 GN=MXI22.8 PE=1 SV=1	0.0109505	0.0127003
Q8GUN7	AT1G36280	Adenylosuccinate lyase OS=Arabidopsis thaliana OX=3702 GN=At1g36280 PE=1 SV=1	0.000694933	0.000321667
F4I1L9	AT1G36280	Adenylosuccinate lyase OS=Arabidopsis thaliana OX=3702 GN=At1g36280 PE=1 SV=1	0.000705645	0.000326626
Q8RY94	#N/A	Adenylosuccinate lyase OS=Arabidopsis thaliana OX=3702 GN=At4g18440 PE=1 SV=1	0.000873522	0.000316266
Q96529	AT3G57610	Adenylosuccinate synthetase, chloroplastic OS=Arabidopsis thaliana OX=3702 GN=PURA PE=1 SV=1	0.00794544	0.00758181
A0A1P8B7W9	AT4G34490	Adenylyl cyclase-associated protein OS=Arabidopsis thaliana OX=3702 GN=CAP1 PE=1 SV=1	0.00692881	0.00839401
Q43295	AT2G14750	Adenylyl-sulfate kinase 1, chloroplastic OS=Arabidopsis thaliana OX=3702 GN=APK1 PE=1 SV=1	0.000891396	1e-07
Q9SRW7	AT3G03900	Adenylyl-sulfate kinase 3 OS=Arabidopsis thaliana OX=3702 GN=APK3 PE=1 SV=1	1e-05	0.00359136
Q8GUN2	AT3G56490	Adenylylsulfatase HINT1 OS=Arabidopsis thaliana OX=3702 GN=HINT1 PE=1 SV=1	0.0278891	0.0382386
F4HXD1	AT1G74910	ADP-glucose pyrophosphorylase family protein OS=Arabidopsis thaliana OX=3702 GN=At1g74910 PE=1 SV=1	0.00418712	0.0037865
A0A1P8AZM7	AT2G04650	ADP-glucose pyrophosphorylase family protein OS=Arabidopsis thaliana OX=3702 GN=At2g04650 PE=1 SV=1	0.00187187	0.00146216
F4IFA4	AT2G04650	ADP-glucose pyrophosphorylase family protein OS=Arabidopsis thaliana OX=3702 GN=At2g04650 PE=1 SV=1	0.00181655	0.00141895
Q9C9P3	#N/A	ADP-glucose pyrophosphorylase family protein OS=Arabidopsis thaliana OX=3702 GN=F9E10.24 PE=1 SV=1	0.00390462	0.00353103
Q9M0Q5	AT4G09360	ADP-ribosyl cyclase/cyclic ADP-ribose hydrolase OS=Arabidopsis thaliana OX=3702 GN=At4g09360 PE=1 SV=1	0.000259565	1e-07
P36397	AT2G47170	ADP-ribosylation factor 1 OS=Arabidopsis thaliana OX=3702 GN=ARF1 PE=1 SV=2	0.144229	0.136628
P0DH91;Q9LQC8	#N/A	ADP-ribosylation factor 2-B OS=Arabidopsis thaliana OX=3702 GN=ARF2-B PE=2 SV=1;ADP-ribosylation factor 2-A OS=Arabidopsis thaliana OX=3702 GN=ARF2-A PE=2 SV=2	0.14367	0.134831
P40940	AT2G24765	ADP-ribosylation factor 3 OS=Arabidopsis thaliana OX=3702 GN=ARF3 PE=1 SV=2	0.00309778	0.00345478
Q9LYJ3	AT5G14670	ADP-ribosylation factor A1B OS=Arabidopsis thaliana OX=3702 GN=ADP-ribosylation factor A1B PE=1 SV=1	0.13727	0.129811
A0A1P8BDK6	#N/A	ADP-ribosylation factor A1B OS=Arabidopsis thaliana OX=3702 GN=ARFA1B PE=1 SV=1	0.142579	0.134831
Q9M1P5	AT3G62290	ADP-ribosylation factor A1E OS=Arabidopsis thaliana OX=3702 GN=T17J13.250 PE=1 SV=1	0.142579	0.1354
Q6ID97	AT1G10630	ADP-ribosylation factor A1F OS=Arabidopsis thaliana OX=3702 GN=ARFA1F PE=2 SV=1	0.144229	0.136628
Q9LIK1	AT3G22950	ADP-ribosylation factor C1 OS=Arabidopsis thaliana OX=3702 GN=ARFC1 PE=1 SV=1	1e-05	0.000651495
Q9FL69	AT5G54310	ADP-ribosylation factor GTPase-activating protein AGD5 OS=Arabidopsis thaliana OX=3702 GN=AGD5 PE=1 SV=1	1e-05	0.000297463
A0A1P8BCT8	AT5G37680	ADP-ribosylation factor-like A1A OS=Arabidopsis thaliana OX=3702 GN=ARLA1A PE=1 SV=1	0.000703367	0.000870245
A0A1I9LR83	AT3G49870	ADP-ribosylation factor-like A1C OS=Arabidopsis thaliana OX=3702 GN=ARLA1C PE=1 SV=1	0.0145455	0.0145083
Q9ZPX1	AT2G18390	ADP-ribosylation factor-like protein 2 OS=Arabidopsis thaliana OX=3702 GN=ARL2 PE=2 SV=1	0.000649754	0.00155324
Q8VY57	AT3G49870	ADP-ribosylation factor-like protein 8a OS=Arabidopsis thaliana OX=3702 GN=ARL8A PE=2 SV=1	0.0130435	0.0130102
Q93Y31	AT5G67560	ADP-ribosylation factor-like protein 8b OS=Arabidopsis thaliana OX=3702 GN=ARL8B PE=2 SV=1	0.0123902	0.0120889
Q8W4C8	AT5G37680	ADP-ribosylation factor-like protein 8c OS=Arabidopsis thaliana OX=3702 GN=ARL8C PE=2 SV=1	0.000523703	0.000647954
F4IZ82	AT3G49860	ADP-ribosylation factor-like protein 8d OS=Arabidopsis thaliana OX=3702 GN=ARL8D PE=3 SV=1	0.0044933	0.00327325
Q39002	AT1G80300	ADP,ATP carrier protein 1, chloroplastic OS=Arabidopsis thaliana OX=3702 GN=AATP1 PE=1 SV=2	0.000548697	0.000692976
P31167	AT3G08580	ADP,ATP carrier protein 1, mitochondrial OS=Arabidopsis thaliana OX=3702 GN=AAC1 PE=1 SV=2	0.160258	0.0978515
P92935	AT1G15500	ADP,ATP carrier protein 2, chloroplastic OS=Arabidopsis thaliana OX=3702 GN=AATP2 PE=1 SV=2	0.00135022	0.00143897
P40941	AT5G13490	ADP,ATP carrier protein 2, mitochondrial OS=Arabidopsis thaliana OX=3702 GN=AAC2 PE=1 SV=2	0.0911189	0.0364378
O49447	AT4G28390	ADP,ATP carrier protein 3, mitochondrial OS=Arabidopsis thaliana OX=3702 GN=AAC3 PE=1 SV=1	0.0896263	0.0296313
Q8S904	AT4G21090	Adrenodoxin-like protein 2, mitochondrial OS=Arabidopsis thaliana OX=3702 GN=MFDX2 PE=2 SV=1	1e-05	0.000729314
Q9SV55	AT4G28910	AFP homolog 2 OS=Arabidopsis thaliana OX=3702 GN=AFPH2 PE=1 SV=1	0.00210897	0.000736926
F4J8L7	AT3G12050	Aha1 domain-containing protein OS=Arabidopsis thaliana OX=3702 GN=MEC18.18 PE=1 SV=1	0.00377968	0.0077367
Q9LHL7	#N/A	Aha1 domain-containing protein OS=Arabidopsis thaliana OX=3702 GN=MEC18.18 PE=1 SV=1	0.00337021	0.00689856
O64767	AT2G35040	AICARFT/IMPCHase bienzyme family protein OS=Arabidopsis thaliana OX=3702 GN=At2g35040 PE=1 SV=1	0.00342324	0.00268348
Q8RWT5	#N/A	AICARFT/IMPCHase bienzyme family protein OS=Arabidopsis thaliana OX=3702 GN=At2g35040 PE=1 SV=1	0.00313031	0.00245386
Q9FIX1	AT5G39730	AIG2-like protein B OS=Arabidopsis thaliana OX=3702 GN=AIG2LB PE=1 SV=1	0.024778	0.0289306
A2RVS4	AT4G31310	AIG2-like protein C OS=Arabidopsis thaliana OX=3702 GN=AIG2LC PE=1 SV=1	1e-05	0.000985574
F4I7I0	AT1G17290	Alanine aminotransferase 1, mitochondrial OS=Arabidopsis thaliana OX=3702 GN=ALAAT1 PE=1 SV=1	0.0191715	0.0181993
Q9LDV4	AT1G72330	Alanine aminotransferase 2, mitochondrial OS=Arabidopsis thaliana OX=3702 GN=ALAAT2 PE=1 SV=1	0.0075433	0.00590368
Q940M2	AT4G39660	Alanine--glyoxylate aminotransferase 2 homolog 1, mitochondrial OS=Arabidopsis thaliana OX=3702 GN=AGT2 PE=1 SV=1	0.00391092	0.0019427
F4I4Z2	AT1G50200	Alanine--tRNA ligase OS=Arabidopsis thaliana OX=3702 GN=ALATS PE=1 SV=2	0.0069439	0.00836496
P36428	AT1G50200	Alanine--tRNA ligase OS=Arabidopsis thaliana OX=3702 GN=ALATS PE=1 SV=3	0.00711913	0.00888856
Q9FFC7	AT5G22800	Alanine--tRNA ligase, chloroplastic/mitochondrial OS=Arabidopsis thaliana OX=3702 GN=EMB86 PE=1 SV=2	0.000128651	1e-07
Q94AZ5	#N/A	Alanine-tRNA ligase OS=Arabidopsis thaliana OX=3702 GN=At2g45060 PE=1 SV=1	0.00343986	0.00327455
A0A1P8B5L9	AT4G39660	Alanine:glyoxylate aminotransferase 2 OS=Arabidopsis thaliana OX=3702 GN=AGT2 PE=1 SV=1	0.00464239	0.00230604
Q944A2	AT1G20220	Alba DNA/RNA-binding protein OS=Arabidopsis thaliana OX=3702 GN=At1g20220 PE=1 SV=1	0.000399432	0.00343891
Q9LP53	#N/A	Alba DNA/RNA-binding protein OS=Arabidopsis thaliana OX=3702 GN=At1g29250 PE=1 SV=1	0.0126871	0.0127933
Q93VA8	#N/A	Alba DNA/RNA-binding protein OS=Arabidopsis thaliana OX=3702 GN=At1g76010 PE=1 SV=1	0.00870667	0.00685327
A0A1I9LSC2	AT3G07030	Alba DNA/RNA-binding protein OS=Arabidopsis thaliana OX=3702 GN=At3g07030 PE=1 SV=1	0.00121195	0.00213013
A0A1I9LSB9	AT3G07030	Alba DNA/RNA-binding protein OS=Arabidopsis thaliana OX=3702 GN=At3g07030 PE=1 SV=1	0.00118853	0.00208897
A0A1I9LSC0	AT3G07030	Alba DNA/RNA-binding protein OS=Arabidopsis thaliana OX=3702 GN=At3g07030 PE=1 SV=1	0.0010862	0.00190913
F4JD88	AT3G07030	Alba DNA/RNA-binding protein OS=Arabidopsis thaliana OX=3702 GN=At3g07030 PE=1 SV=1	0.00121494	0.00213539
Q96533	AT5G43940	Alcohol dehydrogenase class-3 OS=Arabidopsis thaliana OX=3702 GN=ADH2 PE=1 SV=2	0.0317099	0.0507744
P06525	AT1G77120	Alcohol dehydrogenase class-P OS=Arabidopsis thaliana OX=3702 GN=ADH1 PE=1 SV=2	0.082663	0.0441533
Q9SK87	AT1G22440	Alcohol dehydrogenase-like 2 OS=Arabidopsis thaliana OX=3702 GN=At1g22440 PE=2 SV=1	0.00927894	0.00928724
Q9FH04	AT5G42250	Alcohol dehydrogenase-like 7 OS=Arabidopsis thaliana OX=3702 GN=At5g42250 PE=2 SV=1	0.000322618	0.000434664
Q9LW35	AT3G26760	Alcohol dehydrogenase-like protein OS=Arabidopsis thaliana OX=3702 GN=At3g26760 PE=1 SV=1	0.00340514	0.0039347
Q9LW34	AT3G26770	Alcohol dehydrogenase-like protein OS=Arabidopsis thaliana OX=3702 GN=At3g26770 PE=1 SV=1	0.00317931	0.00487782
F4HXD2	AT1G74920	Aldehyde dehydrogenase 10A8 OS=Arabidopsis thaliana OX=3702 GN=ALDH10A8 PE=1 SV=1	0.0065539	0.00961417
A0A2H1ZE23	AT2G24270	Aldehyde dehydrogenase 11A3 OS=Arabidopsis thaliana OX=3702 GN=ALDH11A3 PE=1 SV=1	0.000234741	1e-07
F4INS6	AT2G24270	Aldehyde dehydrogenase 11A3 OS=Arabidopsis thaliana OX=3702 GN=ALDH11A3 PE=1 SV=1	0.000250141	1e-07
Q0WSF1	AT3G66658	Aldehyde dehydrogenase 22A1 OS=Arabidopsis thaliana OX=3702 GN=ALDH22A1 PE=2 SV=2	0.000169806	0.00034555
A0A1P8AQG6	AT1G23800	Aldehyde dehydrogenase 2B7 OS=Arabidopsis thaliana OX=3702 GN=ALDH2B7 PE=1 SV=1	0.00288437	0.00525356
Q9SU63	AT3G48000	Aldehyde dehydrogenase family 2 member B4, mitochondrial OS=Arabidopsis thaliana OX=3702 GN=ALDH2B4 PE=1 SV=1	0.0103346	0.015738
Q8S528	AT1G23800	Aldehyde dehydrogenase family 2 member B7, mitochondrial OS=Arabidopsis thaliana OX=3702 GN=ALDH2B7 PE=1 SV=2	0.00529095	0.00679851
Q56YU0	AT3G24503	Aldehyde dehydrogenase family 2 member C4 OS=Arabidopsis thaliana OX=3702 GN=ALDH2C4 PE=1 SV=2	0.0174106	0.00965876
Q70DU8	AT1G44170	Aldehyde dehydrogenase family 3 member H1 OS=Arabidopsis thaliana OX=3702 GN=ALDH3H1 PE=1 SV=2	0.0023922	0.00113975
Q9SYG7	AT1G54100	Aldehyde dehydrogenase family 7 member B4 OS=Arabidopsis thaliana OX=3702 GN=ALDH7B4 PE=2 SV=3	0.0203461	0.0187091
F4JC27	AT3G66658	Aldehyde dehydrogenase OS=Arabidopsis thaliana OX=3702 GN=ALDH22A1 PE=1 SV=1	0.00018268	0.000371747
Q84TF0	AT2G37790	Aldo-keto reductase family 4 member C10 OS=Arabidopsis thaliana OX=3702 GN=AKR4C10 PE=1 SV=1	0.000996583	0.000457563
O80944	AT2G37760	Aldo-keto reductase family 4 member C8 OS=Arabidopsis thaliana OX=3702 GN=AKR4C8 PE=1 SV=2	0.00740542	0.00726941
A0A1P8B993	AT4G18360	Aldolase-type TIM barrel family protein OS=Arabidopsis thaliana OX=3702 GN=GOX3 PE=1 SV=1	0.00376007	0.00580386
Q9LVH6	#N/A	Aldose 1-epimerase OS=Arabidopsis thaliana OX=3702 GN=At3g17940 PE=1 SV=1	0.00381781	0.00368081
Q9STT3	AT3G47800	Aldose 1-epimerase OS=Arabidopsis thaliana OX=3702 GN=T23J7.130 PE=1 SV=1	0.00397288	0.00623188
F4JYX9	AT5G60360	Aleurain-like protease OS=Arabidopsis thaliana OX=3702 GN=ALP PE=1 SV=1	0.0094424	0.0070988
A8MQZ1	AT5G60360	Aleurain-like protease OS=Arabidopsis thaliana OX=3702 GN=ALP PE=1 SV=1	0.00933778	0.00702014
A0A1P8AYM4	AT2G02470	Alfin-like 6 OS=Arabidopsis thaliana OX=3702 GN=AL6 PE=1 SV=1	0.00047139	0.00229681
Q9SU83	AT4G29680	Alkaline-phosphatase-like family protein OS=Arabidopsis thaliana OX=3702 GN=At4g29680 PE=1 SV=1	0.00808734	0.00730102
Q9SU82	AT4G29690	Alkaline-phosphatase-like family protein OS=Arabidopsis thaliana OX=3702 GN=At4g29690 PE=1 SV=1	0.00252124	0.00185686
Q9SU81	#N/A	Alkaline-phosphatase-like family protein OS=Arabidopsis thaliana OX=3702 GN=At4g29700 PE=1 SV=1	0.00369966	0.00309343
Q9SU80	AT4G29710	Alkaline-phosphatase-like family protein OS=Arabidopsis thaliana OX=3702 GN=At4g29710 PE=4 SV=1	0.00261075	0.00179284
Q9LQF2	AT1G35580	Alkaline/neutral invertase CINV1 OS=Arabidopsis thaliana OX=3702 GN=CINV1 PE=1 SV=1	0.00764448	0.00575959
Q67XD9	AT4G09510	Alkaline/neutral invertase CINV2 OS=Arabidopsis thaliana OX=3702 GN=CINV2 PE=1 SV=1	0.00192625	0.000915663
A0A1P8ANG1	AT1G22650	Alkaline/neutral invertase OS=Arabidopsis thaliana OX=3702 GN=A PE=1 SV=1	0.00125729	0.00109175
F4HZY9	AT1G35580	Alkaline/neutral invertase OS=Arabidopsis thaliana OX=3702 GN=CINV1 PE=1 SV=1	0.00889544	0.00689899
Q9LS01	AT3G25780	Allene oxide cyclase 3, chloroplastic OS=Arabidopsis thaliana OX=3702 GN=AOC3 PE=2 SV=1	0.00588326	0.00458064
Q93ZC5	AT1G13280	Allene oxide cyclase 4, chloroplastic OS=Arabidopsis thaliana OX=3702 GN=AOC4 PE=2 SV=1	0.0120869	0.019102
Q96242	AT5G42650	Allene oxide synthase, chloroplastic OS=Arabidopsis thaliana OX=3702 GN=CYP74A PE=1 SV=3	0.00209411	0.000460323
Q8VZ93	#N/A	Allyl alcohol dehydrogenase-like protein OS=Arabidopsis thaliana OX=3702 GN=F24G16.11 PE=1 SV=1	0.00123922	1e-07
Q93Y12	AT3G23640	Alpha glucosidase-like protein OS=Arabidopsis thaliana OX=3702 GN=MDB19.14 PE=1 SV=1	0.000126964	0.000727709
Q9SMZ4	AT4G33150	Alpha-aminoadipic semialdehyde synthase OS=Arabidopsis thaliana OX=3702 GN=LKR/SDH PE=1 SV=1	0.000648136	0.000208832
Q94A41	AT1G69830	Alpha-amylase 3, chloroplastic OS=Arabidopsis thaliana OX=3702 GN=AMY3 PE=1 SV=1	0.00014185	1e-07
Q9SGH6	AT3G01420	Alpha-dioxygenase 1 OS=Arabidopsis thaliana OX=3702 GN=DOX1 PE=1 SV=1	0.140567	0.170552
Q9FT97	AT5G08380	Alpha-galactosidase 1 OS=Arabidopsis thaliana OX=3702 GN=AGAL1 PE=2 SV=1	0.00607552	0.00386828
Q8RX86	AT5G08370	Alpha-galactosidase 2 OS=Arabidopsis thaliana OX=3702 GN=AGAL2 PE=1 SV=1	0.000561066	1e-07
Q8VXZ7	AT3G56310	Alpha-galactosidase 3 OS=Arabidopsis thaliana OX=3702 GN=AGAL3 PE=1 SV=1	0.0272104	0.0277197
A0A1P8BFT2	AT5G08380	Alpha-galactosidase OS=Arabidopsis thaliana OX=3702 GN=AGAL1 PE=1 SV=1	0.00421236	0.000907995
F4JCI4	AT3G26380	Alpha-galactosidase OS=Arabidopsis thaliana OX=3702 GN=At3g26380 PE=1 SV=1	0.000185787	1e-07
Q9LIB2	AT3G29320	Alpha-glucan phosphorylase 1 OS=Arabidopsis thaliana OX=3702 GN=PHS1 PE=1 SV=1	1e-05	0.000256391
Q9SD76	AT3G46970	Alpha-glucan phosphorylase 2, cytosolic OS=Arabidopsis thaliana OX=3702 GN=PHS2 PE=1 SV=1	0.00014293	1e-07
Q84UU4	AT5G23960	Alpha-humulene/(-)-(E)-beta-caryophyllene synthase OS=Arabidopsis thaliana OX=3702 GN=TPS21 PE=1 SV=2	0.00142701	1e-07
Q9LFT6	AT5G10300	Alpha-hydroxynitrile lyase OS=Arabidopsis thaliana OX=3702 GN=HNL PE=1 SV=1	0.000953587	0.0143531
Q9SG80	AT3G10740	Alpha-L-arabinofuranosidase 1 OS=Arabidopsis thaliana OX=3702 GN=ASD1 PE=1 SV=1	0.00754133	0.0115971
Q8GW72	AT2G28100	Alpha-L-fucosidase 1 OS=Arabidopsis thaliana OX=3702 GN=FUC1 PE=1 SV=2	0.000497316	0.00128899
Q8L7W8	AT4G34260	Alpha-L-fucosidase 2 OS=Arabidopsis thaliana OX=3702 GN=FUC95A PE=1 SV=1	1e-05	0.000572612
P94078	AT3G26720	Alpha-mannosidase At3g26720 OS=Arabidopsis thaliana OX=3702 GN=At3g26720 PE=1 SV=1	0.0104175	0.0129585
A0A1I9LSB0	AT3G26720	Alpha-mannosidase OS=Arabidopsis thaliana OX=3702 GN=At3g26720 PE=1 SV=1	0.0109222	0.0135759
A0A1I9LSB2	AT3G26720	Alpha-mannosidase OS=Arabidopsis thaliana OX=3702 GN=At3g26720 PE=1 SV=1	0.0112068	0.0139296
A0A1I9LSB1	AT3G26720	Alpha-mannosidase OS=Arabidopsis thaliana OX=3702 GN=At3g26720 PE=1 SV=1	0.010955	0.0133459
B3H6B8	AT3G26720	Alpha-mannosidase OS=Arabidopsis thaliana OX=3702 GN=At3g26720 PE=1 SV=1	0.0112571	0.0137139
A0A1P8BFL6	AT5G66150	Alpha-mannosidase OS=Arabidopsis thaliana OX=3702 GN=At5g66150 PE=1 SV=1	0.000211672	0.000511846
F4K5E7	AT5G13980	Alpha-mannosidase OS=Arabidopsis thaliana OX=3702 GN=MAC12.38 PE=1 SV=1	0.0101609	0.00810235
A0A1P8B9A7	AT5G13690	Alpha-N-acetylglucosaminidase family / NAGLU family OS=Arabidopsis thaliana OX=3702 GN=CYL1 PE=1 SV=1	0.000154922	1e-07
Q9FNA3	AT5G13690	Alpha-N-acetylglucosaminidase OS=Arabidopsis thaliana OX=3702 GN=NAGLU PE=2 SV=1	0.000119555	1e-07
Q9LXZ5	AT3G56450	Alpha-soluble NSF attachment protein 1 OS=Arabidopsis thaliana OX=3702 GN=ASNAP1 PE=1 SV=1	0.00425103	0.00153723
F4IZC8	AT3G56190	Alpha-soluble NSF attachment protein 2 OS=Arabidopsis thaliana OX=3702 GN=ALPHA-SNAP2 PE=1 SV=1	0.0214945	0.0170638
Q9SPE6	AT3G56190	Alpha-soluble NSF attachment protein 2 OS=Arabidopsis thaliana OX=3702 GN=ASNAP2 PE=1 SV=1	0.0187014	0.0146678
Q9S7Y7	AT1G68560	Alpha-xylosidase 1 OS=Arabidopsis thaliana OX=3702 GN=XYL1 PE=1 SV=1	0.00935299	0.00772836
O23617	AT4G17770	Alpha,alpha-trehalose-phosphate synthase [UDP-forming] 5 OS=Arabidopsis thaliana OX=3702 GN=TPS5 PE=1 SV=2	0.000570825	0.000304986
Q9C915	AT1G74300	Alpha/beta-Hydrolases superfamily protein OS=Arabidopsis thaliana OX=3702 GN=At1g74300 PE=1 SV=1	0.000625912	0.000834515
A0A1P8ATY9	AT1G74300	Alpha/beta-Hydrolases superfamily protein OS=Arabidopsis thaliana OX=3702 GN=At1g74300 PE=1 SV=1	0.000876784	0.001169
A0A1P8B251	AT2G18360	Alpha/beta-Hydrolases superfamily protein OS=Arabidopsis thaliana OX=3702 GN=At2g18360 PE=1 SV=1	0.000904505	0.000438322
Q9ASW5	AT2G18360	Alpha/beta-Hydrolases superfamily protein OS=Arabidopsis thaliana OX=3702 GN=At2g18360 PE=1 SV=1	0.000786024	0.000380906
A0A1P8AZM5	AT2G32520	Alpha/beta-Hydrolases superfamily protein OS=Arabidopsis thaliana OX=3702 GN=At2g32520 PE=1 SV=1	0.0181458	0.0183615
A0A1P8AZN3	AT2G32520	Alpha/beta-Hydrolases superfamily protein OS=Arabidopsis thaliana OX=3702 GN=At2g32520 PE=1 SV=1	0.0132587	0.0130326
O80889	#N/A	Alpha/beta-Hydrolases superfamily protein OS=Arabidopsis thaliana OX=3702 GN=At2g32520 PE=1 SV=1	0.0175858	0.017286
A0A1P8AZP9	#N/A	Alpha/beta-Hydrolases superfamily protein OS=Arabidopsis thaliana OX=3702 GN=At2g32520 PE=1 SV=1	0.0151733	0.0149146
Q9SJM9	AT2G36290	Alpha/beta-Hydrolases superfamily protein OS=Arabidopsis thaliana OX=3702 GN=At2g36290 PE=1 SV=1	0.000925192	0.00125896
A0A1P8AZZ2	AT2G36290	Alpha/beta-Hydrolases superfamily protein OS=Arabidopsis thaliana OX=3702 GN=At2g36290 PE=1 SV=1	0.000962201	0.00130932
F4J447	AT3G23600	Alpha/beta-Hydrolases superfamily protein OS=Arabidopsis thaliana OX=3702 GN=At3g23600 PE=1 SV=1	0.0421823	0.0300527
A0A1I9LMK8	AT3G47560	Alpha/beta-Hydrolases superfamily protein OS=Arabidopsis thaliana OX=3702 GN=At3g47560 PE=1 SV=1	1e-05	0.00107627
A0A1I9LML0	AT3G47560	Alpha/beta-Hydrolases superfamily protein OS=Arabidopsis thaliana OX=3702 GN=At3g47560 PE=1 SV=1	1e-05	0.00107258
A0A1I9LMK9	AT3G47560	Alpha/beta-Hydrolases superfamily protein OS=Arabidopsis thaliana OX=3702 GN=At3g47560 PE=1 SV=1	1e-05	0.00104051
F4JBL2	AT3G47560	Alpha/beta-Hydrolases superfamily protein OS=Arabidopsis thaliana OX=3702 GN=At3g47560 PE=1 SV=1	1e-05	0.000984885
A0A1I9LST7	AT3G47590	Alpha/beta-Hydrolases superfamily protein OS=Arabidopsis thaliana OX=3702 GN=At3g47590 PE=1 SV=1	1e-05	0.00136766
A0A1I9LMU3	AT3G48410	Alpha/beta-Hydrolases superfamily protein OS=Arabidopsis thaliana OX=3702 GN=At3g48410 PE=1 SV=1	1e-05	0.000396999
B3H7N1	AT5G16120	Alpha/beta-Hydrolases superfamily protein OS=Arabidopsis thaliana OX=3702 GN=At5g16120 PE=1 SV=1	1e-05	0.000782499
A0A1P8B9I4	AT5G16120	Alpha/beta-Hydrolases superfamily protein OS=Arabidopsis thaliana OX=3702 GN=At5g16120 PE=1 SV=1	1e-05	0.000753896
Q9C5I9	#N/A	Alpha/beta-Hydrolases superfamily protein OS=Arabidopsis thaliana OX=3702 GN=At5g16120 PE=1 SV=1	1e-05	0.000822627
Q94IU8	#N/A	Alpha/beta-Hydrolases superfamily protein OS=Arabidopsis thaliana OX=3702 GN=At5g19050 PE=1 SV=1	0.000266929	0.000469581
Q8L9X1	#N/A	Alpha/beta-Hydrolases superfamily protein OS=Arabidopsis thaliana OX=3702 GN=At5g20060 PE=1 SV=1	0.000976291	0.0011458
A8MQE3	AT5G25770	Alpha/beta-Hydrolases superfamily protein OS=Arabidopsis thaliana OX=3702 GN=At5g25770 PE=1 SV=1	0.000938555	0.000810976
Q8L7E1	#N/A	Alpha/beta-Hydrolases superfamily protein OS=Arabidopsis thaliana OX=3702 GN=At5g25770 PE=1 SV=1	0.00109759	0.000948392
F4JY80	#N/A	Alpha/beta-Hydrolases superfamily protein OS=Arabidopsis thaliana OX=3702 GN=At5g25770 PE=1 SV=1	0.000945291	0.000816797
Q9SN82	#N/A	Alpha/beta-Hydrolases superfamily protein OS=Arabidopsis thaliana OX=3702 GN=F1P2.110 PE=1 SV=1	1e-05	0.00118186
Q9SN79	#N/A	Alpha/beta-Hydrolases superfamily protein OS=Arabidopsis thaliana OX=3702 GN=F1P2.140 PE=1 SV=1	0.000389011	0.00194351
F4K2Y3	AT5G36210	Alpha/beta-Hydrolases superfamily protein OS=Arabidopsis thaliana OX=3702 GN=MAB16.20 PE=1 SV=1	0.00171806	0.00164723
Q94JY3	AT3G23570	Alpha/beta-Hydrolases superfamily protein OS=Arabidopsis thaliana OX=3702 GN=MDB19.5 PE=1 SV=1	0.00359113	0.00521156
Q9LVS6	#N/A	Alpha/beta-Hydrolases superfamily protein OS=Arabidopsis thaliana OX=3702 GN=MQL5.19 PE=1 SV=1	0.00149111	0.00162276
F4JX42	AT5G47340	Alpha/beta-Hydrolases superfamily protein OS=Arabidopsis thaliana OX=3702 GN=MQL5.20 PE=4 SV=1	0.00117302	0.0019835
Q9STM1	AT3G48410	Alpha/beta-Hydrolases superfamily protein OS=Arabidopsis thaliana OX=3702 GN=T29H11_70 PE=1 SV=1	1e-05	0.000440308
Q8GXR9	AT5G08740	Alternative NAD(P)H-ubiquinone oxidoreductase C1, chloroplastic/mitochondrial OS=Arabidopsis thaliana OX=3702 GN=NDC1 PE=1 SV=2	1e-05	0.000229718
F4JZM6	AT5G19140	Aluminum induced protein with YGL and LRDR motifs OS=Arabidopsis thaliana OX=3702 GN=AILP1 PE=1 SV=1	0.00201998	0.00247859
Q94BR2	#N/A	Aluminum induced protein with YGL and LRDR motifs OS=Arabidopsis thaliana OX=3702 GN=AILP1 PE=1 SV=1	0.00191639	0.00235149
F4IYS4	AT3G15450	Aluminum induced protein with YGL and LRDR motifs OS=Arabidopsis thaliana OX=3702 GN=At3g15450 PE=1 SV=1	0.00132272	0.000772445
Q9LIL3	AT3G22850	Aluminum induced protein with YGL and LRDR motifs OS=Arabidopsis thaliana OX=3702 GN=At3g22850 PE=1 SV=1	0.0147002	0.0195351
Q9FG81	AT5G43830	Aluminum induced protein with YGL and LRDR motifs OS=Arabidopsis thaliana OX=3702 GN=MQD19.19 PE=1 SV=1	0.0142557	0.0214755
A8MQ78	AT5G37720	ALWAYS EARLY 4 OS=Arabidopsis thaliana OX=3702 GN=ALY4 PE=1 SV=1	0.000429301	1e-07
F4K6N2	AT5G07360	Amidase family protein OS=Arabidopsis thaliana OX=3702 GN=At5g07360 PE=1 SV=1	0.00157421	0.00110607
F4K6N3	#N/A	Amidase family protein OS=Arabidopsis thaliana OX=3702 GN=At5g07360 PE=1 SV=1	0.00155749	0.00109432
Q9SI61	AT2G16570	Amidophosphoribosyltransferase 1, chloroplastic OS=Arabidopsis thaliana OX=3702 GN=ASE1 PE=2 SV=1	0.000666896	0.00161684
Q9STG9	AT4G34740	Amidophosphoribosyltransferase 2, chloroplastic OS=Arabidopsis thaliana OX=3702 GN=ASE2 PE=1 SV=1	0.00067284	0.00111655
A0A1P8B956	AT4G12290	Amine oxidase OS=Arabidopsis thaliana OX=3702 GN=At4g12290 PE=1 SV=1	0.000366655	0.00021412
Q8L742	AT4G12290	Amine oxidase OS=Arabidopsis thaliana OX=3702 GN=At4g12290 PE=1 SV=1	0.000332018	0.000193893
Q8L866	AT2G42490	Amine oxidase OS=Arabidopsis thaliana OX=3702 GN=MHK10.21 PE=1 SV=1	0.00050919	0.000132699
Q9LI61	AT3G30390	Amino acid transporter AVT6A OS=Arabidopsis thaliana OX=3702 GN=AVT6A PE=2 SV=1	0.000261314	0.000259182
Q9C6Y8	AT1G44180	Aminoacylase, putative OS=Arabidopsis thaliana OX=3702 GN=T18F15.13 PE=1 SV=1	0.00145166	0.00126814
Q9S795	AT1G74920	Aminoaldehyde dehydrogenase ALDH10A8, chloroplastic OS=Arabidopsis thaliana OX=3702 GN=ALDH10A8 PE=1 SV=1	0.00819041	0.0118371
Q9STS1	AT3G48170	Aminoaldehyde dehydrogenase ALDH10A9, peroxisomal OS=Arabidopsis thaliana OX=3702 GN=ALDH10A9 PE=1 SV=1	0.00518495	0.00584464
A0A2H1ZEA9	AT1G11860	Aminomethyltransferase OS=Arabidopsis thaliana OX=3702 GN=At1g11860 PE=1 SV=1	0.0100761	0.00865041
O65396	AT1G11860	Aminomethyltransferase, mitochondrial OS=Arabidopsis thaliana OX=3702 GN=GDCST PE=2 SV=1	0.0104465	0.00896844
Q8RWC3	#N/A	Aminopeptidase (DUF3754) OS=Arabidopsis thaliana OX=3702 GN=At3g19340 PE=1 SV=1	0.00166288	0.00134418
Q8VZH2	AT4G33090	Aminopeptidase M1 OS=Arabidopsis thaliana OX=3702 GN=APM1 PE=1 SV=1	0.0123625	0.0126156
A0A1P8B667	AT4G36760	Aminopeptidase P1 OS=Arabidopsis thaliana OX=3702 GN=APP1 PE=1 SV=1	0.00535655	0.00519346
A0A1P8B665	AT4G36760	Aminopeptidase P1 OS=Arabidopsis thaliana OX=3702 GN=APP1 PE=1 SV=1	0.00544848	0.00528258
F4JQH3	AT4G36760	Aminopeptidase P1 OS=Arabidopsis thaliana OX=3702 GN=APP1 PE=1 SV=1	0.00541469	0.00524982
Q8L7Z3	AT5G18400	Anamorsin homolog OS=Arabidopsis thaliana OX=3702 GN=At5g18400 PE=1 SV=1	0.00116827	0.000876644
Q9SAR5	AT4G35450	Ankyrin repeat domain-containing protein 2A OS=Arabidopsis thaliana OX=3702 GN=AKR2A PE=1 SV=2	0.00575335	0.015207
Q29Q26	AT2G17390	Ankyrin repeat domain-containing protein 2B OS=Arabidopsis thaliana OX=3702 GN=AKR2B PE=1 SV=1	0.0104282	0.0111978
Q8VZ34	AT2G26210	Ankyrin repeat family protein OS=Arabidopsis thaliana OX=3702 GN=At2g26210 PE=1 SV=1	0.00192753	0.00138368
A8MR72	AT2G26210	Ankyrin repeat family protein OS=Arabidopsis thaliana OX=3702 GN=At2g26210 PE=1 SV=1	0.00219299	0.00157424
F4J4V4	AT3G04710	Ankyrin repeat family protein OS=Arabidopsis thaliana OX=3702 GN=TPR10 PE=1 SV=1	0.00133327	0.00231426
F4J4V1	AT3G04710	Ankyrin repeat family protein OS=Arabidopsis thaliana OX=3702 GN=TPR10 PE=1 SV=1	0.00161572	0.0023957
Q9SR03	#N/A	Ankyrin repeat family protein OS=Arabidopsis thaliana OX=3702 GN=TPR10 PE=1 SV=1	0.00240941	0.00357254
F4JN17	AT4G35450	Ankyrin repeat-containing protein 2 OS=Arabidopsis thaliana OX=3702 GN=AKR2 PE=1 SV=1	0.00647252	0.0171079
F4JN13	AT4G35450	Ankyrin repeat-containing protein 2 OS=Arabidopsis thaliana OX=3702 GN=AKR2 PE=1 SV=1	0.00562184	0.0148594
A0A1P8B1L4	AT2G38750	Annexin 4 OS=Arabidopsis thaliana OX=3702 GN=ANNAT4 PE=1 SV=1	0.000717105	0.00151281
Q9SYT0	AT1G35720	Annexin D1 OS=Arabidopsis thaliana OX=3702 GN=ANN1 PE=1 SV=1	0.137212	0.12929
Q9XEE2	AT5G65020	Annexin D2 OS=Arabidopsis thaliana OX=3702 GN=ANN2 PE=1 SV=1	0.0252089	0.0283216
Q9SE45	AT2G38760	Annexin D3 OS=Arabidopsis thaliana OX=3702 GN=ANN3 PE=2 SV=2	0.00276381	0.00399066
Q9ZVJ6	AT2G38750	Annexin D4 OS=Arabidopsis thaliana OX=3702 GN=ANN4 PE=1 SV=1	0.000678889	0.00143219
Q9LX07	AT5G10230	Annexin D7 OS=Arabidopsis thaliana OX=3702 GN=ANNAT7 PE=2 SV=1	0.000760788	0.000454667
F4KGH1	AT5G65020	Annexin OS=Arabidopsis thaliana OX=3702 GN=ANNAT2 PE=1 SV=1	0.0235393	0.0268646
P40602	AT1G20130	Anther-specific proline-rich protein APG OS=Arabidopsis thaliana OX=3702 GN=APG PE=2 SV=2	1e-05	0.000317451
F4I5H7	AT1G70570	Anthranilate phosphoribosyltransferase OS=Arabidopsis thaliana OX=3702 GN=At1g70570 PE=1 SV=1	0.00203108	0.00240419
Q9C5F4	#N/A	Anthranilate phosphoribosyltransferase OS=Arabidopsis thaliana OX=3702 GN=At1g70570 PE=1 SV=1	0.00215739	0.0025537
Q02166	AT5G17990	Anthranilate phosphoribosyltransferase, chloroplastic OS=Arabidopsis thaliana OX=3702 GN=PAT1 PE=2 SV=1	0.000444968	0.000231923
A0A1P8B1S3	AT2G29690	Anthranilate synthase 2 OS=Arabidopsis thaliana OX=3702 GN=ASA2 PE=1 SV=1	1e-05	0.000203909
P32069	AT2G29690	Anthranilate synthase alpha subunit 2, chloroplastic OS=Arabidopsis thaliana OX=3702 GN=ASA2 PE=2 SV=1	1e-05	0.00016582
F4JN08	AT4G35410	AP complex subunit sigma OS=Arabidopsis thaliana OX=3702 GN=At4g35410 PE=1 SV=2	0.00232099	0.00407941
F4IEP9	AT1G60070	AP-1 complex subunit gamma OS=Arabidopsis thaliana OX=3702 GN=At1g60070 PE=1 SV=1	0.00027397	0.00029276
A0A1P8AT76	AT1G23900	AP-1 complex subunit gamma OS=Arabidopsis thaliana OX=3702 GN=GAMMA-ADAPTIN 1 PE=1 SV=1	0.000708629	0.00122547
Q84K16	AT1G23900	AP-1 complex subunit gamma-1 OS=Arabidopsis thaliana OX=3702 GN=GAMMA-ADR PE=1 SV=1	0.000698921	0.00120868
Q9ZUI6	AT1G60070	AP-1 complex subunit gamma-2 OS=Arabidopsis thaliana OX=3702 GN=At1g60070 PE=1 SV=2	0.000285412	0.000304986
Q9SAC9	AT1G10730	AP-1 complex subunit mu-1 OS=Arabidopsis thaliana OX=3702 GN=AP1M1 PE=3 SV=1	0.000574826	0.000614248
O22715	AT1G60780	AP-1 complex subunit mu-2 OS=Arabidopsis thaliana OX=3702 GN=AP1M2 PE=1 SV=1	0.0014305	0.00134601
Q8LEZ8	AT2G17380	AP-1 complex subunit sigma-1 OS=Arabidopsis thaliana OX=3702 GN=AAP19-1 PE=1 SV=1	0.00581144	0.00431873
O23685	AT4G35410	AP-1 complex subunit sigma-2 OS=Arabidopsis thaliana OX=3702 GN=AAP19-2 PE=2 SV=1	0.00151868	0.00266924
Q8LPL6	AT5G22770	AP-2 complex subunit alpha-1 OS=Arabidopsis thaliana OX=3702 GN=ALPHA-ADR PE=1 SV=1	0.000918998	0.00100603
Q8LPK4	AT5G22780	AP-2 complex subunit alpha-2 OS=Arabidopsis thaliana OX=3702 GN=ALPHAC-AD PE=1 SV=1	0.000822965	0.000643861
O23140	AT5G46630	AP-2 complex subunit mu OS=Arabidopsis thaliana OX=3702 GN=AP2M PE=1 SV=1	0.000934448	0.000659229
Q9SB50	AT4G24550	AP-4 complex subunit mu OS=Arabidopsis thaliana OX=3702 GN=AP4M PE=2 SV=1	0.000492644	1e-07
A0A1I9LQ83	AT3G18990	AP2/B3-like transcriptional factor family protein OS=Arabidopsis thaliana OX=3702 GN=VRN1 PE=1 SV=1	1e-05	0.000776189
F4IGU7	AT2G34040	Apoptosis inhibitory protein 5 (API5) OS=Arabidopsis thaliana OX=3702 GN=At2g34040 PE=1 SV=1	0.0029327	0.0039686
O22957	#N/A	Apoptosis inhibitory protein 5 (API5) OS=Arabidopsis thaliana OX=3702 GN=At2g34040 PE=1 SV=2	0.0030063	0.00395395
A0A1P8AN37	AT1G23935	Apoptosis inhibitory protein OS=Arabidopsis thaliana OX=3702 GN=At1g23935 PE=1 SV=1	0.000199858	0.000605695
A0A1P8AN36	AT1G23935	Apoptosis inhibitory protein OS=Arabidopsis thaliana OX=3702 GN=At1g23935 PE=1 SV=1	0.000199696	0.000605203
F4I7P0	AT1G23935	Apoptosis inhibitory protein OS=Arabidopsis thaliana OX=3702 GN=At1g23935 PE=1 SV=2	0.000191908	0.0005816
Q8H114	#N/A	Appr-1-p processing enzyme family protein OS=Arabidopsis thaliana OX=3702 GN=At2g40600 PE=1 SV=1	0.00179997	0.0024373
F4HUH6	AT1G14240	Apyrase OS=Arabidopsis thaliana OX=3702 GN=At1g14240 PE=1 SV=1	0.000250949	1e-07
P61837	AT3G61430	Aquaporin PIP1-1 OS=Arabidopsis thaliana OX=3702 GN=PIP1-1 PE=1 SV=1	0.0347677	0.0177606
Q06611	AT2G45960	Aquaporin PIP1-2 OS=Arabidopsis thaliana OX=3702 GN=PIP1-2 PE=1 SV=1	0.0405696	0.0420734
Q08733	AT1G01620	Aquaporin PIP1-3 OS=Arabidopsis thaliana OX=3702 GN=PIP1-3 PE=1 SV=1	0.026224	0.0162193
P43286	AT3G53420	Aquaporin PIP2-1 OS=Arabidopsis thaliana OX=3702 GN=PIP2-1 PE=1 SV=1	0.100046	0.0693363
P43287	AT2G37170	Aquaporin PIP2-2 OS=Arabidopsis thaliana OX=3702 GN=PIP2-2 PE=1 SV=2	0.0848366	0.0518078
P30302	AT2G37180	Aquaporin PIP2-3 OS=Arabidopsis thaliana OX=3702 GN=PIP2-3 PE=1 SV=1	0.00250608	1e-07
P93004	AT4G35100	Aquaporin PIP2-7 OS=Arabidopsis thaliana OX=3702 GN=PIP2-7 PE=1 SV=2	0.0412245	0.0300509
P25818	AT2G36830	Aquaporin TIP1-1 OS=Arabidopsis thaliana OX=3702 GN=TIP1-1 PE=1 SV=1	0.00970459	0.0148087
Q41963	AT3G26520	Aquaporin TIP1-2 OS=Arabidopsis thaliana OX=3702 GN=TIP1-2 PE=1 SV=2	0.0317358	0.063409
Q9FGL2	AT5G47450	Aquaporin TIP2-3 OS=Arabidopsis thaliana OX=3702 GN=TIP2-3 PE=1 SV=1	0.00609622	0.00210876
O82316	AT2G25810	Aquaporin TIP4-1 OS=Arabidopsis thaliana OX=3702 GN=TIP4-1 PE=2 SV=1	0.0014708	0.00173661
Q9LN62	AT1G19360	Arabinosyltransferase RRA3 OS=Arabidopsis thaliana OX=3702 GN=RRA3 PE=2 SV=1	0.00149803	0.00128888
Q9FLY5	AT5G39500	ARF guanine-nucleotide exchange factor GNL1 OS=Arabidopsis thaliana OX=3702 GN=GNL1 PE=3 SV=1	0.000200335	0.000365343
Q42510	AT1G13980	ARF guanine-nucleotide exchange factor GNOM OS=Arabidopsis thaliana OX=3702 GN=GN PE=1 SV=1	0.000205907	0.000317467
P46637	AT4G08900	Arginase 1, mitochondrial OS=Arabidopsis thaliana OX=3702 GN=ARGAH1 PE=1 SV=1	0.00268879	0.0023102
Q9ZPF5	AT4G08870	Arginase 2, chloroplastic/mitochondrial OS=Arabidopsis thaliana OX=3702 GN=ARGAH2 PE=1 SV=1	0.000698863	0.00076424
Q9ZUR7	AT2G37500	Arginine biosynthesis bifunctional protein ArgJ, chloroplastic OS=Arabidopsis thaliana OX=3702 GN=At2g37500 PE=1 SV=2	0.00062805	0.00103653
A0A1P8B7W2	AT4G26300	Arginine--tRNA ligase OS=Arabidopsis thaliana OX=3702 GN=emb1027 PE=1 SV=1	0.00350835	0.00480967
A0A1P8B7W8	AT4G26300	Arginine--tRNA ligase OS=Arabidopsis thaliana OX=3702 GN=emb1027 PE=1 SV=1	0.00330956	0.00453715
A0A1P8B7W5	AT4G26300	Arginine--tRNA ligase OS=Arabidopsis thaliana OX=3702 GN=emb1027 PE=1 SV=1	0.00343584	0.00471027
Q7DLG4	#N/A	Arginine--tRNA ligase OS=Arabidopsis thaliana OX=3702 GN=emb1027 PE=1 SV=1	0.00366295	0.00502162
O23247	AT4G26300	Arginine--tRNA ligase, chloroplastic/mitochondrial OS=Arabidopsis thaliana OX=3702 GN=EMB1027 PE=1 SV=1	0.00336626	0.00461489
Q9C713	AT1G66530	Arginine--tRNA ligase, cytoplasmic OS=Arabidopsis thaliana OX=3702 GN=At1g66530 PE=1 SV=1	0.00115111	0.00228802
A0A1P8B539	#N/A	Arginine/serine-rich splicing factor 35 OS=Arabidopsis thaliana OX=3702 GN=RS40 PE=1 SV=1	0.000951146	0.000515254
Q9LEU8	AT5G10920	Argininosuccinate lyase, chloroplastic OS=Arabidopsis thaliana OX=3702 GN=At5g10920 PE=2 SV=1	0.00150004	0.00271866
B3H778	AT4G24830	Argininosuccinate synthase OS=Arabidopsis thaliana OX=3702 GN=At4g24830 PE=1 SV=1	0.00846425	0.00824646
Q9SZX3	AT4G24830	Argininosuccinate synthase, chloroplastic OS=Arabidopsis thaliana OX=3702 GN=At4g24830 PE=1 SV=3	0.0133203	0.0106334
F4INH0	AT2G17410	ARID/BRIGHT DNA-binding domain-containing protein OS=Arabidopsis thaliana OX=3702 GN=At2g17400 PE=1 SV=1	0.00174284	0.0431128
F4IE40	AT1G26170	ARM repeat superfamily protein OS=Arabidopsis thaliana OX=3702 GN=At1g26170 PE=1 SV=1	0.000240729	0.000100757
Q93ZY6	#N/A	ARM repeat superfamily protein OS=Arabidopsis thaliana OX=3702 GN=At1g65220 PE=1 SV=1	0.00280343	0.00347217
F4IPA6	AT2G01690	ARM repeat superfamily protein OS=Arabidopsis thaliana OX=3702 GN=At2g01690 PE=1 SV=1	0.000661359	0.00135552
A3KPF3	AT3G02710	ARM repeat superfamily protein OS=Arabidopsis thaliana OX=3702 GN=At3g02710 PE=1 SV=1	0.000182157	0.000225375
F4IYK3	#N/A	ARM repeat superfamily protein OS=Arabidopsis thaliana OX=3702 GN=At3g08943 PE=1 SV=2	0.000503729	0.00049646
A0A1I9LNM5	AT3G08947	ARM repeat superfamily protein OS=Arabidopsis thaliana OX=3702 GN=At3g08947 PE=1 SV=1	0.000571597	0.000721899
Q0WML1	AT3G08947	ARM repeat superfamily protein OS=Arabidopsis thaliana OX=3702 GN=At3g08947 PE=1 SV=1	0.000521137	0.000658169
F4IYK6	AT3G08960	ARM repeat superfamily protein OS=Arabidopsis thaliana OX=3702 GN=At3g08960 PE=1 SV=1	0.000238028	1e-07
F4IXH9	AT3G15180	ARM repeat superfamily protein OS=Arabidopsis thaliana OX=3702 GN=At3g15180 PE=1 SV=1	0.000174884	0.000307657
Q84M90	#N/A	ARM repeat superfamily protein OS=Arabidopsis thaliana OX=3702 GN=At3g15180 PE=1 SV=1	0.000185667	0.000326626
F4J737	AT3G59020	ARM repeat superfamily protein OS=Arabidopsis thaliana OX=3702 GN=At3g59020 PE=1 SV=1	0.00043109	0.000115864
Q94K48	AT3G62530	ARM repeat superfamily protein OS=Arabidopsis thaliana OX=3702 GN=At3g62530 PE=1 SV=1	0.000543911	0.00218422
Q1PE83	AT4G14280	ARM repeat superfamily protein OS=Arabidopsis thaliana OX=3702 GN=At4g14280 PE=1 SV=1	1e-05	0.000645201
Q8W498	#N/A	ARM repeat superfamily protein OS=Arabidopsis thaliana OX=3702 GN=At4g27640 PE=1 SV=1	0.000505241	0.000325784
A0A1P8BBZ7	AT5G18980	ARM repeat superfamily protein OS=Arabidopsis thaliana OX=3702 GN=At5g18980 PE=1 SV=1	1e-05	0.000771919
Q93ZV0	#N/A	ARM repeat superfamily protein OS=Arabidopsis thaliana OX=3702 GN=At5g18980 PE=1 SV=1	1e-05	0.000616611
A0A1P8BB34	AT5G36230	ARM repeat superfamily protein OS=Arabidopsis thaliana OX=3702 GN=At5g36230 PE=1 SV=1	0.00663843	0.00796683
Q93ZC2	#N/A	ARM repeat superfamily protein OS=Arabidopsis thaliana OX=3702 GN=At5g36230 PE=1 SV=1	0.0068484	0.00821882
Q93VS8	AT5G19820	ARM repeat superfamily protein OS=Arabidopsis thaliana OX=3702 GN=emb2734 PE=1 SV=1	0.00441521	0.00547795
A0A1P8B3H5	AT4G02150	ARM repeat superfamily protein OS=Arabidopsis thaliana OX=3702 GN=MOS6 PE=1 SV=1	0.000555074	0.00182301
A0A1I9LST8	AT3G01780	ARM repeat superfamily protein OS=Arabidopsis thaliana OX=3702 GN=TPLATE PE=1 SV=1	0.00127918	0.00129319
Q9FKW5	AT5G66200	Armadillo repeat only 2 OS=Arabidopsis thaliana OX=3702 GN=ARO2 PE=1 SV=1	0.00014802	1e-07
Q9ZUY3	AT2G27820	Arogenate dehydratase 3, chloroplastic OS=Arabidopsis thaliana OX=3702 GN=ADT3 PE=1 SV=1	0.00114725	1e-07
O22241	AT3G44720	Arogenate dehydratase 4, chloroplastic OS=Arabidopsis thaliana OX=3702 GN=ADT4 PE=1 SV=1	0.000863749	1e-07
Q9FNJ8	AT5G22630	Arogenate dehydratase 5, chloroplastic OS=Arabidopsis thaliana OX=3702 GN=ADT5 PE=1 SV=1	0.00167873	1e-07
Q9SGD6	AT1G08250	Arogenate dehydratase/prephenate dehydratase 6, chloroplastic OS=Arabidopsis thaliana OX=3702 GN=ADT6 PE=1 SV=1	0.00117781	1e-07
Q9C969	AT1G80360	Aromatic aminotransferase ISS1 OS=Arabidopsis thaliana OX=3702 GN=ISS1 PE=1 SV=1	0.0039769	0.00255967
F4I3C3	AT1G49670	ARP protein (REF) OS=Arabidopsis thaliana OX=3702 GN=NQR PE=1 SV=1	0.000192977	0.000340794
Q9FX95	AT1G49670	ARP protein OS=Arabidopsis thaliana OX=3702 GN=NQR PE=1 SV=1	0.000200033	0.000353255
A0A1P8B8W6	AT4G09010	Ascorbate peroxidase 4 OS=Arabidopsis thaliana OX=3702 GN=TL29 PE=1 SV=1	0.000443032	1e-07
Q9LFU1	AT5G10240	Asparagine synthetase [glutamine-hydrolyzing] 3 OS=Arabidopsis thaliana OX=3702 GN=ASN3 PE=2 SV=1	1e-05	0.000293285
F4KGS3	AT5G10240	Asparagine synthetase [glutamine-hydrolyzing] OS=Arabidopsis thaliana OX=3702 GN=ASN3 PE=1 SV=1	1e-05	0.000293793
Q9SW96	AT5G56680	Asparagine--tRNA ligase, cytoplasmic 1 OS=Arabidopsis thaliana OX=3702 GN=SYNC1 PE=1 SV=1	0.00429035	0.00648143
Q9SW95	AT3G07420	Asparagine--tRNA ligase, cytoplasmic 2 OS=Arabidopsis thaliana OX=3702 GN=SYNC2 PE=1 SV=2	0.00389182	0.00419881
Q9SSK1	AT1G70980	Asparagine--tRNA ligase, cytoplasmic 3 OS=Arabidopsis thaliana OX=3702 GN=SYNC3 PE=1 SV=1	0.000220352	0.000296881
A0A1I9LPQ1	AT3G07420	Asparaginyl-tRNA synthetase 2 OS=Arabidopsis thaliana OX=3702 GN=NS2 PE=1 SV=1	0.003131	0.00337686
P46644	AT5G11520	Aspartate aminotransferase 3, chloroplastic OS=Arabidopsis thaliana OX=3702 GN=ASP3 PE=1 SV=1	0.0136035	0.0107549
A0A1P8APT9	AT1G62800	Aspartate aminotransferase OS=Arabidopsis thaliana OX=3702 GN=ASP4 PE=1 SV=1	0.00165822	0.00256775
F4I0D4	AT1G62800	Aspartate aminotransferase OS=Arabidopsis thaliana OX=3702 GN=ASP4 PE=1 SV=1	0.00248738	0.00312284
B9DG21	AT4G31990	Aspartate aminotransferase OS=Arabidopsis thaliana OX=3702 GN=ASP5 PE=1 SV=1	0.0207853	0.0148473
F4JTH0	AT4G31990	Aspartate aminotransferase OS=Arabidopsis thaliana OX=3702 GN=ASP5 PE=1 SV=1	0.0214348	0.0153112
P46248	AT4G31990	Aspartate aminotransferase, chloroplastic OS=Arabidopsis thaliana OX=3702 GN=ASP5 PE=1 SV=2	0.0211982	0.0151422
P46645	AT5G19550	Aspartate aminotransferase, cytoplasmic isozyme 1 OS=Arabidopsis thaliana OX=3702 GN=ASP2 PE=1 SV=2	0.0411993	0.0316359
P46646	AT1G62800	Aspartate aminotransferase, cytoplasmic isozyme 2 OS=Arabidopsis thaliana OX=3702 GN=ASP4 PE=2 SV=2	0.00218751	0.00313834
P46643	AT2G30970	Aspartate aminotransferase, mitochondrial OS=Arabidopsis thaliana OX=3702 GN=ASP1 PE=1 SV=1	0.0202382	0.0100833
P49077	AT3G20330	Aspartate carbamoyltransferase, chloroplastic OS=Arabidopsis thaliana OX=3702 GN=PYRB PE=1 SV=2	0.00156989	0.00160612
Q8H104	AT4G26870	Aspartate--tRNA ligase 1, cytoplasmic OS=Arabidopsis thaliana OX=3702 GN=At4g26870 PE=2 SV=1	0.00365231	0.0035699
Q9M084	AT4G31180	Aspartate--tRNA ligase 2, cytoplasmic OS=Arabidopsis thaliana OX=3702 GN=IBI1 PE=1 SV=1	0.00867786	0.0131305
Q8VYI4	AT1G14810	Aspartate-semialdehyde dehydrogenase OS=Arabidopsis thaliana OX=3702 GN=At1g14810 PE=1 SV=1	0.0185429	0.0305805
O65390	AT1G11910	Aspartic proteinase A1 OS=Arabidopsis thaliana OX=3702 GN=APA1 PE=1 SV=1	0.0543744	0.0596586
A0A1P8AV08	AT1G11910	Aspartic proteinase A1 OS=Arabidopsis thaliana OX=3702 GN=APA1 PE=1 SV=1	0.0532175	0.0583892
Q8VYL3	AT1G62290	Aspartic proteinase A2 OS=Arabidopsis thaliana OX=3702 GN=APA2 PE=2 SV=1	0.0151994	0.0151914
Q9LTW4	AT3G12700	Aspartic proteinase NANA, chloroplast OS=Arabidopsis thaliana OX=3702 GN=NANA PE=1 SV=1	0.000545861	0.000626339
O04496	AT1G09750	Aspartyl protease AED3 OS=Arabidopsis thaliana OX=3702 GN=AED3 PE=1 SV=1	0.000707729	0.00168728
Q8VYV9	AT2G17760	Aspartyl protease family protein 1 OS=Arabidopsis thaliana OX=3702 GN=APF1 PE=2 SV=1	1e-05	0.000330446
Q9LNJ3	AT1G01300	Aspartyl protease family protein 2 OS=Arabidopsis thaliana OX=3702 GN=APF2 PE=2 SV=1	0.00226419	0.00237851
Q8S9J6	AT5G10770	Aspartyl protease family protein At5g10770 OS=Arabidopsis thaliana OX=3702 GN=At5g10770 PE=2 SV=1	0.00127983	0.000771883
Q9LZ66	AT5G04590	Assimilatory sulfite reductase (ferredoxin), chloroplastic OS=Arabidopsis thaliana OX=3702 GN=SIR PE=1 SV=1	0.0204918	0.0219711
Q3ECU3	AT1G48610	AT hook motif-containing protein OS=Arabidopsis thaliana OX=3702 GN=At1g48610 PE=1 SV=1	0.0239191	0.0342172
Q8VYJ2	AT4G12080	AT-hook motif nuclear-localized protein 1 OS=Arabidopsis thaliana OX=3702 GN=AHL1 PE=1 SV=1	0.00035343	0.000476176
Q9SR17	AT3G04570	AT-hook motif nuclear-localized protein 19 OS=Arabidopsis thaliana OX=3702 GN=AHL19 PE=2 SV=1	0.00180766	0.00286115
O82166	AT2G35270	AT-hook motif nuclear-localized protein 21 OS=Arabidopsis thaliana OX=3702 GN=AHL21 PE=2 SV=1	0.000441477	0.00151725
O22130	AT2G45430	AT-hook motif nuclear-localized protein 22 OS=Arabidopsis thaliana OX=3702 GN=AHL22 PE=1 SV=1	0.00155221	0.00168893
O23620	AT4G17800	AT-hook motif nuclear-localized protein 23 OS=Arabidopsis thaliana OX=3702 GN=AHL23 PE=1 SV=1	0.000842553	0.00148088
O49662	AT4G22810	AT-hook motif nuclear-localized protein 24 OS=Arabidopsis thaliana OX=3702 GN=AHL24 PE=2 SV=1	0.000759338	0.00165244
Q9C9K7	AT1G76500	AT-hook motif nuclear-localized protein 29 OS=Arabidopsis thaliana OX=3702 GN=AHL29 PE=1 SV=1	0.000416626	0.00143184
Q4V3E0	AT4G00200	AT-hook motif nuclear-localized protein 7 OS=Arabidopsis thaliana OX=3702 GN=AHL7 PE=2 SV=1	0.000395663	1e-07
Q940Y3	AT2G17410	AT-rich interactive domain-containing protein 3 OS=Arabidopsis thaliana OX=3702 GN=ARID3 PE=1 SV=1	0.00172953	0.0427837
Q38842	AT4G00860	AT0ZI1 protein OS=Arabidopsis thaliana OX=3702 GN=ATOZI1 PE=1 SV=1	0.0207838	0.00833241
Q94K30	#N/A	AT1G01800 protein OS=Arabidopsis thaliana OX=3702 GN=At1g01800 PE=1 SV=1	0.00455646	0.00213143
Q9FZ25	#N/A	At1g02360 OS=Arabidopsis thaliana OX=3702 GN=At1g02360 PE=1 SV=1	0.00180901	0.00124646
Q9ZWC4	AT1G04040	At1g04040/F21M11_2 OS=Arabidopsis thaliana OX=3702 GN=At1g04040 PE=1 SV=1	0.00969669	0.00897672
Q93XZ6	#N/A	At1g04790 OS=Arabidopsis thaliana OX=3702 GN=At1g04790 PE=1 SV=1	0.00342226	0.000414666
Q9LNE0	#N/A	At1g06070 OS=Arabidopsis thaliana OX=3702 GN=AtbZIP69 PE=1 SV=1	0.000284171	0.00102226
Q9LMJ7	AT1G07040	At1g07040 OS=Arabidopsis thaliana OX=3702 GN=At1g07040 PE=1 SV=1	0.000324001	0.000387264
Q93VQ6	AT1G07080	At1g07080/F10K1_15 OS=Arabidopsis thaliana OX=3702 GN=At1g07080 PE=1 SV=1	0.00429243	0.00479589
Q9LQQ3	AT1G07750	At1g07750/F24B9_13 OS=Arabidopsis thaliana OX=3702 GN=At1g07750 PE=1 SV=1	0.0114964	0.0151799
Q94JQ7	AT1G07830	At1g07830/F24B9_7 OS=Arabidopsis thaliana OX=3702 GN=At1g07830 PE=1 SV=1	1e-05	0.00117721
Q8L7T5	AT1G07990	At1g07990/T6D22_5 OS=Arabidopsis thaliana OX=3702 GN=At1g07990 PE=1 SV=1	0.000419913	0.000601886
C0Z2L8	AT1G09640	AT1G09640 protein OS=Arabidopsis thaliana OX=3702 GN=At1g09640 PE=1 SV=1	0.0457933	0.100895
Q0WVJ5	AT1G09850	At1g09850 OS=Arabidopsis thaliana OX=3702 GN=XBCP3 PE=1 SV=1	0.00229592	0.0033005
Q941B2	AT1G09870	At1g09870/F21M12_26 OS=Arabidopsis thaliana OX=3702 GN=At1g09870 PE=1 SV=1	0.00064256	0.00193708
Q93W05	AT1G10590	At1g10590/F20B24_1 OS=Arabidopsis thaliana OX=3702 GN=At1g10590 PE=1 SV=1	0.0120063	0.0164123
C0Z2J1	#N/A	AT1G11360 protein OS=Arabidopsis thaliana OX=3702 GN=At1g11360 PE=1 SV=1	0.0030499	0.00827339
O65370	#N/A	At1g12080 OS=Arabidopsis thaliana OX=3702 GN=At1g12080 PE=1 SV=1	0.00409108	0.00104112
Q56Y29	#N/A	At1g13480 OS=Arabidopsis thaliana OX=3702 GN=At1g13480 PE=1 SV=1	0.00127145	1e-07
Q6NNH1	#N/A	At1g13520 OS=Arabidopsis thaliana OX=3702 GN=At1g13520 PE=1 SV=1	0.00153296	1e-07
Q6NM24	#N/A	At1g13540 OS=Arabidopsis thaliana OX=3702 GN=At1g13540 PE=1 SV=1	0.000961233	1e-07
Q9XI87	#N/A	At1g14000 OS=Arabidopsis thaliana OX=3702 GN=VH1-interacting kinase PE=1 SV=1	0.00139784	0.00230253
Q9XI69	AT1G14185	At1g14180/F7A19_27 OS=Arabidopsis thaliana OX=3702 GN=F7A19.27 PE=1 SV=1	0.000250141	1e-07
Q9XI45	AT1G15230	At1g15230/F9L1_18 OS=Arabidopsis thaliana OX=3702 GN=At1g15230 PE=1 SV=1	0.00220895	0.000769184
Q9SHG8	#N/A	At1g17100 OS=Arabidopsis thaliana OX=3702 GN=AtHBP1 PE=1 SV=1	0.000978558	0.00241311
Q9LNP3	AT1G17620	At1g17620/F11A6_23 OS=Arabidopsis thaliana OX=3702 GN=At1g17620 PE=1 SV=1	0.000931915	0.00163794
Q93ZH5	AT1G21080	At1g21080/T22I11_9 OS=Arabidopsis thaliana OX=3702 GN=At1g21080 PE=1 SV=1	0.00234945	0.00142242
Q501F7	AT1G21440	At1g21440 OS=Arabidopsis thaliana OX=3702 GN=At1g21440 PE=1 SV=1	0.01935	0.0112324
Q8LAJ9	AT1G22520	At1g22520 OS=Arabidopsis thaliana OX=3702 GN=At1g22520 PE=1 SV=1	0.00661933	0.00436785
O49304	#N/A	At1g23130/T26J12_10 OS=Arabidopsis thaliana OX=3702 GN=At1g23130 PE=1 SV=1	0.00476334	0.00270261
Q9LFY3	#N/A	At1g27030/T7N9_9 OS=Arabidopsis thaliana OX=3702 GN=At1g27030 PE=1 SV=1	0.0138234	0.00877113
Q9FXG0	AT1G29850	At1g29850/F1N18_19 OS=Arabidopsis thaliana OX=3702 GN=At1g29850 PE=1 SV=1	0.00433296	0.00427628
Q2HIK4	AT1G29990	At1g29990 OS=Arabidopsis thaliana OX=3702 GN=PFD6 PE=1 SV=1	0.00456133	0.00203797
Q9MAP0	#N/A	At1g33030 OS=Arabidopsis thaliana OX=3702 GN=At1g33030 PE=1 SV=1	0.000273754	0.000338703
Q9C8W1	#N/A	At1g36050 OS=Arabidopsis thaliana OX=3702 GN=T22A15.3 PE=1 SV=1	0.000325961	1e-07
Q8VYV0	#N/A	At1g43690/F2J6_4 OS=Arabidopsis thaliana OX=3702 GN=At1g43690 PE=1 SV=1	0.000901423	1e-07
Q9LPE9	AT1G44820	At1g44820 OS=Arabidopsis thaliana OX=3702 GN=At1g44820 PE=1 SV=1	0.00542679	0.00484879
Q9MAK7	#N/A	At1g45015 OS=Arabidopsis thaliana OX=3702 GN=At1g45015 PE=1 SV=1	0.00078565	1e-07
Q8L7S1	AT1G45201	At1g45200 OS=Arabidopsis thaliana OX=3702 GN=TLL1 PE=1 SV=1	0.0119031	0.00588038
Q6NPH1	#N/A	At1g48200 OS=Arabidopsis thaliana OX=3702 GN=At1g48200 PE=1 SV=1	0.00208496	0.00510115
Q4V3D1	AT1G48620	At1g48620 OS=Arabidopsis thaliana OX=3702 GN=HON5 PE=1 SV=1	0.00743039	0.010697
Q9FXA1	AT1G49750	AT1G49750 protein OS=Arabidopsis thaliana OX=3702 GN=At1g49750 PE=1 SV=1	0.000243329	1e-07
Q9LPS7	AT1G50570	At1g50570 OS=Arabidopsis thaliana OX=3702 GN=At1g50570 PE=1 SV=1	0.000324281	0.000307277
Q0IGL7	AT1G51620	At1g51620 OS=Arabidopsis thaliana OX=3702 GN=At1g51620 PE=2 SV=1	0.00110337	0.00119539
Q9SSS7	AT1G52730	AT1G52730 protein OS=Arabidopsis thaliana OX=3702 GN=At1g52730 PE=1 SV=1	0.00035045	0.000347591
Q9C542	AT1G55160	At1g55160/T7N22.11 OS=Arabidopsis thaliana OX=3702 GN=F7A10.9 PE=1 SV=1	0.00182121	0.00563934
Q9ZVU4	#N/A	At1g55450/T5A14_14 OS=Arabidopsis thaliana OX=3702 GN=At1g55450 PE=1 SV=1	0.000711926	0.000383355
Q9ZVV4	AT1G55570	At1g55570/T5A14_1 OS=Arabidopsis thaliana OX=3702 GN=SKU5 similar 12 PE=1 SV=1	0.00216203	0.000185539
Q9SGT7	#N/A	At1g56110/T6H22_9 OS=Arabidopsis thaliana OX=3702 GN=NOP56 PE=1 SV=1	0.00353916	0.00372349
Q9FXC0	AT1G56700	At1g56700 OS=Arabidopsis thaliana OX=3702 GN=At1g56700 PE=1 SV=1	0.00671223	0.00298911
Q9SLV3	#N/A	At1g58270/F19C14_8 OS=Arabidopsis thaliana OX=3702 GN=ZW9 PE=1 SV=1	0.0435536	0.0431289
Q9SXE9	AT1G62480	At1g62480/T3P18_4 OS=Arabidopsis thaliana OX=3702 GN=At1g62480 PE=1 SV=1	0.0531731	0.0388672
Q940D1	AT1G64110	At1g64110/F22C12_22 OS=Arabidopsis thaliana OX=3702 GN=DAA1 PE=1 SV=1	0.000379766	0.000585816
Q9C7V7	AT1G64330	At1g64330 OS=Arabidopsis thaliana OX=3702 GN=At1g64330 PE=1 SV=1	0.0010602	0.00134344
Q9XIR0	#N/A	At1g64850/F13O11_15 OS=Arabidopsis thaliana OX=3702 GN=At1g64850 PE=1 SV=1	0.000742003	0.00104641
Q6GKU7	AT1G64880	At1g64880 OS=Arabidopsis thaliana OX=3702 GN=At1g64880 PE=1 SV=1	0.000664829	0.000608143
O80798	#N/A	AT1G65270 protein OS=Arabidopsis thaliana OX=3702 GN=At1g65270 PE=1 SV=1	0.000842553	0.00255346
Q94BY2	#N/A	At1g65820/F1E22_4 OS=Arabidopsis thaliana OX=3702 GN=At1g65820 PE=1 SV=1	0.0323645	0.0161908
Q9SRZ3	AT1G65985	At1g65985 OS=Arabidopsis thaliana OX=3702 GN=F12P19.15 PE=1 SV=1	0.000539529	1e-07
Q9FYG0	AT1G67330	At1g67330 OS=Arabidopsis thaliana OX=3702 GN=At1g67330 PE=1 SV=1	0.00243511	0.00143013
Q9FYF8	AT1G67350	At1g67350 OS=Arabidopsis thaliana OX=3702 GN=At1g67350 PE=1 SV=1	0.0107245	0.0132373
Q93VS6	#N/A	At1g67870/T23K23_28 OS=Arabidopsis thaliana OX=3702 GN=At1g67870 PE=1 SV=1	0.034141	0.0277447
Q9S791	AT1G70770	AT1G70770 protein OS=Arabidopsis thaliana OX=3702 GN=F15H11.2 PE=1 SV=1	0.00539804	0.00423928
Q9C8W7	#N/A	At1g71950 OS=Arabidopsis thaliana OX=3702 GN=At1g71950 PE=1 SV=1	0.00361802	0.00386615
Q9C7T2	#N/A	At1g72230/T9N14_17 OS=Arabidopsis thaliana OX=3702 GN=At1g72230 PE=1 SV=1	0.00298316	0.00384152
Q84MD7	#N/A	At1g72880 OS=Arabidopsis thaliana OX=3702 GN=At1g72880 PE=1 SV=1	1e-05	0.000267465
Q9C9C2	AT1G74010	At1g74010 OS=Arabidopsis thaliana OX=3702 GN=At1g74010 PE=1 SV=1	0.00171747	0.00259313
Q7Y224	AT1G74490	At1g74490 OS=Arabidopsis thaliana OX=3702 GN=At1g74490 PE=2 SV=1	0.000241507	0.000360087
Q9SSG6	AT1G74860	At1g74860 OS=Arabidopsis thaliana OX=3702 GN=At1g74860 PE=1 SV=1	1e-05	0.000721856
B3LFB7	AT1G75290	At1g75290 OS=Arabidopsis thaliana OX=3702 GN=At1g75290 PE=1 SV=1	0.00146992	0.00184178
Q9FRM1	AT1G75300	At1g75300 OS=Arabidopsis thaliana OX=3702 GN=At1g75300 PE=1 SV=1	0.000613559	0.000319795
A0JQ12	AT1G76020	At1g76020 OS=Arabidopsis thaliana OX=3702 GN=At1g76020 PE=1 SV=1	0.000559204	0.00150683
Q9SGR6	AT1G76160	AT1G76160 protein OS=Arabidopsis thaliana OX=3702 GN=sks5 PE=1 SV=1	0.013391	0.0051103
A4FVS9	AT1G76360	At1g76360 OS=Arabidopsis thaliana OX=3702 GN=At1g76360 PE=1 SV=1	0.000199093	0.000509605
Q6IDC7	AT1G77550	At1g77550 OS=Arabidopsis thaliana OX=3702 GN=At1g77550 PE=1 SV=1	0.00028118	0.000198267
Q8L768	#N/A	AT1G78150 protein OS=Arabidopsis thaliana OX=3702 GN=At1g78150 PE=1 SV=1	0.000438702	0.000524361
Q9SSB7	AT1G80240	At1g80240 OS=Arabidopsis thaliana OX=3702 GN=DGR1 PE=1 SV=1	0.0278116	0.0231401
C0Z2X8	AT1G80380	AT1G80380 protein OS=Arabidopsis thaliana OX=3702 GN=At1g80380 PE=1 SV=1	0.000296496	1e-07
Q9M8L6	#N/A	At1g80480 OS=Arabidopsis thaliana OX=3702 GN=PTAC17 PE=1 SV=1	1e-05	0.000231923
A8MRH4	AT2G01250	AT2G01250 protein OS=Arabidopsis thaliana OX=3702 GN=At2g01250 PE=1 SV=1	0.0298689	0.0354014
Q8RY62	#N/A	At2g04690/F28I8.27 OS=Arabidopsis thaliana OX=3702 GN=At2g04690 PE=1 SV=1	0.00663151	0.00673849
Q94AF7	AT2G07340	At2g07350/T13E11.12 OS=Arabidopsis thaliana OX=3702 GN=PFD1 PE=1 SV=1	0.00154348	0.00808088
Q9SKI0	#N/A	At2g10940/F15K19.1 OS=Arabidopsis thaliana OX=3702 GN=At2g10940 PE=1 SV=1	0.0062188	0.00141545
Q9SKL6	AT2G15220	At2g15220/F15A23.4 OS=Arabidopsis thaliana OX=3702 GN=At2g15220 PE=1 SV=1	0.0270205	0.00739166
Q9SJN8	#N/A	At2g15440 OS=Arabidopsis thaliana OX=3702 GN=At2g15440 PE=1 SV=1	0.00270963	0.000938973
B9DH75	#N/A	AT2G17320 protein OS=Arabidopsis thaliana OX=3702 GN=At2g17320 PE=1 SV=1	0.000681511	1e-07
Q9SIL4	AT2G20550	At2g20550 OS=Arabidopsis thaliana OX=3702 GN=At2g20550 PE=1 SV=1	0.00157899	0.000925699
Q9SIL3	AT2G20560	At2g20560/T13C7.15 OS=Arabidopsis thaliana OX=3702 GN=At2g20560 PE=1 SV=1	0.00133067	0.000780114
Q9SKU8	AT2G20690	At2g20690/F5H14.34 OS=Arabidopsis thaliana OX=3702 GN=At2g20690 PE=1 SV=2	0.000464284	1e-07
Q9SJV1	#N/A	At2g21260 OS=Arabidopsis thaliana OX=3702 GN=At2g21260 PE=1 SV=1	0.00296648	0.00228126
Q9SJV0	AT2G21270	At2g21270 OS=Arabidopsis thaliana OX=3702 GN=UFD1 PE=1 SV=2	0.000394423	1e-07
A8MQW3	AT2G21270	AT2G21270 protein OS=Arabidopsis thaliana OX=3702 GN=UFD1 PE=1 SV=1	0.000370062	1e-07
Q9ZQ26	AT2G24420	AT2G24420 protein OS=Arabidopsis thaliana OX=3702 GN=At2g24420 PE=1 SV=2	0.000845105	0.00169457
Q9ZVC6	AT2G27140	At2g27140 OS=Arabidopsis thaliana OX=3702 GN=At2g27140 PE=1 SV=1	0.009628	0.0127929
Q9ZV34	AT2G28790	At2g28790 OS=Arabidopsis thaliana OX=3702 GN=CBP1 PE=1 SV=1	0.00336837	0.00256372
A1L4W8	AT2G28930	At2g28930 OS=Arabidopsis thaliana OX=3702 GN=PK1B PE=1 SV=1	0.000227804	0.000339657
Q9SKZ0	AT2G32090	At2g32090/F22D22.16 OS=Arabidopsis thaliana OX=3702 GN=At2g32090 PE=1 SV=2	0.00257207	0.000883138
B9DH97	AT2G33120	AT2G33120 protein OS=Arabidopsis thaliana OX=3702 GN=SAR1 PE=1 SV=1	0.0106335	0.0161228
O22810	#N/A	At2g33600 OS=Arabidopsis thaliana OX=3702 GN=CRL2 PE=1 SV=1	0.00280791	0.00113979
O80774	#N/A	AT2G34250 protein OS=Arabidopsis thaliana OX=3702 GN=At2g34250 PE=2 SV=1	0.0019212	0.00242858
Q8S8R9	#N/A	At2g34585 OS=Arabidopsis thaliana OX=3702 GN=At2g34580 PE=1 SV=1	0.0103017	0.0163345
B9DGK2	AT2G35830	AT2G35830 protein OS=Arabidopsis thaliana OX=3702 GN=At2g35830 PE=1 SV=1	0.000523703	0.00156168
Q9SJ67	#N/A	At2g35830/F11F19.26 OS=Arabidopsis thaliana OX=3702 GN=At2g35830 PE=1 SV=2	0.000509848	0.00152037
Q9ZUS6	#N/A	At2g37400 OS=Arabidopsis thaliana OX=3702 GN=At2g37400 PE=1 SV=1	1e-05	0.000927694
Q3EBK1	AT2G38880	AT2G38880 protein OS=Arabidopsis thaliana OX=3702 GN=NF-YB1 PE=1 SV=2	0.00316851	0.00789761
B9DFG0	AT2G39800	AT2G39800 protein OS=Arabidopsis thaliana OX=3702 GN=P5CS1 PE=1 SV=1	0.00191539	0.00230696
A2RVK1	AT2G40290	At2g40290 OS=Arabidopsis thaliana OX=3702 GN=At2g40290 PE=1 SV=1	0.0078636	0.0116542
Q9ZVC3	AT2G41380	At2g41380 OS=Arabidopsis thaliana OX=3702 GN=At2g41380 PE=1 SV=1	0.00365837	0.00239784
O22222	#N/A	At2g41600/T32G6.12 OS=Arabidopsis thaliana OX=3702 GN=At2g41600 PE=1 SV=1	1e-05	0.00112264
O22940	#N/A	At2g41800/T11A7.10 OS=Arabidopsis thaliana OX=3702 GN=At2g41800 PE=1 SV=1	0.00952672	0.00501917
O22831	#N/A	At2g43720/F18O19.17 OS=Arabidopsis thaliana OX=3702 GN=At2g43720 PE=1 SV=1	0.000817717	1e-07
O22826	#N/A	At2g43770 OS=Arabidopsis thaliana OX=3702 GN=At2g43770 PE=1 SV=1	0.00073365	0.00118534
O80576	AT2G44060	At2g44060 OS=Arabidopsis thaliana OX=3702 GN=late embryogenesis abundant 26 PE=1 SV=1	0.0281838	0.0231535
Q42044	#N/A	At2g45180 OS=Arabidopsis thaliana OX=3702 GN=At2g45180 PE=1 SV=2	0.00385156	1e-07
B9DFR9	AT2G45960	AT2G45960 protein OS=Arabidopsis thaliana OX=3702 GN=PIP1B PE=1 SV=1	0.0423464	0.043916
O82790	#N/A	AT2G45990 protein OS=Arabidopsis thaliana OX=3702 GN=At2g45990 PE=1 SV=1	0.00163423	0.000980964
Q9ZPY5	#N/A	At2g46540/F11C10.23 OS=Arabidopsis thaliana OX=3702 GN=At2g46540 PE=1 SV=2	0.0154983	0.0189339
O82263	AT2G47960	At2g47960/T9J23.10 OS=Arabidopsis thaliana OX=3702 GN=At2g47960 PE=1 SV=2	0.000556618	0.000653263
Q9SSA4	AT3G01490	AT3g01490/F4P13_4 OS=Arabidopsis thaliana OX=3702 GN=At3g01490 PE=1 SV=1	0.000540589	0.000412454
Q9M898	AT3G02420	AT3g02420/F16B3_5 OS=Arabidopsis thaliana OX=3702 GN=At3g02420 PE=1 SV=1	1e-05	0.000487123
Q8LFK2	AT3G03270	AT3G03270 protein OS=Arabidopsis thaliana OX=3702 GN=At3g03270 PE=1 SV=1	0.0122827	0.0106897
Q9MAB4	AT3G05050	AT3g05050/T12H1_1 OS=Arabidopsis thaliana OX=3702 GN=At3g05050 PE=1 SV=1	0.00125412	0.000201052
Q9SFV3	AT3G07230	At3g07230 OS=Arabidopsis thaliana OX=3702 GN=T1B9.10 PE=1 SV=1	0.00638972	0.00223857
Q94AG1	#N/A	AT3g07470/F21O3_18 OS=Arabidopsis thaliana OX=3702 GN=At3g07470 PE=1 SV=1	0.00975927	0.00737844
Q8L8V4	#N/A	At3g07640 OS=Arabidopsis thaliana OX=3702 GN=At3g07640 PE=1 SV=1	0.00179723	0.000989407
Q9S7W4	AT3G07720	AT3g07720/F17A17_6 OS=Arabidopsis thaliana OX=3702 GN=F17A17.6 PE=1 SV=1	0.0125112	0.00415252
Q9SR91	AT3G08910	At3g08910 OS=Arabidopsis thaliana OX=3702 GN=T16O11.15 PE=1 SV=1	0.00037215	1e-07
Q9SR67	AT3G10020	AT3g10020/T22K18_16 OS=Arabidopsis thaliana OX=3702 GN=T22K18.16 PE=1 SV=1	0.00245792	0.00245552
Q8H0W4	AT3G11560	AT3G11560 protein OS=Arabidopsis thaliana OX=3702 GN=At3g11560 PE=1 SV=1	0.000486917	1e-07
B9DG73	AT3G11930	AT3G11930 protein OS=Arabidopsis thaliana OX=3702 GN=At3g11930 PE=1 SV=1	0.0100936	0.00768969
Q9SF06	#N/A	AT3g11930/MEC18.3 OS=Arabidopsis thaliana OX=3702 GN=F26K24.22 PE=1 SV=1	0.0114058	0.00868935
Q8L7T4	#N/A	AT3g13990/MDC16_11 OS=Arabidopsis thaliana OX=3702 GN=At3g13990 PE=1 SV=1	0.000296747	0.000509926
Q9LK96	#N/A	AT3g15090/K15M2_24 OS=Arabidopsis thaliana OX=3702 GN=At3g15090 PE=1 SV=1	0.00414662	0.00203719
Q8L7Z2	#N/A	AT3g15410/MJK13_7 OS=Arabidopsis thaliana OX=3702 GN=At3g15410 PE=1 SV=1	0.000370832	0.000450168
B9DG40	AT3G15450	AT3G15450 protein OS=Arabidopsis thaliana OX=3702 GN=At3g15450 PE=1 SV=1	0.00118281	0.000690744
Q9LE80	#N/A	AT3g15450/MJK13_11 OS=Arabidopsis thaliana OX=3702 GN=MJK13.11 PE=1 SV=1	0.000972433	0.000567885
Q9LSP5	AT3G17020	AT3g17020/K14A17_14 OS=Arabidopsis thaliana OX=3702 GN=At3g17020 PE=1 SV=1	0.051882	0.0580524
Q494P3	#N/A	At3g17770 OS=Arabidopsis thaliana OX=3702 GN=At3g17770 PE=1 SV=1	0.00140242	0.00193644
Q9LSK7	AT3G18035	At3g18035 OS=Arabidopsis thaliana OX=3702 GN=HON4 PE=1 SV=1	0.00301394	0.00265167
Q9LS97	AT3G18790	AT3G18790 protein OS=Arabidopsis thaliana OX=3702 GN=At3g18790 PE=1 SV=1	0.000400682	0.00144139
Q9LHN3	AT3G18860	AT3g18860/MCB22_3 OS=Arabidopsis thaliana OX=3702 GN=At3g18860 PE=1 SV=1	0.00236042	0.0033553
Q9LJY8	#N/A	AT3g20100/MAL21_14 OS=Arabidopsis thaliana OX=3702 GN=CYP705A19 PE=1 SV=1	0.00178683	0.000842918
Q9LTQ5	AT3G20370	AT3g20370/MQC12_13 OS=Arabidopsis thaliana OX=3702 GN=At3g20370 PE=1 SV=1	0.0868298	0.0916442
Q9LJU1	#N/A	At3g20570 OS=Arabidopsis thaliana OX=3702 GN=ENODL9 PE=1 SV=1	0.0079088	0.00500599
Q9LIE9	AT3G22120	At3g22120 OS=Arabidopsis thaliana OX=3702 GN=CWLP PE=1 SV=1	0.000577014	1e-07
Q9LUG8	#N/A	AT3g23600/MDB19_9 OS=Arabidopsis thaliana OX=3702 GN=At3g23600 PE=1 SV=1	0.0457883	0.0327371
Q9ZSJ7	AT3G24160	AT3g24160/MUJ8_16 OS=Arabidopsis thaliana OX=3702 GN=PMP PE=1 SV=1	0.000675894	0.00118796
Q9LT56	AT3G27560	AT3g27560/MMJ24_11 OS=Arabidopsis thaliana OX=3702 GN=ATN1 PE=1 SV=1	0.000337653	0.000403581
Q9LXQ2	#N/A	At3g44100 OS=Arabidopsis thaliana OX=3702 GN=F26G5_50 PE=1 SV=1	0.0261074	0.0226869
Q9LXP4	#N/A	At3g44190 OS=Arabidopsis thaliana OX=3702 GN=F26G5_140 PE=1 SV=1	0.00115692	0.000280583
C0Z352	AT3G46000	AT3G46000 protein OS=Arabidopsis thaliana OX=3702 GN=ADF2 PE=1 SV=1	0.0180931	0.0140865
Q9SD52	AT3G47210	AT3g47210/F13I12_260 OS=Arabidopsis thaliana OX=3702 GN=F13I12.260 PE=1 SV=1	0.000519041	0.000660746
Q9SN84	#N/A	At3g47540 OS=Arabidopsis thaliana OX=3702 GN=F1P2.90 PE=1 SV=1	0.00421722	0.00190638
Q42338	#N/A	AT3G48140 protein OS=Arabidopsis thaliana OX=3702 GN=T24C20_20 PE=1 SV=1	0.00613582	0.00117016
Q941E5	AT3G50685	AT3g50680/T3A5_60 OS=Arabidopsis thaliana OX=3702 GN=At3g50685 PE=1 SV=1	0.00121976	0.000651734
Q9SD45	#N/A	AT3g51000/F24M12_40 OS=Arabidopsis thaliana OX=3702 GN=F24M12.40 PE=1 SV=1	0.00267048	0.00432922
Q9SCT5	#N/A	AT3g51730/T18N14_110 OS=Arabidopsis thaliana OX=3702 GN=T18N14.110 PE=1 SV=1	0.0103675	0.0104927
Q9SUY2	#N/A	AT3g52230/F4F15_340 OS=Arabidopsis thaliana OX=3702 GN=F4F15.340 PE=1 SV=1	0.00505145	0.00380442
Q9SVD1	AT3G52500	At3g52500 OS=Arabidopsis thaliana OX=3702 GN=F22O6_120 PE=1 SV=1	0.0101957	0.00733731
Q9M329	#N/A	At3g53980 OS=Arabidopsis thaliana OX=3702 GN=F5K20_280 PE=1 SV=1	0.00431624	0.00907327
Q9M328	AT3G53990	AT3G53990 protein OS=Arabidopsis thaliana OX=3702 GN=F5K20_290 PE=1 SV=1	0.0594677	0.0678317
Q9M2U7	#N/A	AT3g54400/T12E18_90 OS=Arabidopsis thaliana OX=3702 GN=T12E18_90 PE=1 SV=1	0.00486387	0.00474592
B9DFB7	AT3G56130	AT3G56130 protein OS=Arabidopsis thaliana OX=3702 GN=At3g56130 PE=1 SV=1	0.00568204	0.00849584
Q93W03	AT3G56130	AT3g56130/F18O21_90 OS=Arabidopsis thaliana OX=3702 GN=At3g56130 PE=1 SV=1	0.00502079	0.00885145
Q9LY31	AT3G60340	AT3G60340 protein OS=Arabidopsis thaliana OX=3702 GN=F27H5_130 PE=1 SV=1	0.00101298	0.00135168
Q9M214	AT3G60450	At3g60450 OS=Arabidopsis thaliana OX=3702 GN=T8B10_110 PE=1 SV=1	0.00656563	0.00539181
Q9M314	AT3G61540	AT3g61540/F2A19_140 OS=Arabidopsis thaliana OX=3702 GN=F2A19.140 PE=1 SV=1	0.000244313	0.00027898
Q9M265	#N/A	AT3g62000/F21F14_170 OS=Arabidopsis thaliana OX=3702 GN=F21F14.170 PE=1 SV=1	0.000364045	1e-07
Q9FPJ2	AT3G62110	AT3g62110 OS=Arabidopsis thaliana OX=3702 GN=At3g62110 PE=1 SV=1	0.000510422	0.000253128
Q9M1Q2	AT3G62220	At3g62220 OS=Arabidopsis thaliana OX=3702 GN=T17J13.180 PE=1 SV=1	0.00161439	0.00159582
O81309	#N/A	At4g00080 OS=Arabidopsis thaliana OX=3702 GN=UNE11 PE=1 SV=1	0.00117716	1e-07
Q6IDB4	AT4G00670	At4g00670 OS=Arabidopsis thaliana OX=3702 GN=At4g00670 PE=1 SV=1	0.000977272	1e-07
Q9ZSI6	#N/A	At4g01700 OS=Arabidopsis thaliana OX=3702 GN=At4g01700 PE=1 SV=1	0.000878662	0.000513124
O81299	AT4G02340	AT4g02340 protein OS=Arabidopsis thaliana OX=3702 GN=At4g02340 PE=1 SV=1	0.000759338	0.00133462
O81296	AT4G02370	AT4g02370 protein OS=Arabidopsis thaliana OX=3702 GN=At4g02370 PE=1 SV=1	0.0241619	0.0134148
Q940N7	AT4G05150	AT4g05150/C17L7_70 OS=Arabidopsis thaliana OX=3702 GN=At4g05150 PE=1 SV=1	0.000676339	0.00065659
Q3EAA5	#N/A	AT4g05320/C17L7_240 OS=Arabidopsis thaliana OX=3702 GN=UBQ10 PE=2 SV=2	0.142953	0.142082
Q9M0V5	AT4G05400	At4g05400 OS=Arabidopsis thaliana OX=3702 GN=At4g05400 PE=1 SV=1	0.00146492	0.00250555
Q9ZPG2	#N/A	At4g07820 OS=Arabidopsis thaliana OX=3702 GN=At4g07820 PE=1 SV=1	0.00497774	0.00138873
B9DFC0	AT4G08870	AT4G08870 protein OS=Arabidopsis thaliana OX=3702 GN=ARGAH2 PE=1 SV=1	0.000914102	0.000999614
Q66GJ1	AT4G12320	At4g12320 OS=Arabidopsis thaliana OX=3702 GN=CYP706A6 PE=1 SV=1	0.000242898	0.000230161
Q9STH7	AT4G12340	AT4g12340/T4C9_180 OS=Arabidopsis thaliana OX=3702 GN=At4g12340 PE=1 SV=1	0.00144721	0.00184231
Q9S7U3	AT4G12510	At4g12520 OS=Arabidopsis thaliana OX=3702 GN=At4g12510 PE=1 SV=1	0.0337068	0.00757676
Q9SVQ9	#N/A	AT4g13180/F17N18_70 OS=Arabidopsis thaliana OX=3702 GN=At4g13180 PE=1 SV=1	0.0280339	0.0802765
Q8W4K6	#N/A	At4g13350 OS=Arabidopsis thaliana OX=3702 GN=NIG PE=1 SV=1	0.000199675	0.000479638
Q6ID29	#N/A	At4g13860 OS=Arabidopsis thaliana OX=3702 GN=At4g13860 PE=1 SV=1	0.00792022	0.00118361
O23267	AT4G14060	AT4g14060/dl3070w OS=Arabidopsis thaliana OX=3702 GN=dl3070w PE=1 SV=1	0.178733	0.107539
O23298	#N/A	AT4g14420/dl3250c OS=Arabidopsis thaliana OX=3702 GN=dl3250c PE=1 SV=1	0.00125042	1e-07
Q84W12	AT4G16450	At4g16450 OS=Arabidopsis thaliana OX=3702 GN=At4g16450 PE=1 SV=1	0.0115467	0.00703406
A8MS65	AT4G17730	AT4G17730 protein OS=Arabidopsis thaliana OX=3702 GN=SYP23 PE=1 SV=1	0.000458796	0.00174909
Q8VZS7	#N/A	AT4G18070 protein OS=Arabidopsis thaliana OX=3702 GN=At4g18070 PE=1 SV=1	0.000917591	0.00330089
Q8VYA4	AT4G18810	At4g18810 OS=Arabidopsis thaliana OX=3702 GN=At4g18810 PE=1 SV=1	0.000211109	1e-07
Q944S8	AT4G21105	At4g21108/At4g21108 OS=Arabidopsis thaliana OX=3702 GN=At4g21105 PE=1 SV=1	0.00325601	0.00211286
B9DGL1	AT4G21580	AT4G21580 protein OS=Arabidopsis thaliana OX=3702 GN=At4g21580 PE=1 SV=1	0.00594518	0.00637284
O65423	AT4G21580	AT4g21580/F18E5_200 OS=Arabidopsis thaliana OX=3702 GN=F18E5.200 PE=1 SV=1	0.00820313	0.0096673
O65449	AT4G22010	At4g22010 OS=Arabidopsis thaliana OX=3702 GN=sks4 PE=1 SV=1	0.00344998	0.00211743
Q9SUV8	AT4G22610	AT4g22610/F7K2_190 OS=Arabidopsis thaliana OX=3702 GN=At4g22610 PE=1 SV=1	0.00363599	0.0049339
Q9SUR0	#N/A	AT4G23670 protein OS=Arabidopsis thaliana OX=3702 GN=At4g23670 PE=1 SV=1	0.603001	0.750868
Q9SUQ9	#N/A	AT4g23680/F9D16_150 OS=Arabidopsis thaliana OX=3702 GN=At4g23680 PE=1 SV=1	0.232159	0.361655
Q9STW1	AT4G24330	At4g24330 OS=Arabidopsis thaliana OX=3702 GN=At4g24330 PE=1 SV=1	0.000502947	0.00125928
Q8GW53	AT4G24340	At4g24340 OS=Arabidopsis thaliana OX=3702 GN=At4g24340 PE=1 SV=1	0.0113395	0.00790424
Q9SZ41	#N/A	AT4g27020/F10M23_360 OS=Arabidopsis thaliana OX=3702 GN=At4g27020 PE=1 SV=1	0.000470412	0.00059884
Q93V62	AT4G27450	AT4g27450/F27G19_50 OS=Arabidopsis thaliana OX=3702 GN=At4g27450 PE=1 SV=1	0.0191968	0.014286
Q9M0D5	AT4G29480	AT4g29480/F17A13_300 OS=Arabidopsis thaliana OX=3702 GN=At4g29480 PE=1 SV=1	0.0215686	0.0145198
Q9SZV4	#N/A	AT4g30010/F6G3_40 OS=Arabidopsis thaliana OX=3702 GN=At4g30010 PE=1 SV=1	0.0320397	0.0202561
Q9M0A0	AT4G30600	AT4g30600/F17I23_60 OS=Arabidopsis thaliana OX=3702 GN=At4g30600 PE=1 SV=1	0.000889267	0.00018805
Q9M085	AT4G31170	AT4G31170 protein OS=Arabidopsis thaliana OX=3702 GN=At4g31170 PE=1 SV=1	0.000305391	0.000822907
Q8GUN1	#N/A	AT4G31340 protein OS=Arabidopsis thaliana OX=3702 GN=At4g31340 PE=1 SV=1	0.00133363	0.00248203
Q42139	#N/A	AT4g32260/F10M6_100 OS=Arabidopsis thaliana OX=3702 GN=PDE334 PE=1 SV=2	1e-05	0.000470201
Q8LAR0	AT4G32460	At4g32460 OS=Arabidopsis thaliana OX=3702 GN=At4g32460 PE=1 SV=1	0.0015967	0.00039363
Q8GXK1	#N/A	At4g33625 OS=Arabidopsis thaliana OX=3702 GN=At4g33625 PE=1 SV=1	0.000481806	0.00051487
O81888	AT4G33720	AT4g33720 OS=Arabidopsis thaliana OX=3702 GN=T16L1.210 PE=1 SV=1	0.00150936	0.00265287
Q9SW43	AT4G34920	AT4g34920/F11I11_160 OS=Arabidopsis thaliana OX=3702 GN=T11I11.160 PE=1 SV=1	0.00345324	0.000374917
Q9SW42	AT4G34930	At4g34930 OS=Arabidopsis thaliana OX=3702 GN=T11I11.170 PE=2 SV=1	0.000553876	0.00030492
Q8W4Q1	#N/A	At4g35360/F23E12_80 OS=Arabidopsis thaliana OX=3702 GN=At4g35360 PE=1 SV=1	0.000932934	0.000782969
Q494N5	AT4G35785	At4g35785 OS=Arabidopsis thaliana OX=3702 GN=At4g35785 PE=1 SV=1	1e-05	0.00224013
Q494N5	AT4G35785	At4g35785 OS=Arabidopsis thaliana OX=3702 GN=At4g35785 PE=1 SV=1	1e-05	0.00224013
A4VCL8	AT4G36190	At4g36190 OS=Arabidopsis thaliana OX=3702 GN=At4g36190 PE=1 SV=1	0.00286148	0.00280068
O23238	#N/A	At4g36420/C7A10_940 OS=Arabidopsis thaliana OX=3702 GN=C7A10.940 PE=1 SV=2	0.000671533	1e-07
O23234	AT4G36470	At4g36470 OS=Arabidopsis thaliana OX=3702 GN=C7A10.890 PE=1 SV=2	0.000583735	1e-07
Q8RY64	AT4G37080	AT4g37080/C7A10_280 OS=Arabidopsis thaliana OX=3702 GN=AP22.58 PE=1 SV=1	1e-05	0.000440366
O23157	#N/A	AT4g37300/C7A10_60 OS=Arabidopsis thaliana OX=3702 GN=C7A10.60 PE=1 SV=1	0.00347412	0.000979877
B9DFI3	#N/A	AT4G37550 protein OS=Arabidopsis thaliana OX=3702 GN=At4g37550 PE=1 SV=1	0.000223904	1e-07
Q9T024	AT4G39150	AT4g39150/T22F8_50 OS=Arabidopsis thaliana OX=3702 GN=At4g39150 PE=1 SV=1	0.00514695	0.00492337
Q9ASV5	AT4G39690	AT4g39690/T19P19_80 OS=Arabidopsis thaliana OX=3702 GN=At4g39690 PE=1 SV=1	0.00194892	0.00300287
Q940V1	AT4G39960	AT4g39960/T5J17_130 OS=Arabidopsis thaliana OX=3702 GN=DJA5 PE=1 SV=1	0.000484487	1e-07
C0Z286	AT5G01010	AT5G01010 protein OS=Arabidopsis thaliana OX=3702 GN=TOPTELOMERE.1 PE=1 SV=1	1e-05	0.000790297
Q9LFB5	AT5G01210	AT5g01210/F7J8_190 OS=Arabidopsis thaliana OX=3702 GN=At5g01210 PE=1 SV=1	1e-05	0.000356881
Q9LZM6	#N/A	At5g02050 OS=Arabidopsis thaliana OX=3702 GN=At5g02050 PE=1 SV=1	0.00231413	0.00117301
C0Z388	AT5G04280	AT5G04280 protein OS=Arabidopsis thaliana OX=3702 GN=AtRZ-1c PE=1 SV=1	1e-05	0.00115145
Q9LZ83	AT5G04420	AT5G04420 protein OS=Arabidopsis thaliana OX=3702 GN=T32M21_20 PE=1 SV=1	0.000723436	0.000888849
Q9FFG6	AT5G05480	AT5g05480/MOP10_2 OS=Arabidopsis thaliana OX=3702 GN=MOP10.2 PE=1 SV=1	0.000809294	0.000711212
Q8LBY9	AT5G05960	At5g05960 OS=Arabidopsis thaliana OX=3702 GN=At5g05960 PE=1 SV=1	0.0188345	0.00913963
O04265	AT5G08160	AT5g08160 OS=Arabidopsis thaliana OX=3702 GN=PK3 PE=1 SV=1	0.000692821	0.000343584
Q6DBI9	AT5G10460	At5g10460 OS=Arabidopsis thaliana OX=3702 GN=At5g10460 PE=1 SV=1	0.000330734	1e-07
Q93VH5	AT5G10730	AT5g10730/MAJ23_90 OS=Arabidopsis thaliana OX=3702 GN=MAJ23.90 PE=1 SV=1	1e-05	0.00150668
Q9LEV6	#N/A	At5g10830 OS=Arabidopsis thaliana OX=3702 GN=At5g10830 PE=1 SV=1	0.000460553	1e-07
Q9LFM4	#N/A	At5g11330 OS=Arabidopsis thaliana OX=3702 GN=At5g11330 PE=1 SV=1	1e-05	0.000830974
Q9LYF8	#N/A	AT5g11720/T22P22_110 OS=Arabidopsis thaliana OX=3702 GN=At5g11720 PE=1 SV=1	1e-05	0.000725737
Q9LYF0	#N/A	At5g11810 OS=Arabidopsis thaliana OX=3702 GN=T22P22_200 PE=1 SV=1	0.00041118	0.00124876
Q8S9K4	AT5G11850	AT5g11850/F14F18_20 OS=Arabidopsis thaliana OX=3702 GN=At5g11850 PE=1 SV=1	1e-05	0.00763661
Q94CK1	AT5G12410	At5g12410 OS=Arabidopsis thaliana OX=3702 GN=At5g12410 PE=1 SV=1	0.000319693	0.000317084
B9DGP8	AT5G13450	AT5G13450 protein OS=Arabidopsis thaliana OX=3702 GN=ATP5 PE=1 SV=1	0.0306244	0.0297457
Q8GY46	AT5G13560	At5g13560 OS=Arabidopsis thaliana OX=3702 GN=At5g13560 PE=1 SV=1	0.000547638	0.00113616
B9DHK3	AT5G14540	AT5G14540 protein OS=Arabidopsis thaliana OX=3702 GN=At5g14540 PE=1 SV=1	0.00023002	1e-07
Q93VK7	#N/A	AT5g14910/F2G14_30 OS=Arabidopsis thaliana OX=3702 GN=At5g14910 PE=1 SV=1	0.00124387	1e-07
Q9LF02	AT5G16260	At5g16260 OS=Arabidopsis thaliana OX=3702 GN=EARLY FLOWERING 9 PE=1 SV=1	0.000474038	0.00027683
Q93Z72	#N/A	AT5g16970/F2K13_120 OS=Arabidopsis thaliana OX=3702 GN=At5g17000 PE=1 SV=1	0.00199889	0.0010605
Q8GWT2	AT5G16980	At5g16980 OS=Arabidopsis thaliana OX=3702 GN=At5g16980 PE=2 SV=1	0.00185603	0.00153085
Q29Q34	AT5G19440	At5g19440 OS=Arabidopsis thaliana OX=3702 GN=At5g19440 PE=1 SV=1	0.022985	0.0286925
Q7XA63	AT5G19860	At5g19860 OS=Arabidopsis thaliana OX=3702 GN=At5g19860 PE=1 SV=1	0.0190545	0.0186445
Q8LDQ8	AT5G24165	At5g24165 OS=Arabidopsis thaliana OX=3702 GN=At5g24165 PE=1 SV=1	1e-05	0.0045205
Q94F20	#N/A	At5g25460 OS=Arabidopsis thaliana OX=3702 GN=DGR2 PE=1 SV=1	0.0637	0.0306782
Q93Z83	AT5G26280	AT5g26280/T19G15_130 OS=Arabidopsis thaliana OX=3702 GN=At5g26280 PE=1 SV=1	0.118244	0.111704
Q93ZI7	AT5G35430	AT5g35440/MOK9_2 OS=Arabidopsis thaliana OX=3702 GN=MOK9.1 PE=1 SV=1	0.000320155	0.000398465
B9DFQ9	AT5G37510	AT5G37510 protein OS=Arabidopsis thaliana OX=3702 GN=EMB1467 PE=1 SV=1	0.0114793	0.0128608
Q84MB1	AT5G38020	At5g38020 OS=Arabidopsis thaliana OX=3702 GN=At5g38020 PE=1 SV=1	0.00233077	0.00213537
A2RVT9	#N/A	AT5G38890 protein OS=Arabidopsis thaliana OX=3702 GN=At5g38890 PE=1 SV=1	1e-05	0.000752224
Q9FLD4	#N/A	At5g40020 OS=Arabidopsis thaliana OX=3702 GN=MYH19.180 PE=1 SV=1	0.00145252	0.00122341
Q8L745	#N/A	AT5g42220/K5J14_2 OS=Arabidopsis thaliana OX=3702 GN=At5g42220 PE=1 SV=1	0.000279892	0.000163453
O48587	#N/A	At5g44730 OS=Arabidopsis thaliana OX=3702 GN=T19K24.16 PE=1 SV=1	0.000890296	1e-07
Q9FL95	AT5G45020	AT5g45020/K21C13_21 OS=Arabidopsis thaliana OX=3702 GN=At5g45020 PE=1 SV=1	0.00559207	0.00409049
Q6NMA9	AT5G45170	At5g45170 OS=Arabidopsis thaliana OX=3702 GN=At5g45170 PE=1 SV=1	0.00032313	1e-07
Q9LV70	AT5G48430	At5g48430 OS=Arabidopsis thaliana OX=3702 GN=MJE7.6 PE=1 SV=1	0.000249272	1e-07
Q94F50	#N/A	AT5g48790/K24G6_12 OS=Arabidopsis thaliana OX=3702 GN=At5g48790 PE=1 SV=1	0.000380394	1e-07
Q9FGS7	AT5G50180	At5g50180 OS=Arabidopsis thaliana OX=3702 GN=At5g50180 PE=1 SV=1	0.000347412	0.000415245
Q93XY1	#N/A	At5g53620 OS=Arabidopsis thaliana OX=3702 GN=MNC6.16 PE=1 SV=1	0.000545229	1e-07
Q9LVW0	AT5G54100	At5g54100 OS=Arabidopsis thaliana OX=3702 GN=MJP23.8 PE=1 SV=1	0.00122706	0.00152501
Q5HZ03	#N/A	At5g55530 OS=Arabidopsis thaliana OX=3702 GN=MTE17.25 PE=1 SV=1	1e-05	0.000712944
Q9LU74	AT5G57120	AT5g57120/MUL3_6 OS=Arabidopsis thaliana OX=3702 GN=MUL3.6 PE=1 SV=1	0.000364256	1e-07
Q9FKM4	AT5G57460	At5g57460 OS=Arabidopsis thaliana OX=3702 GN=MUA2.4 PE=1 SV=1	1e-05	0.00044697
A1A6F3	AT5G57700	At5g57700 OS=Arabidopsis thaliana OX=3702 GN=MRI1.6 PE=1 SV=1	0.00083502	0.00029254
A2RVV4	#N/A	At5g57700 OS=Arabidopsis thaliana OX=3702 GN=MRI1.6 PE=1 SV=1	0.000847052	0.000296755
Q9FGT3	#N/A	AT5g58110/k21l19_90 OS=Arabidopsis thaliana OX=3702 GN=At5g58110 PE=1 SV=1	0.000641944	1e-07
Q9LST0	AT5G60160	AT5g60160/f15l12_20 OS=Arabidopsis thaliana OX=3702 GN=At5g60160 PE=1 SV=1	0.00400035	0.0043469
Q8L9E3	#N/A	At5g61220 OS=Arabidopsis thaliana OX=3702 GN=MAF19.16 PE=1 SV=1	0.0033228	0.00165143
A1L4Y4	#N/A	At5g61510 OS=Arabidopsis thaliana OX=3702 GN=At5g61510 PE=1 SV=1	0.000249272	0.00025363
Q9LVA5	#N/A	At5g62340 OS=Arabidopsis thaliana OX=3702 GN=MMI9.17 PE=1 SV=1	0.00274063	0.000822907
Q93ZM6	AT5G63620	AT5g63620/MBK5_9 OS=Arabidopsis thaliana OX=3702 GN=MBK5.9 PE=1 SV=1	0.00886383	0.00891796
Q9FMI8	#N/A	At5g64090 OS=Arabidopsis thaliana OX=3702 GN=MHJ24.7 PE=1 SV=1	0.000536627	1e-07
A8MS32	AT5G64130	AT5G64130 protein OS=Arabidopsis thaliana OX=3702 GN=MHJ24.11 PE=1 SV=1	0.00175732	0.00102625
Q93Z49	#N/A	AT5g64130/MHJ24_11 OS=Arabidopsis thaliana OX=3702 GN=MHJ24.11 PE=1 SV=1	0.00213935	0.00124935
Q9FGF3	#N/A	At5g64430 OS=Arabidopsis thaliana OX=3702 GN=At5g64430 PE=1 SV=1	0.00359181	0.00404855
Q1JPM1	AT5G65760	At5g65760 OS=Arabidopsis thaliana OX=3702 GN=MPA24.11 PE=1 SV=1	0.000954355	0.000910381
Q9FJZ7	AT5G66420	AT5G66420 protein OS=Arabidopsis thaliana OX=3702 GN=At5g66420 PE=1 SV=1	0.00513363	0.00713487
Q94JM0	AT5G66420	AT5g66420/K1F13_7 OS=Arabidopsis thaliana OX=3702 GN=At5g66420 PE=1 SV=1	0.00572603	0.00773512
O22100	#N/A	ATMRK1 OS=Arabidopsis thaliana OX=3702 GN=F16M2_110 PE=1 SV=1	0.00151926	0.000867103
F4J2W0	AT3G23145	ATP binding / aminoacyl-tRNA ligase/ nucleotide binding protein OS=Arabidopsis thaliana OX=3702 GN=At3g23145 PE=4 SV=1	0.00155712	0.00424598
A0A1P8AYL3	AT2G47000	ATP binding cassette subfamily B4 OS=Arabidopsis thaliana OX=3702 GN=ABCB4 PE=1 SV=1	0.00480923	0.00473509
A0A1P8AYF4	AT2G47000	ATP binding cassette subfamily B4 OS=Arabidopsis thaliana OX=3702 GN=ABCB4 PE=1 SV=1	0.00465232	0.00432274
A0A1P8AYG2	AT2G47000	ATP binding cassette subfamily B4 OS=Arabidopsis thaliana OX=3702 GN=ABCB4 PE=1 SV=1	0.00492216	0.00437006
F4I5V8	AT1G10670	ATP citrate synthase OS=Arabidopsis thaliana OX=3702 GN=ACLA-1 PE=1 SV=1	0.00101401	0.000847555
Q9S762	AT1G58080	ATP phosphoribosyltransferase 1, chloroplastic OS=Arabidopsis thaliana OX=3702 GN=HISN1A PE=1 SV=1	0.000234456	0.000412454
Q43870	AT1G19920	ATP sulfurylase 2 OS=Arabidopsis thaliana OX=3702 GN=APS2 PE=1 SV=1	1e-05	0.000712264
Q9S7D8	AT5G43780	ATP sulfurylase 4, chloroplastic OS=Arabidopsis thaliana OX=3702 GN=APS4 PE=1 SV=1	0.000524575	1e-07
Q01908	AT4G04640	ATP synthase gamma chain 1, chloroplastic OS=Arabidopsis thaliana OX=3702 GN=ATPC1 PE=1 SV=1	0.0024445	0.00105018
Q04613	ATMG00640	ATP synthase protein MI25 OS=Arabidopsis thaliana OX=3702 GN=AtMg00640 PE=1 SV=2	0.0384881	0.020634
A0A2P2CLH9	#N/A	ATP synthase protein MI25 OS=Arabidopsis thaliana OX=3702 GN=atp4 PE=1 SV=1	0.0509798	0.0323039
P0DO44;P0DO45	#N/A	ATP synthase small subunit 6-A, mitochondrial OS=Arabidopsis thaliana OX=3702 GN=ATP6 PE=2 SV=1;ATP synthase small subunit 6-B, mitochondrial OS=Arabidopsis thaliana OX=3702 GN=ATP6 PE=2 SV=1	0.0509064	0.0165611
A0A2P2CLF9	#N/A	ATP synthase subunit alpha OS=Arabidopsis thaliana OX=3702 GN=atp1 PE=3 SV=1	0.140857	0.141281
P56757	ATCG00120	ATP synthase subunit alpha, chloroplastic OS=Arabidopsis thaliana OX=3702 GN=atpA PE=1 SV=1	0.0145672	0.00924795
F4IMB5	AT2G07698	ATP synthase subunit alpha, mitochondrial OS=Arabidopsis thaliana OX=3702 GN=At2g07698 PE=1 SV=1	0.0804463	0.0825429
P92549	ATMG01190	ATP synthase subunit alpha, mitochondrial OS=Arabidopsis thaliana OX=3702 GN=ATPA PE=1 SV=2	0.140372	0.140712
P83483	AT5G08670	ATP synthase subunit beta-1, mitochondrial OS=Arabidopsis thaliana OX=3702 GN=At5g08670 PE=1 SV=1	0.194621	0.242142
P83484	AT5G08690	ATP synthase subunit beta-2, mitochondrial OS=Arabidopsis thaliana OX=3702 GN=At5g08690 PE=1 SV=1	0.194621	0.242142
Q9C5A9	AT5G08680	ATP synthase subunit beta-3, mitochondrial OS=Arabidopsis thaliana OX=3702 GN=At5g08680 PE=1 SV=1	0.193576	0.240842
P19366	ATCG00480	ATP synthase subunit beta, chloroplastic OS=Arabidopsis thaliana OX=3702 GN=atpB PE=1 SV=2	0.0147884	0.0152635
Q9FT52	AT3G52300	ATP synthase subunit d, mitochondrial OS=Arabidopsis thaliana OX=3702 GN=At3g52300 PE=1 SV=3	0.0874047	0.0740436
Q2V3P9	AT3G52300	ATP synthase subunit d, mitochondrial OS=Arabidopsis thaliana OX=3702 GN=ATPQ PE=1 SV=1	0.0923391	0.0586674
Q9SSS9	AT4G09650	ATP synthase subunit delta, chloroplastic OS=Arabidopsis thaliana OX=3702 GN=ATPD PE=1 SV=1	0.000925494	1e-07
Q96252	AT5G47030	ATP synthase subunit delta', mitochondrial OS=Arabidopsis thaliana OX=3702 GN=At5g47030 PE=1 SV=1	0.011374	0.00733662
Q96253	AT1G51650	ATP synthase subunit epsilon, mitochondrial OS=Arabidopsis thaliana OX=3702 GN=At1g51650 PE=1 SV=3	0.0229466	0.0270702
Q96250	AT2G33040	ATP synthase subunit gamma, mitochondrial OS=Arabidopsis thaliana OX=3702 GN=ATPC PE=1 SV=1	0.035934	0.0219789
Q96251	AT5G13450	ATP synthase subunit O, mitochondrial OS=Arabidopsis thaliana OX=3702 GN=At5g13450 PE=1 SV=2	0.0317201	0.0285174
Q9SGY2	AT1G10670	ATP-citrate synthase alpha chain protein 1 OS=Arabidopsis thaliana OX=3702 GN=ACLA-1 PE=1 SV=1	0.00106196	0.000887628
O22718	AT1G60810	ATP-citrate synthase alpha chain protein 2 OS=Arabidopsis thaliana OX=3702 GN=ACLA-2 PE=2 SV=1	0.00106196	0.000400754
O80526	AT1G09430	ATP-citrate synthase alpha chain protein 3 OS=Arabidopsis thaliana OX=3702 GN=ACLA-3 PE=2 SV=1	0.00516469	0.0051662
Q9C522	AT3G06650	ATP-citrate synthase beta chain protein 1 OS=Arabidopsis thaliana OX=3702 GN=ACLB-1 PE=2 SV=1	0.00981881	0.010456
Q9FGX1	AT5G49460	ATP-citrate synthase beta chain protein 2 OS=Arabidopsis thaliana OX=3702 GN=ACLB-2 PE=1 SV=1	0.00928212	0.0099811
Q94AF2	AT5G19150	ATP-dependent (S)-NAD(P)H-hydrate dehydratase OS=Arabidopsis thaliana OX=3702 GN=At5g19150 PE=1 SV=1	0.000329327	0.00177523
Q9M0F9	AT4G29220	ATP-dependent 6-phosphofructokinase 1 OS=Arabidopsis thaliana OX=3702 GN=PFK1 PE=1 SV=1	0.0029561	0.00337543
Q9FIK0	AT5G47810	ATP-dependent 6-phosphofructokinase 2 OS=Arabidopsis thaliana OX=3702 GN=PFK2 PE=1 SV=1	0.000487761	1e-07
Q94AA4	AT4G26270	ATP-dependent 6-phosphofructokinase 3 OS=Arabidopsis thaliana OX=3702 GN=PFK3 PE=1 SV=1	0.00547135	0.00539384
Q9FKG3	AT5G61580	ATP-dependent 6-phosphofructokinase 4, chloroplastic OS=Arabidopsis thaliana OX=3702 GN=PFK4 PE=1 SV=1	0.00152796	0.00190285
Q8VYN6	AT2G22480	ATP-dependent 6-phosphofructokinase 5, chloroplastic OS=Arabidopsis thaliana OX=3702 GN=PFK5 PE=1 SV=1	0.00500721	0.00405113
Q9M076	AT4G32840	ATP-dependent 6-phosphofructokinase 6 OS=Arabidopsis thaliana OX=3702 GN=PFK6 PE=1 SV=1	0.00228538	0.00337695
Q9C5J7	AT5G56630	ATP-dependent 6-phosphofructokinase 7 OS=Arabidopsis thaliana OX=3702 GN=PFK7 PE=1 SV=1	0.0103793	0.00862449
A0A1P8AX47	AT2G30650	ATP-dependent caseinolytic (Clp) protease/crotonase family protein OS=Arabidopsis thaliana OX=3702 GN=At2g30650 PE=1 SV=1	1e-05	0.000313945
Q93WL3	AT4G25370	ATP-dependent Clp protease ATP-binding subunit CLPT1, chloroplastic OS=Arabidopsis thaliana OX=3702 GN=CLPT1 PE=1 SV=1	0.00050506	0.000500939
Q8GW78	AT4G12060	ATP-dependent Clp protease ATP-binding subunit CLPT2, chloroplastic OS=Arabidopsis thaliana OX=3702 GN=CLPT2 PE=1 SV=1	0.00142069	0.00119232
Q9FN42	AT5G23140	ATP-dependent Clp protease proteolytic subunit 2, mitochondrial OS=Arabidopsis thaliana OX=3702 GN=CLPP2 PE=1 SV=1	0.00224047	0.00205266
Q9SXJ6	AT1G66670	ATP-dependent Clp protease proteolytic subunit 3, chloroplastic OS=Arabidopsis thaliana OX=3702 GN=CLPP3 PE=1 SV=1	1e-05	0.00109721
Q94B60	AT5G45390	ATP-dependent Clp protease proteolytic subunit 4, chloroplastic OS=Arabidopsis thaliana OX=3702 GN=CLPP4 PE=1 SV=1	0.00647166	0.0072046
Q9S834	AT1G02560	ATP-dependent Clp protease proteolytic subunit 5, chloroplastic OS=Arabidopsis thaliana OX=3702 GN=CLPP5 PE=1 SV=1	0.000844436	0.00114571
Q9SAA2	AT1G11750	ATP-dependent Clp protease proteolytic subunit 6, chloroplastic OS=Arabidopsis thaliana OX=3702 GN=CLPP6 PE=1 SV=1	0.00170698	0.000379978
F4HZE0	AT1G09130	ATP-dependent Clp protease proteolytic subunit OS=Arabidopsis thaliana OX=3702 GN=At1g09130 PE=1 SV=1	0.000649754	1e-07
F4IAG5	AT1G11750	ATP-dependent Clp protease proteolytic subunit OS=Arabidopsis thaliana OX=3702 GN=CLPP6 PE=1 SV=1	0.00160066	0.000356312
Q9XJ36	AT1G12410	ATP-dependent Clp protease proteolytic subunit-related protein 2, chloroplastic OS=Arabidopsis thaliana OX=3702 GN=CLPR2 PE=1 SV=1	1e-05	0.000427324
Q8L770	AT1G09130	ATP-dependent Clp protease proteolytic subunit-related protein 3, chloroplastic OS=Arabidopsis thaliana OX=3702 GN=CLPR3 PE=1 SV=1	0.000728512	1e-07
Q8LB10	AT4G17040	ATP-dependent Clp protease proteolytic subunit-related protein 4, chloroplastic OS=Arabidopsis thaliana OX=3702 GN=CLPR4 PE=1 SV=1	0.00120075	0.000861962
Q39102	AT1G50250	ATP-dependent zinc metalloprotease FTSH 1, chloroplastic OS=Arabidopsis thaliana OX=3702 GN=FTSH1 PE=1 SV=2	0.00027593	0.000367176
O80860	AT2G30950	ATP-dependent zinc metalloprotease FTSH 2, chloroplastic OS=Arabidopsis thaliana OX=3702 GN=FTSH2 PE=1 SV=1	0.000172956	1e-07
O80983	AT2G26140	ATP-dependent zinc metalloprotease FTSH 4, mitochondrial OS=Arabidopsis thaliana OX=3702 GN=FTSH4 PE=1 SV=2	0.000510781	0.000166281
Q9FH02	AT5G42270	ATP-dependent zinc metalloprotease FTSH 5, chloroplastic OS=Arabidopsis thaliana OX=3702 GN=FTSH5 PE=1 SV=1	0.000280633	0.000373435
Q8W585	AT1G06430	ATP-dependent zinc metalloprotease FTSH 8, chloroplastic OS=Arabidopsis thaliana OX=3702 GN=FTSH8 PE=1 SV=1	0.000359161	0.000174049
P20649	AT2G18960	ATPase 1, plasma membrane-type OS=Arabidopsis thaliana OX=3702 GN=AHA1 PE=1 SV=3	0.0427408	0.0421311
Q43128	AT1G17260	ATPase 10, plasma membrane-type OS=Arabidopsis thaliana OX=3702 GN=AHA10 PE=2 SV=2	0.00704984	0.00473329
Q9LV11	AT5G62670	ATPase 11, plasma membrane-type OS=Arabidopsis thaliana OX=3702 GN=AHA11 PE=1 SV=1	0.0111225	0.00783651
P19456	AT4G30190	ATPase 2, plasma membrane-type OS=Arabidopsis thaliana OX=3702 GN=AHA2 PE=1 SV=2	0.0480998	0.0488161
P20431	AT5G57350	ATPase 3, plasma membrane-type OS=Arabidopsis thaliana OX=3702 GN=AHA3 PE=1 SV=2	0.0159601	0.0118143
Q9SU58	AT3G47950	ATPase 4, plasma membrane-type OS=Arabidopsis thaliana OX=3702 GN=AHA4 PE=2 SV=2	0.00912944	0.00705709
Q9SJB3	AT2G24520	ATPase 5, plasma membrane-type OS=Arabidopsis thaliana OX=3702 GN=AHA5 PE=3 SV=3	0.0104979	0.00636946
Q9SH76	AT2G07560	ATPase 6, plasma membrane-type OS=Arabidopsis thaliana OX=3702 GN=AHA6 PE=2 SV=1	0.00919502	0.00735281
Q9LY32	AT3G60330	ATPase 7, plasma membrane-type OS=Arabidopsis thaliana OX=3702 GN=AHA7 PE=3 SV=1	0.0062544	0.00402354
Q9M2A0	AT3G42640	ATPase 8, plasma membrane-type OS=Arabidopsis thaliana OX=3702 GN=AHA8 PE=3 SV=1	0.00884765	0.00612951
Q42556	AT1G80660	ATPase 9, plasma membrane-type OS=Arabidopsis thaliana OX=3702 GN=AHA9 PE=2 SV=2	0.00740116	0.00507503
Q0WRA3	AT1G13690	ATPase E1 OS=Arabidopsis thaliana OX=3702 GN=ATE1 PE=1 SV=1	0.00264087	0.00206708
Q949M9	AT1G01910	ATPase GET3A OS=Arabidopsis thaliana OX=3702 GN=GET3A PE=1 SV=1	0.000272978	0.00149345
B3H5S5	AT1G01910	ATPase OS=Arabidopsis thaliana OX=3702 GN=At1g01910 PE=1 SV=1	0.000318024	0.0017399
Q9SUH5	AT4G30710	AUGMIN subunit 8 OS=Arabidopsis thaliana OX=3702 GN=AUG8 PE=1 SV=1	0.00678617	0.000423125
F4K265	AT5G66930	Autophagy-related protein 101 OS=Arabidopsis thaliana OX=3702 GN=ATG101 PE=1 SV=1	0.000448192	0.000554528
A0A1I9LSK4	AT3G02260	Auxin transport protein (BIG) OS=Arabidopsis thaliana OX=3702 GN=BIG PE=1 SV=1	9.22213e-05	0.000100169
A0A1I9LSK5	AT3G02260	Auxin transport protein (BIG) OS=Arabidopsis thaliana OX=3702 GN=BIG PE=1 SV=1	9.22031e-05	0.000100149
A0A1I9LSK3	AT3G02260	Auxin transport protein (BIG) OS=Arabidopsis thaliana OX=3702 GN=BIG PE=1 SV=1	9.20401e-05	9.99717e-05
Q9SRU2	AT3G02260	Auxin transport protein BIG OS=Arabidopsis thaliana OX=3702 GN=BIG PE=1 SV=2	9.18415e-05	9.9756e-05
Q96247	AT2G38120	Auxin transporter protein 1 OS=Arabidopsis thaliana OX=3702 GN=AUX1 PE=1 SV=1	0.000468094	0.000296237
Q94BT2	AT3G07390	Auxin-induced in root cultures protein 12 OS=Arabidopsis thaliana OX=3702 GN=AIR12 PE=1 SV=3	0.0076136	0.00259768
A0A1I9LRM3	AT3G07390	Auxin-induced in root cultures-like protein OS=Arabidopsis thaliana OX=3702 GN=AIR12 PE=1 SV=1	0.00643469	1e-07
A0A1I9LRM3	AT3G07390	Auxin-induced in root cultures-like protein OS=Arabidopsis thaliana OX=3702 GN=AIR12 PE=1 SV=1	0.00643469	1e-05
Q8LG79	AT5G18970	AWPM-19-like family protein OS=Arabidopsis thaliana OX=3702 GN=At5g18970 PE=1 SV=1	0.00287749	0.00252875
F4I7J9	AT1G17450	B-block binding subunit of TFIIIC OS=Arabidopsis thaliana OX=3702 GN=At1g17450 PE=1 SV=1	1e-05	0.000395532
F4I7K0	AT1G17450	B-block binding subunit of TFIIIC OS=Arabidopsis thaliana OX=3702 GN=At1g17450 PE=1 SV=1	1e-05	0.000140701
A0A1P8AML5	AT1G17450	B-block binding subunit of TFIIIC OS=Arabidopsis thaliana OX=3702 GN=At1g17450 PE=1 SV=1	1e-05	0.000137027
Q9LM90	AT1G20600	B3 domain-containing protein At1g20600 OS=Arabidopsis thaliana OX=3702 GN=At1g20600 PE=2 SV=1	0.00240258	0.00336831
Q9XIB5	AT1G49480	B3 domain-containing protein REM19 OS=Arabidopsis thaliana OX=3702 GN=REM19 PE=1 SV=1	0.00108861	0.0020277
Q8L3W1	AT3G18990	B3 domain-containing transcription factor VRN1 OS=Arabidopsis thaliana OX=3702 GN=VRN1 PE=1 SV=1	1e-05	0.000846751
Q9LVA0	AT5G62390	BAG family molecular chaperone regulator 7 OS=Arabidopsis thaliana OX=3702 GN=BAG7 PE=1 SV=1	0.0208791	0.0287067
O23393	AT4G15400	BAHD acyltransferase BIA1 OS=Arabidopsis thaliana OX=3702 GN=BIA1 PE=2 SV=1	0.000497852	0.000274077
Q8LG89	AT2G02850	Basic blue protein OS=Arabidopsis thaliana OX=3702 GN=ARPN PE=2 SV=2	0.00279545	0.00315173
P19171	AT3G12500	Basic endochitinase B OS=Arabidopsis thaliana OX=3702 GN=CHI-B PE=1 SV=3	0.0760876	0.0559825
Q9SMW7	AT1G17880	Basic transcription factor 3 OS=Arabidopsis thaliana OX=3702 GN=BTF3 PE=1 SV=1	0.0171447	0.00787658
Q8L4R9	AT2G15860	BAT2 domain protein OS=Arabidopsis thaliana OX=3702 GN=At2g15860 PE=1 SV=1	0.000432439	0.00654711
F4IG73	AT2G45540	BEACH domain-containing protein C2 OS=Arabidopsis thaliana OX=3702 GN=BCHC2 PE=1 SV=1	1e-05	0.000263275
A0A1P8AT19	AT1G03060	BEACH-DOMAIN HOMOLOG A1 OS=Arabidopsis thaliana OX=3702 GN=SPI PE=1 SV=1	0.000172868	6.22227e-05
A0A1P8AT16	AT1G03060	BEACH-DOMAIN HOMOLOG A1 OS=Arabidopsis thaliana OX=3702 GN=SPI PE=1 SV=1	0.00017282	6.22052e-05
A0A178W7I4	#N/A	BEACH-DOMAIN HOMOLOG A1 OS=Arabidopsis thaliana OX=3702 GN=SPI PE=1 SV=1	0.000171476	6.17217e-05
A0A1I9LLZ3	AT3G42170	BED zinc finger and hAT dimerization domain-containing protein DAYSLEEPER OS=Arabidopsis thaliana OX=3702 GN=DAYSLEEPER PE=1 SV=1	0.00867033	0.00813452
Q9SA87	AT1G30720	Berberine bridge enzyme-like 10 OS=Arabidopsis thaliana OX=3702 GN=At1g30720 PE=2 SV=1	0.020459	0.0187997
Q9SA88	AT1G30730	Berberine bridge enzyme-like 11 OS=Arabidopsis thaliana OX=3702 GN=At1g30730 PE=2 SV=1	0.0242737	0.0240947
Q93ZA3	AT1G30760	Berberine bridge enzyme-like 13 OS=Arabidopsis thaliana OX=3702 GN=At1g30760 PE=1 SV=1	0.00114655	0.00346234
O64743	AT2G34790	Berberine bridge enzyme-like 15 OS=Arabidopsis thaliana OX=3702 GN=MEE23 PE=1 SV=1	0.000225948	0.00113146
O64745	AT2G34810	Berberine bridge enzyme-like 16 OS=Arabidopsis thaliana OX=3702 GN=At2g34810 PE=2 SV=1	0.000233002	0.000313923
Q9SVG4	AT4G20830	Berberine bridge enzyme-like 19 OS=Arabidopsis thaliana OX=3702 GN=At4g20830 PE=1 SV=2	0.0117631	0.0131169
Q9SA99	AT1G11770	Berberine bridge enzyme-like 2 OS=Arabidopsis thaliana OX=3702 GN=At1g11770 PE=2 SV=1	0.000459003	0.000316266
Q9SVG3	AT4G20840	Berberine bridge enzyme-like 21 OS=Arabidopsis thaliana OX=3702 GN=At4g20840 PE=2 SV=1	0.0012158	0.000802258
Q9SUC6	AT4G20860	Berberine bridge enzyme-like 22 OS=Arabidopsis thaliana OX=3702 GN=FAD-OXR PE=2 SV=1	0.0192611	0.0118724
Q9FKV2	AT5G44360	Berberine bridge enzyme-like 23 OS=Arabidopsis thaliana OX=3702 GN=At5g44360 PE=2 SV=1	0.000643584	0.000764235
Q9FKV0	AT5G44380	Berberine bridge enzyme-like 24 OS=Arabidopsis thaliana OX=3702 GN=At5g44380 PE=2 SV=1	0.0280012	0.0195603
Q9FKU9	AT5G44390	Berberine bridge enzyme-like 25 OS=Arabidopsis thaliana OX=3702 GN=At5g44390 PE=2 SV=1	0.000232142	0.000265083
Q9FKU8	AT5G44400	Berberine bridge enzyme-like 26 OS=Arabidopsis thaliana OX=3702 GN=At5g44400 PE=2 SV=1	0.00869921	0.00757465
Q9FZC4	AT1G26380	Berberine bridge enzyme-like 3 OS=Arabidopsis thaliana OX=3702 GN=FOX1 PE=2 SV=1	0.000659526	0.000539705
Q9FZC5	AT1G26390	Berberine bridge enzyme-like 4 OS=Arabidopsis thaliana OX=3702 GN=FOX2 PE=2 SV=1	0.00273364	0.00404331
Q9FZC6	AT1G26400	Berberine bridge enzyme-like 5 OS=Arabidopsis thaliana OX=3702 GN=FOX3 PE=3 SV=1	0.00146602	0.00237624
Q9FZC7	AT1G26410	Berberine bridge enzyme-like 6 OS=Arabidopsis thaliana OX=3702 GN=FOX4 PE=2 SV=1	0.001453	0.00170898
Q9FZC8	AT1G26420	Berberine bridge enzyme-like 7 OS=Arabidopsis thaliana OX=3702 GN=FOX5 PE=3 SV=1	0.000904854	0.0010428
Q9SA85	AT1G30700	Berberine bridge enzyme-like 8 OS=Arabidopsis thaliana OX=3702 GN=At1g30700 PE=2 SV=1	0.0194143	0.00794009
P27140	AT3G01500	Beta carbonic anhydrase 1, chloroplastic OS=Arabidopsis thaliana OX=3702 GN=BCA1 PE=1 SV=2	1e-05	0.00124616
Q9ZUC2	AT1G23730	Beta carbonic anhydrase 3 OS=Arabidopsis thaliana OX=3702 GN=BCA3 PE=2 SV=1	0.000392266	1e-07
Q94CE4	AT1G70410	Beta carbonic anhydrase 4 OS=Arabidopsis thaliana OX=3702 GN=BCA4 PE=1 SV=1	0.00320587	0.00313147
A8MSC6	AT3G60130	Beta glucosidase 16 OS=Arabidopsis thaliana OX=3702 GN=BGLU16 PE=1 SV=1	1e-05	0.000318569
F4JAM3	AT3G60130	Beta glucosidase 16 OS=Arabidopsis thaliana OX=3702 GN=BGLU16 PE=1 SV=1	1e-05	0.000310984
F4HV16	AT1G47600	Beta glucosidase 34 OS=Arabidopsis thaliana OX=3702 GN=BGLU34 PE=1 SV=1	0.0587627	0.0550502
A0A2H1ZED6	AT1G51490	Beta glucosidase 36 OS=Arabidopsis thaliana OX=3702 GN=BGLU36 PE=3 SV=1	0.00608234	0.00174701
A0A1I9LMX9	AT3G18070	Beta glucosidase 43 OS=Arabidopsis thaliana OX=3702 GN=BGLU43 PE=1 SV=1	0.000348418	0.000416449
A0A1I9LMY0	AT3G18070	Beta glucosidase 43 OS=Arabidopsis thaliana OX=3702 GN=BGLU43 PE=1 SV=1	0.000313032	0.000374153
A0A1I9LMX6	AT3G18070	Beta glucosidase 43 OS=Arabidopsis thaliana OX=3702 GN=BGLU43 PE=1 SV=1	0.000485675	0.000290252
A0A1I9LMX7	AT3G18070	Beta glucosidase 43 OS=Arabidopsis thaliana OX=3702 GN=BGLU43 PE=3 SV=1	0.000515899	0.00061663
A0A1I9LMX8	AT3G18070	Beta glucosidase 43 OS=Arabidopsis thaliana OX=3702 GN=BGLU43 PE=3 SV=1	0.000770541	0.000460496
Q6DST9	AT1G29380	Beta-1,3 glucanase OS=Arabidopsis thaliana OX=3702 GN=At1g29380 PE=1 SV=1	0.00266261	0.0011615
Q9C7R3	AT1G29380	Beta-1,3 glucanase, putative; 26636-27432 OS=Arabidopsis thaliana OX=3702 GN=At1g29380 PE=1 SV=1	0.00367861	0.0016047
Q9LDK9	AT5G11490	Beta-adaptin-like protein A OS=Arabidopsis thaliana OX=3702 GN=BETAA-AD PE=1 SV=1	0.000292539	0.00051417
Q9SUS3	AT4G11380	Beta-adaptin-like protein B OS=Arabidopsis thaliana OX=3702 GN=BETAB-AD PE=1 SV=1	0.00465762	0.00314361
O81742	AT4G23460	Beta-adaptin-like protein C OS=Arabidopsis thaliana OX=3702 GN=BETAC-AD PE=1 SV=2	0.00553127	0.00353864
F4JNZ8	AT4G11380	Beta-adaptin-like protein OS=Arabidopsis thaliana OX=3702 GN=At4g11380 PE=1 SV=1	0.00454575	0.00306811
A0A1P8BB38	AT5G11490	Beta-adaptin-like protein OS=Arabidopsis thaliana OX=3702 GN=At5g11490 PE=1 SV=1	0.000309077	0.000543237
F4JXV9	AT5G11490	Beta-adaptin-like protein OS=Arabidopsis thaliana OX=3702 GN=At5g11490 PE=1 SV=1	0.000289442	0.000508726
Q8W112	AT5G20950	Beta-D-glucan exohydrolase-like protein OS=Arabidopsis thaliana OX=3702 GN=At5g20950 PE=1 SV=1	0.00655178	0.00639273
Q9SD68	AT3G47050	Beta-D-glucan exohydrolase-like protein OS=Arabidopsis thaliana OX=3702 GN=F13I12.100 PE=1 SV=1	0.00138568	0.00113614
Q9SE50	AT1G52400	Beta-D-glucopyranosyl abscisate beta-glucosidase OS=Arabidopsis thaliana OX=3702 GN=BGLU18 PE=1 SV=2	0.0452695	0.10198
Q9FGY1	AT5G49360	Beta-D-xylosidase 1 OS=Arabidopsis thaliana OX=3702 GN=BXL1 PE=1 SV=1	0.00294431	0.000318667
Q9LXD6	AT5G09730	Beta-D-xylosidase 3 OS=Arabidopsis thaliana OX=3702 GN=BXL3 PE=1 SV=1	0.000280162	0.000405166
Q9FLG1	AT5G64570	Beta-D-xylosidase 4 OS=Arabidopsis thaliana OX=3702 GN=BXL4 PE=1 SV=1	0.00126541	0.000831927
A0A1P8BFA0	AT5G64570	Beta-D-xylosidase 4 OS=Arabidopsis thaliana OX=3702 GN=XYL4 PE=1 SV=1	0.00162637	0.00106923
A0A1P8BF93	AT5G64570	Beta-D-xylosidase 4 OS=Arabidopsis thaliana OX=3702 GN=XYL4 PE=1 SV=1	0.0015848	0.0010419
F4HYP3	AT1G55120	Beta-fructofuranosidase 5 OS=Arabidopsis thaliana OX=3702 GN=FRUCT5 PE=1 SV=1	0.00130659	1e-07
B6EUC8	AT1G55120	Beta-fructofuranosidase 5 OS=Arabidopsis thaliana OX=3702 GN=FRUCT5 PE=1 SV=1	0.0013631	1e-07
A0A1P8ANV4	AT1G55120	Beta-fructofuranosidase 5 OS=Arabidopsis thaliana OX=3702 GN=FRUCT5 PE=1 SV=1	0.00136556	1e-07
Q43866	AT3G13790	Beta-fructofuranosidase, insoluble isoenzyme CWINV1 OS=Arabidopsis thaliana OX=3702 GN=CWINV1 PE=1 SV=1	0.0135472	0.0139303
Q67XZ3	AT1G55120	Beta-fructofuranosidase, insoluble isoenzyme CWINV3 OS=Arabidopsis thaliana OX=3702 GN=CWINV3 PE=1 SV=2	0.0012736	1e-07
Q9FN08	AT5G63810	Beta-galactosidase 10 OS=Arabidopsis thaliana OX=3702 GN=BGAL10 PE=2 SV=1	0.000162219	0.00022877
Q9SCV8	AT5G56870	Beta-galactosidase 4 OS=Arabidopsis thaliana OX=3702 GN=BGAL4 PE=1 SV=1	0.000133096	0.000432588
Q9FFN4	AT5G63800	Beta-galactosidase 6 OS=Arabidopsis thaliana OX=3702 GN=BGAL6 PE=2 SV=1	0.000778485	0.000366154
Q9SCV5	AT5G20710	Beta-galactosidase 7 OS=Arabidopsis thaliana OX=3702 GN=BGAL7 PE=2 SV=2	1e-05	0.000442945
Q9SCV3	AT2G32810	Beta-galactosidase 9 OS=Arabidopsis thaliana OX=3702 GN=BGAL9 PE=2 SV=1	0.000271036	0.000441619
F4JCX0	AT3G54440	Beta-galactosidase OS=Arabidopsis thaliana OX=3702 GN=At3g54440 PE=1 SV=1	0.000692218	0.000200539
F4JCX1	AT3G54440	Beta-galactosidase OS=Arabidopsis thaliana OX=3702 GN=At3g54440 PE=1 SV=1	0.000684802	0.000198391
Q8RWQ2	#N/A	Beta-galactosidase OS=Arabidopsis thaliana OX=3702 GN=At3g54440 PE=1 SV=1	0.000692844	0.00020072
A0A1P8BAR3	AT5G20710	Beta-galactosidase OS=Arabidopsis thaliana OX=3702 GN=BGAL7 PE=1 SV=1	1e-05	0.000589167
F4IUQ7	AT2G32810	Beta-galactosidase OS=Arabidopsis thaliana OX=3702 GN=BGAL9 PE=1 SV=1	0.00027987	0.000456014
Q9M1D0	AT3G60130	Beta-glucosidase 16 OS=Arabidopsis thaliana OX=3702 GN=BGLU16 PE=2 SV=1	1e-05	0.000279523
Q9LIF9	AT3G21370	Beta-glucosidase 19 OS=Arabidopsis thaliana OX=3702 GN=BGLU19 PE=2 SV=1	0.0423714	0.102906
Q9C525	AT1G66270	Beta-glucosidase 21 OS=Arabidopsis thaliana OX=3702 GN=BGLU21 PE=1 SV=1	0.176933	0.232287
Q9C8Y9	AT1G66280	Beta-glucosidase 22 OS=Arabidopsis thaliana OX=3702 GN=BGLU22 PE=1 SV=1	0.18164	0.255871
Q9SR37	AT3G09260	Beta-glucosidase 23 OS=Arabidopsis thaliana OX=3702 GN=BGLU23 PE=1 SV=1	0.776118	0.859283
Q9LKR7	AT5G28510	Beta-glucosidase 24 OS=Arabidopsis thaliana OX=3702 GN=BGLU24 PE=2 SV=2	0.040992	0.0997244
Q9FIW4	AT5G36890	Beta-glucosidase 42 OS=Arabidopsis thaliana OX=3702 GN=BGLU42 PE=2 SV=1	0.000589967	0.000243314
Q9LV34	AT3G18070	Beta-glucosidase 43 OS=Arabidopsis thaliana OX=3702 GN=BGLU43 PE=2 SV=2	0.000479858	0.000286776
Q9LV33	AT3G18080	Beta-glucosidase 44 OS=Arabidopsis thaliana OX=3702 GN=BGLU44 PE=2 SV=1	0.0016847	0.000481736
O80690	AT1G61820	Beta-glucosidase 46 OS=Arabidopsis thaliana OX=3702 GN=BGLU46 PE=1 SV=2	0.000720632	0.000888103
A0A1I9LR68	AT3G47000	Beta-glucosidase OS=Arabidopsis thaliana OX=3702 GN=At3g47000 PE=1 SV=1	0.00188872	0.00154859
Q9SD73	AT3G47000	Beta-glucosidase OS=Arabidopsis thaliana OX=3702 GN=F13I12.50 PE=1 SV=1	0.0013948	0.00114361
A7WM73	AT3G55260	Beta-hexosaminidase 1 OS=Arabidopsis thaliana OX=3702 GN=HEXO1 PE=1 SV=1	0.00550745	0.00546231
Q8L7S6	AT1G65590	Beta-hexosaminidase 3 OS=Arabidopsis thaliana OX=3702 GN=HEXO3 PE=1 SV=1	0.00677664	0.00683931
F4KHF4	AT5G46290	Beta-ketoacyl-[acyl-carrier-protein] synthase I OS=Arabidopsis thaliana OX=3702 GN=KASI PE=1 SV=1	0.0145921	0.0180688
Q9LRZ6	AT3G25810	Beta-myrcene/(E)-beta-ocimene synthase 2, chloroplastic OS=Arabidopsis thaliana OX=3702 GN=TPS24 PE=1 SV=1	0.00112953	1e-07
Q8H183	AT5G64370	Beta-ureidopropionase OS=Arabidopsis thaliana OX=3702 GN=PYD3 PE=1 SV=1	0.00198486	0.00116886
Q9SQT8	AT3G06350	Bifunctional 3-dehydroquinate dehydratase/shikimate dehydrogenase, chloroplastic OS=Arabidopsis thaliana OX=3702 GN=EMB3004 PE=1 SV=1	0.0020085	0.00227529
Q9SIE1	AT2G22250	Bifunctional aspartate aminotransferase and glutamate/aspartate-prephenate aminotransferase OS=Arabidopsis thaliana OX=3702 GN=PAT PE=1 SV=2	0.00322036	0.00328453
Q9SA18	AT1G31230	Bifunctional aspartokinase/homoserine dehydrogenase 1, chloroplastic OS=Arabidopsis thaliana OX=3702 GN=AKHSDH1 PE=1 SV=1	0.000131948	0.000288582
F4HYF3	AT1G48420	Bifunctional D-cysteine desulfhydrase/1-aminocyclopropane-1-carboxylate deaminase, mitochondrial OS=Arabidopsis thaliana OX=3702 GN=DCD PE=1 SV=1	0.00061353	0.00137566
Q9LQ04	AT1G63000	Bifunctional dTDP-4-dehydrorhamnose 3,5-epimerase/dTDP-4-dehydrorhamnose reductase OS=Arabidopsis thaliana OX=3702 GN=NRS/ER PE=1 SV=1	0.0196538	0.0150968
P25696	AT2G36530	Bifunctional enolase 2/transcriptional activator OS=Arabidopsis thaliana OX=3702 GN=ENO2 PE=1 SV=1	0.220568	0.268345
Q3ECK0	AT1G62790	Bifunctional inhibitor/lipid-transfer protein/seed storage 2S albumin superfamily protein OS=Arabidopsis thaliana OX=3702 GN=At1g62790 PE=1 SV=1	1e-05	0.00113771
F4JJE4	AT4G15160	Bifunctional inhibitor/lipid-transfer protein/seed storage 2S albumin superfamily protein OS=Arabidopsis thaliana OX=3702 GN=At4g15160 PE=3 SV=1	0.00204731	0.00168483
F4JJE3	AT4G15160	Bifunctional inhibitor/lipid-transfer protein/seed storage 2S albumin superfamily protein OS=Arabidopsis thaliana OX=3702 GN=At4g15160 PE=3 SV=1	0.00143684	0.00118244
B3H5X1	AT4G22666	Bifunctional inhibitor/lipid-transfer protein/seed storage 2S albumin superfamily protein OS=Arabidopsis thaliana OX=3702 GN=At4g22666 PE=1 SV=1	0.00154733	0.00303593
Q39100	AT5G46900	Bifunctional inhibitor/lipid-transfer protein/seed storage 2S albumin superfamily protein OS=Arabidopsis thaliana OX=3702 GN=extA PE=1 SV=1	0.0676718	0.0465396
Q9FJS1	AT5G46890	Bifunctional inhibitor/lipid-transfer protein/seed storage 2S albumin superfamily protein OS=Arabidopsis thaliana OX=3702 GN=MQD22.2 PE=1 SV=1	0.0690779	0.0424519
A0A1P8AZB0	#N/A	Bifunctional inhibitor/lipid-transfer protein/seed storage 2S albumin superfamily protein OS=Arabidopsis thaliana OX=3702 GN=XYP2 PE=1 SV=1	0.0344305	0.00986039
Q9S757	AT3G61440	Bifunctional L-3-cyanoalanine synthase/cysteine synthase C1, mitochondrial OS=Arabidopsis thaliana OX=3702 GN=CYSC1 PE=1 SV=1	0.0124071	0.014777
Q9S6Z7	AT3G04940	Bifunctional L-3-cyanoalanine synthase/cysteine synthase D1 OS=Arabidopsis thaliana OX=3702 GN=CYSD1 PE=1 SV=1	0.00737089	0.00405707
Q9SXS7	AT5G28020	Bifunctional L-3-cyanoalanine synthase/cysteine synthase D2 OS=Arabidopsis thaliana OX=3702 GN=CYSD2 PE=1 SV=1	0.00900829	0.00547086
P46011	AT5G22300	Bifunctional nitrilase/nitrile hydratase NIT4 OS=Arabidopsis thaliana OX=3702 GN=NIT4 PE=1 SV=1	0.00209116	0.00373278
Q9LHH7	AT3G12290	Bifunctional protein FolD 2 OS=Arabidopsis thaliana OX=3702 GN=FOLD2 PE=2 SV=1	0.0113376	0.014821
O65271	AT4G00620	Bifunctional protein FolD 4, chloroplastic OS=Arabidopsis thaliana OX=3702 GN=FOLD4 PE=1 SV=1	0.00274293	0.000941771
Q949Y3	AT5G34850	Bifunctional purple acid phosphatase 26 OS=Arabidopsis thaliana OX=3702 GN=PAP26 PE=1 SV=1	0.00974052	0.00994148
Q84MD8	AT4G21470	Bifunctional riboflavin kinase/FMN phosphatase OS=Arabidopsis thaliana OX=3702 GN=FHY PE=1 SV=1	0.0015505	0.000826368
Q42605	AT1G12780	Bifunctional UDP-glucose 4-epimerase and UDP-xylose 4-epimerase 1 OS=Arabidopsis thaliana OX=3702 GN=UGE1 PE=1 SV=2	0.0059329	0.00317059
Q8LDN8	AT1G63180	Bifunctional UDP-glucose 4-epimerase and UDP-xylose 4-epimerase 3 OS=Arabidopsis thaliana OX=3702 GN=UGE3 PE=1 SV=1	0.000700927	1e-07
Q9LFD5	AT5G16840	Binding partner of ACD11 1 OS=Arabidopsis thaliana OX=3702 GN=BPA1 PE=1 SV=1	0.00534691	0.0023187
A0A1P8BDX9	AT5G47690	Binding protein OS=Arabidopsis thaliana OX=3702 GN=At5g47690 PE=1 SV=1	0.000791424	0.000780151
F4JYL8	#N/A	Binding protein OS=Arabidopsis thaliana OX=3702 GN=At5g47690 PE=1 SV=1	0.000744116	0.00083907
Q42533	AT5G16390	Biotin carboxyl carrier protein of acetyl-CoA carboxylase 1, chloroplastic OS=Arabidopsis thaliana OX=3702 GN=BCCP1 PE=1 SV=2	0.00745661	0.00988002
Q9LLC1	AT5G15530	Biotin carboxyl carrier protein of acetyl-CoA carboxylase 2, chloroplastic OS=Arabidopsis thaliana OX=3702 GN=BCCP2 PE=1 SV=1	0.00266336	0.00200369
F4KE21	AT5G16390	Biotin carboxyl carrier protein of acetyl-CoA carboxylase OS=Arabidopsis thaliana OX=3702 GN=CAC1 PE=1 SV=1	0.00821988	0.0108914
F4JYE1	AT5G35360	Biotin carboxylase OS=Arabidopsis thaliana OX=3702 GN=CAC2 PE=1 SV=1	0.0115172	0.0154967
F4JYE0	AT5G35360	Biotin carboxylase OS=Arabidopsis thaliana OX=3702 GN=CAC2 PE=1 SV=1	0.0130809	0.0171127
O04983	AT5G35360	Biotin carboxylase, chloroplastic OS=Arabidopsis thaliana OX=3702 GN=CAC2 PE=1 SV=1	0.0139775	0.0176864
A0A1I9LT30	AT3G56130	Biotin/lipoyl attachment domain-containing protein OS=Arabidopsis thaliana OX=3702 GN=At3g56130 PE=1 SV=1	0.00247877	0.00625061
F4IY75	AT3G56130	Biotin/lipoyl attachment domain-containing protein OS=Arabidopsis thaliana OX=3702 GN=At3g56130 PE=1 SV=1	0.00348698	0.00638834
F4IY77	AT3G56130	Biotin/lipoyl attachment domain-containing protein OS=Arabidopsis thaliana OX=3702 GN=At3g56130 PE=1 SV=1	0.00600422	0.00897756
Q07488	AT5G20230	Blue copper protein OS=Arabidopsis thaliana OX=3702 GN=BCB PE=2 SV=2	0.000491639	1e-07
F4KC30	AT5G57700	BNR/Asp-box repeat family protein OS=Arabidopsis thaliana OX=3702 GN=MRI1.6 PE=1 SV=1	0.000821026	0.000287637
F4KC29	AT5G57700	BNR/Asp-box repeat family protein OS=Arabidopsis thaliana OX=3702 GN=MRI1.6 PE=1 SV=1	0.000844618	0.000295902
F4JXK3	AT5G65780	Branched-chain amino acid aminotransferase 5 / branched-chain amino acid transaminase 5 (BCAT5) OS=Arabidopsis thaliana OX=3702 GN=LINC4 PE=1 SV=1	0.000601429	0.000307656
Q9M401	AT3G49680	Branched-chain-amino-acid aminotransferase 3, chloroplastic OS=Arabidopsis thaliana OX=3702 GN=BCAT3 PE=1 SV=1	0.0019627	0.00151668
Q9FYA6	AT5G65780	Branched-chain-amino-acid aminotransferase 5, chloroplastic OS=Arabidopsis thaliana OX=3702 GN=BCAT5 PE=1 SV=1	0.00271895	0.00279947
B3H658	AT3G49680	Branched-chain-amino-acid aminotransferase OS=Arabidopsis thaliana OX=3702 GN=BCAT3 PE=1 SV=1	0.00197225	0.00152406
Q9ASR4	AT5G27410	Branched-chain-amino-acid aminotransferase-like protein 2 OS=Arabidopsis thaliana OX=3702 GN=At5g27410 PE=2 SV=1	0.000870187	0.000257021
Q94F62	AT4G33430	BRASSINOSTEROID INSENSITIVE 1-associated receptor kinase 1 OS=Arabidopsis thaliana OX=3702 GN=BAK1 PE=1 SV=2	0.00134768	0.00215137
F4IWP7	AT3G49010	Breast basic conserved 1 OS=Arabidopsis thaliana OX=3702 GN=BBC1 PE=1 SV=1	0.0384938	0.082401
Q9LZX8	AT3G60860	Brefeldin A-inhibited guanine nucleotide-exchange protein 2 OS=Arabidopsis thaliana OX=3702 GN=BIG2 PE=2 SV=1	7.01735e-05	0.000363765
Q9LPC5	AT1G01960	Brefeldin A-inhibited guanine nucleotide-exchange protein 3 OS=Arabidopsis thaliana OX=3702 GN=BIG3 PE=1 SV=1	0.000267547	0.000484906
F4IXW2	AT3G43300	Brefeldin A-inhibited guanine nucleotide-exchange protein 5 OS=Arabidopsis thaliana OX=3702 GN=BIG5 PE=1 SV=2	0.00224001	0.00256618
F4JIX9	AT4G33430	BRI1-associated receptor kinase OS=Arabidopsis thaliana OX=3702 GN=BAK1 PE=1 SV=1	0.001252	0.00199863
Q9S9Q9	AT1G30440	BTB/POZ domain-containing protein At1g30440 OS=Arabidopsis thaliana OX=3702 GN=At1g30440 PE=1 SV=2	0.000180759	1e-07
F4JD16	AT3G60950	C2 calcium/lipid-binding endonuclease/exonuclease/phosphatase OS=Arabidopsis thaliana OX=3702 GN=At3g60950 PE=3 SV=1	0.00157637	0.00110896
F4HVJ6	AT1G67980	Caffeoyl-CoA 3-O-methyltransferase OS=Arabidopsis thaliana OX=3702 GN=CCOAMT PE=1 SV=1	0.00150015	0.00336366
O49499	AT4G34050	Caffeoyl-CoA O-methyltransferase 1 OS=Arabidopsis thaliana OX=3702 GN=CCOAOMT1 PE=1 SV=1	0.0325062	0.0157221
Q9C942	AT1G52760	Caffeoylshikimate esterase OS=Arabidopsis thaliana OX=3702 GN=CSE PE=1 SV=1	0.00614041	0.0039017
Q9LS47	AT3G18430	Calcineurin b subunit (Protein phosphatase 2b regulatory subunit)-like protein OS=Arabidopsis thaliana OX=3702 GN=At3g18430 PE=1 SV=1	0.000718977	1e-07
Q8LAS7	AT5G55990	Calcineurin B-like protein 2 OS=Arabidopsis thaliana OX=3702 GN=CBL2 PE=1 SV=2	0.000531878	0.000750083
Q8LEM7	AT4G26570	Calcineurin B-like protein 3 OS=Arabidopsis thaliana OX=3702 GN=CBL3 PE=1 SV=2	0.00311062	0.00127762
F4JS23	AT4G37445	Calcium ion-binding protein OS=Arabidopsis thaliana OX=3702 GN=At4g37445 PE=4 SV=1	0.000781497	0.0542979
A0A1P8BCX7	AT5G23060	Calcium sensing receptor OS=Arabidopsis thaliana OX=3702 GN=CaS PE=1 SV=1	0.000326466	1e-07
Q9FN48	AT5G23060	Calcium sensing receptor, chloroplastic OS=Arabidopsis thaliana OX=3702 GN=CAS PE=1 SV=1	0.000261511	1e-07
F4HY33	AT1G21630	Calcium-binding EF hand family protein OS=Arabidopsis thaliana OX=3702 GN=At1g21630 PE=1 SV=1	9.869e-05	0.000452907
F4HY32	AT1G21630	Calcium-binding EF hand family protein OS=Arabidopsis thaliana OX=3702 GN=At1g21630 PE=1 SV=1	9.6395e-05	0.000442374
A0A1P8AQ08	AT1G21630	Calcium-binding EF hand family protein OS=Arabidopsis thaliana OX=3702 GN=At1g21630 PE=1 SV=1	0.000100505	0.000361553
A0A1P8APZ6	AT1G21630	Calcium-binding EF hand family protein OS=Arabidopsis thaliana OX=3702 GN=At1g21630 PE=1 SV=1	9.8126e-05	0.000352993
O64866	AT2G44310	Calcium-binding EF-hand family protein OS=Arabidopsis thaliana OX=3702 GN=At2g44310 PE=1 SV=1	0.00984671	0.00933436
A0A1I9LRS6	AT3G10300	Calcium-binding EF-hand family protein OS=Arabidopsis thaliana OX=3702 GN=At3g10300 PE=1 SV=1	0.000589343	0.000273141
A0A2H1ZEJ6	AT3G24110	Calcium-binding EF-hand family protein OS=Arabidopsis thaliana OX=3702 GN=At3g24110 PE=1 SV=1	0.00041535	0.000513895
A0A1P8B552	AT4G26470	Calcium-binding EF-hand family protein OS=Arabidopsis thaliana OX=3702 GN=At4g26470 PE=1 SV=1	0.00149234	0.000350252
F4JJY3	AT4G34070	Calcium-binding EF-hand family protein OS=Arabidopsis thaliana OX=3702 GN=At4g34070 PE=4 SV=1	0.000691903	0.000380906
Q8L428	AT4G38810	Calcium-binding EF-hand family protein OS=Arabidopsis thaliana OX=3702 GN=At4g38810 PE=1 SV=1	0.00616528	0.00282262
Q9T0I9	#N/A	Calcium-binding EF-hand family protein OS=Arabidopsis thaliana OX=3702 GN=At4g38810 PE=1 SV=1	0.0043568	0.00199465
A0A1P8BH17	AT5G44090	Calcium-binding EF-hand family protein OS=Arabidopsis thaliana OX=3702 GN=At5g44090 PE=1 SV=1	0.000607336	1e-07
A8MRD0	AT1G63220	Calcium-dependent lipid-binding (CaLB domain) family protein OS=Arabidopsis thaliana OX=3702 GN=At1g63220 PE=1 SV=1	0.000946022	0.00235484
F4IFM9	AT2G21010	Calcium-dependent lipid-binding (CaLB domain) family protein OS=Arabidopsis thaliana OX=3702 GN=At2g21010 PE=4 SV=1	0.00808447	0.00706325
F4JD27	AT3G61030	Calcium-dependent lipid-binding (CaLB domain) family protein OS=Arabidopsis thaliana OX=3702 GN=At3g61030 PE=4 SV=1	0.00194182	0.00136604
F4K8L6	AT5G37740	Calcium-dependent lipid-binding (CaLB domain) family protein OS=Arabidopsis thaliana OX=3702 GN=At5g37740 PE=1 SV=1	0.00138217	1e-07
A0A1P8APH4	AT1G05500	Calcium-dependent lipid-binding (CaLB domain) family protein OS=Arabidopsis thaliana OX=3702 GN=NTMC2T2.1 PE=1 SV=1	0.00156177	0.000918562
Q9LEX1	AT3G61050	Calcium-dependent lipid-binding protein OS=Arabidopsis thaliana OX=3702 GN=CLB PE=1 SV=1	0.00525446	0.00444597
F4J3D0	AT3G51430	Calcium-dependent phosphotriesterase superfamily protein OS=Arabidopsis thaliana OX=3702 GN=YLS2 PE=1 SV=1	0.000325757	0.000782499
Q06850	AT5G04870	Calcium-dependent protein kinase 1 OS=Arabidopsis thaliana OX=3702 GN=CPK1 PE=1 SV=1	0.000197057	0.000235533
Q9M9V8	AT1G18890	Calcium-dependent protein kinase 10 OS=Arabidopsis thaliana OX=3702 GN=CPK10 PE=1 SV=1	0.000451423	0.00102979
Q39016	AT1G35670	Calcium-dependent protein kinase 11 OS=Arabidopsis thaliana OX=3702 GN=CPK11 PE=1 SV=2	0.00210173	0.000290252
F4JKC7	AT4G21940	Calcium-dependent protein kinase 15 OS=Arabidopsis thaliana OX=3702 GN=CPK15 PE=1 SV=1	0.00319772	0.0030396
A0A1P8B8Z1	AT4G21940	Calcium-dependent protein kinase 15 OS=Arabidopsis thaliana OX=3702 GN=CPK15 PE=1 SV=1	0.00364618	0.00346589
O49717	AT4G21940	Calcium-dependent protein kinase 15 OS=Arabidopsis thaliana OX=3702 GN=CPK15 PE=2 SV=1	0.00323813	0.00307801
Q1PFH8	AT1G61950	Calcium-dependent protein kinase 19 OS=Arabidopsis thaliana OX=3702 GN=CPK19 PE=2 SV=1	0.000839549	0.000784786
Q38870	AT3G10660	Calcium-dependent protein kinase 2 OS=Arabidopsis thaliana OX=3702 GN=CPK2 PE=1 SV=1	1e-05	0.000222407
Q9ZSA2	AT4G04720	Calcium-dependent protein kinase 21 OS=Arabidopsis thaliana OX=3702 GN=CPK21 PE=1 SV=1	0.0057958	0.00507999
Q9M101	AT4G04740	Calcium-dependent protein kinase 23 OS=Arabidopsis thaliana OX=3702 GN=CPK23 PE=1 SV=1	0.000379934	0.000198027
F4JGW8	AT4G04740	Calcium-dependent protein kinase 23 OS=Arabidopsis thaliana OX=3702 GN=CPK23 PE=1 SV=1	0.000370668	0.000193197
F4JTL3	AT4G38230	Calcium-dependent protein kinase 26 OS=Arabidopsis thaliana OX=3702 GN=CPK26 PE=1 SV=1	0.00233484	0.00625337
Q9SZM3	AT4G38230	Calcium-dependent protein kinase 26 OS=Arabidopsis thaliana OX=3702 GN=CPK26 PE=2 SV=1	0.00247956	0.00664098
A0A1P8AP07	AT1G76040	Calcium-dependent protein kinase 29 OS=Arabidopsis thaliana OX=3702 GN=CPK29 PE=1 SV=1	0.00264644	0.00175748
Q8RWL2	AT1G76040	Calcium-dependent protein kinase 29 OS=Arabidopsis thaliana OX=3702 GN=CPK29 PE=2 SV=2	0.00250767	0.00166533
Q42479	AT4G23650	Calcium-dependent protein kinase 3 OS=Arabidopsis thaliana OX=3702 GN=CPK3 PE=1 SV=1	0.00461525	0.00681917
Q6NLQ6	AT3G57530	Calcium-dependent protein kinase 32 OS=Arabidopsis thaliana OX=3702 GN=CPK32 PE=1 SV=1	0.000914593	0.00135828
A0A1I9LQD4	AT3G57530	Calcium-dependent protein kinase 32 OS=Arabidopsis thaliana OX=3702 GN=CPK32 PE=1 SV=1	0.00115234	0.00171137
Q9C6P3	AT1G50700	Calcium-dependent protein kinase 33 OS=Arabidopsis thaliana OX=3702 GN=CPK33 PE=1 SV=1	0.00183233	0.00198532
A0A1P8ANC2	AT1G50700	Calcium-dependent protein kinase 33 OS=Arabidopsis thaliana OX=3702 GN=CPK33 PE=1 SV=1	0.00174523	0.00189096
A0A1P8AND9	AT1G50700	Calcium-dependent protein kinase 33 OS=Arabidopsis thaliana OX=3702 GN=CPK33 PE=1 SV=1	0.00200135	0.00216845
Q38869	AT4G09570	Calcium-dependent protein kinase 4 OS=Arabidopsis thaliana OX=3702 GN=CPK4 PE=1 SV=1	0.000634272	1e-07
Q38871	AT4G35310	Calcium-dependent protein kinase 5 OS=Arabidopsis thaliana OX=3702 GN=CPK5 PE=2 SV=1	0.00259086	0.00634429
Q38872	AT2G17290	Calcium-dependent protein kinase 6 OS=Arabidopsis thaliana OX=3702 GN=CPK6 PE=1 SV=1	0.00311059	0.00701502
Q38873	AT5G12480	Calcium-dependent protein kinase 7 OS=Arabidopsis thaliana OX=3702 GN=CPK7 PE=2 SV=1	0.000459861	0.00149028
Q42438	AT5G19450	Calcium-dependent protein kinase 8 OS=Arabidopsis thaliana OX=3702 GN=CPK8 PE=1 SV=1	0.000687111	0.000859777
Q38868	AT3G20410	Calcium-dependent protein kinase 9 OS=Arabidopsis thaliana OX=3702 GN=CPK9 PE=1 SV=1	0.0053131	0.00540911
Q37145	AT1G27770	Calcium-transporting ATPase 1 OS=Arabidopsis thaliana OX=3702 GN=ACA1 PE=1 SV=3	0.000123354	0.000166195
P92939	AT1G07810	Calcium-transporting ATPase 1, endoplasmic reticulum-type OS=Arabidopsis thaliana OX=3702 GN=ECA1 PE=1 SV=2	0.00104611	0.00199717
Q9SZR1	AT4G29900	Calcium-transporting ATPase 10, plasma membrane-type OS=Arabidopsis thaliana OX=3702 GN=ACA10 PE=1 SV=2	0.000202587	0.000585956
O23087	AT4G00900	Calcium-transporting ATPase 2, endoplasmic reticulum-type OS=Arabidopsis thaliana OX=3702 GN=ECA2 PE=1 SV=1	0.000233421	0.000160834
O81108	AT4G37640	Calcium-transporting ATPase 2, plasma membrane-type OS=Arabidopsis thaliana OX=3702 GN=ACA2 PE=1 SV=1	0.000372251	0.000711203
Q9XES1	AT1G07670	Calcium-transporting ATPase 4, endoplasmic reticulum-type OS=Arabidopsis thaliana OX=3702 GN=ECA4 PE=2 SV=2	0.00104611	0.00215695
O22218	AT2G41560	Calcium-transporting ATPase 4, plasma membrane-type OS=Arabidopsis thaliana OX=3702 GN=ACA4 PE=1 SV=1	0.000978797	0.000890789
Q9LF79	AT5G57110	Calcium-transporting ATPase 8, plasma membrane-type OS=Arabidopsis thaliana OX=3702 GN=ACA8 PE=1 SV=1	0.00733121	0.0045096
Q9LU41	AT3G21180	Calcium-transporting ATPase 9, plasma membrane-type OS=Arabidopsis thaliana OX=3702 GN=ACA9 PE=2 SV=2	0.00178004	0.000132297
F4HUS8	AT1G27770	Calcium-transporting ATPase OS=Arabidopsis thaliana OX=3702 GN=ACA1 PE=1 SV=1	0.000133003	0.000179195
A0A1P8AR51	AT1G27770	Calcium-transporting ATPase OS=Arabidopsis thaliana OX=3702 GN=ACA1 PE=1 SV=1	0.000131475	0.000177136
A0A1I9LPN7	AT3G57330	Calcium-transporting ATPase OS=Arabidopsis thaliana OX=3702 GN=ACA11 PE=1 SV=1	0.0015516	0.00219689
A0A1P8AXT8	AT2G41560	Calcium-transporting ATPase OS=Arabidopsis thaliana OX=3702 GN=ACA4 PE=1 SV=1	0.00108638	0.000988699
Q9FIU5	AT5G54590	Calcium/calmodulin-regulated receptor-like kinase 1 OS=Arabidopsis thaliana OX=3702 GN=CRLK1 PE=1 SV=1	0.000285957	0.00038527
Q9SJM0	AT2G36850	Callose synthase 10 OS=Arabidopsis thaliana OX=3702 GN=CALS10 PE=2 SV=5	0.000192348	0.000164493
Q9SFU6	AT3G07160	Callose synthase 9 OS=Arabidopsis thaliana OX=3702 GN=CALS9 PE=2 SV=2	0.000130172	0.000296213
A0A1P8BAP4	AT5G37780	Calmodulin 1 OS=Arabidopsis thaliana OX=3702 GN=CAM1 PE=4 SV=1	0.330012	0.298563
F4K8M2	AT5G37780	Calmodulin 1 OS=Arabidopsis thaliana OX=3702 GN=CAM1 PE=4 SV=1	0.257872	0.232026
F4K8M3	AT5G37780	Calmodulin 1 OS=Arabidopsis thaliana OX=3702 GN=CAM1 PE=4 SV=1	0.275169	0.247589
F4IJ46	AT2G41110	Calmodulin 2 OS=Arabidopsis thaliana OX=3702 GN=CAM2 PE=4 SV=1	0.286046	0.244913
A0A1P8ANC4	AT1G66410	Calmodulin 4 OS=Arabidopsis thaliana OX=3702 GN=CAM4 PE=4 SV=1	0.24243	0.337243
F4IEU4	AT1G66410	Calmodulin 4 OS=Arabidopsis thaliana OX=3702 GN=CAM4 PE=4 SV=1	0.283822	0.255375
F4IVN6	AT2G27030	Calmodulin 5 OS=Arabidopsis thaliana OX=3702 GN=CAM5 PE=4 SV=1	0.277796	0.250761
A0A1I9LPJ1	AT3G43810	Calmodulin 7 OS=Arabidopsis thaliana OX=3702 GN=CAM7 PE=1 SV=1	0.248445	0.325357
A0A1I9LPJ2	AT3G43810	Calmodulin 7 OS=Arabidopsis thaliana OX=3702 GN=CAM7 PE=1 SV=1	0.233809	0.2113
Q0WUY1	AT1G04280	Calmodulin calcium-dependent NAD kinase OS=Arabidopsis thaliana OX=3702 GN=NADKC PE=1 SV=1	0.000830695	0.000586505
P0DH95;P0DH96	#N/A	Calmodulin-1 OS=Arabidopsis thaliana OX=3702 GN=CAM1 PE=1 SV=1;Calmodulin-4 OS=Arabidopsis thaliana OX=3702 GN=CAM4 PE=1 SV=1	0.331244	0.312492
Q682T9;P0DH97;P0DH98	#N/A	Calmodulin-5 OS=Arabidopsis thaliana OX=3702 GN=CAM5 PE=1 SV=1;Calmodulin-2 OS=Arabidopsis thaliana OX=3702 GN=CAM2 PE=1 SV=1;Calmodulin-3 OS=Arabidopsis thaliana OX=3702 GN=CAM3 PE=1 SV=1	0.337457	0.304615
Q03509	AT5G21274	Calmodulin-6 OS=Arabidopsis thaliana OX=3702 GN=CAM6 PE=1 SV=2	0.335806	0.303478
P59220	AT3G43810	Calmodulin-7 OS=Arabidopsis thaliana OX=3702 GN=CAM7 PE=1 SV=2	0.335806	0.303478
P29402	AT5G61790	Calnexin homolog 1 OS=Arabidopsis thaliana OX=3702 GN=CNX1 PE=1 SV=1	0.0168892	0.018182
Q38798	AT5G07340	Calnexin homolog 2 OS=Arabidopsis thaliana OX=3702 GN=At5g07340 PE=2 SV=2	0.00602841	0.00926634
F4K6M8	AT5G07340	Calreticulin family protein OS=Arabidopsis thaliana OX=3702 GN=At5g07340 PE=1 SV=1	0.0059391	0.00912907
F4I529	AT1G56340	Calreticulin OS=Arabidopsis thaliana OX=3702 GN=CRT1a PE=1 SV=1	0.0237869	0.029782
F4HW30	AT1G08450	Calreticulin OS=Arabidopsis thaliana OX=3702 GN=CRT3 PE=1 SV=1	0.000856174	0.00127706
F4HW29	AT1G08450	Calreticulin OS=Arabidopsis thaliana OX=3702 GN=CRT3 PE=1 SV=1	0.000923279	0.00137715
O04151	AT1G56340	Calreticulin-1 OS=Arabidopsis thaliana OX=3702 GN=CRT1 PE=1 SV=1	0.023731	0.0297119
Q38858	AT1G09210	Calreticulin-2 OS=Arabidopsis thaliana OX=3702 GN=CRT2 PE=1 SV=3	0.0238019	0.0203794
O04153	AT1G08450	Calreticulin-3 OS=Arabidopsis thaliana OX=3702 GN=CRT3 PE=1 SV=2	0.000805692	0.00120176
O22914	AT2G47400	Calvin cycle protein CP12-1, chloroplastic OS=Arabidopsis thaliana OX=3702 GN=CP12-1 PE=1 SV=1	0.00295347	0.00348723
A8MRD8	AT3G27740	Carbamoyl phosphate synthetase A OS=Arabidopsis thaliana OX=3702 GN=CARA PE=1 SV=1	0.00185754	0.0022232
Q42601	AT1G29900	Carbamoyl-phosphate synthase large chain, chloroplastic OS=Arabidopsis thaliana OX=3702 GN=CARB PE=1 SV=1	0.00303522	0.00251217
Q9LVW7	AT3G27740	Carbamoyl-phosphate synthase small chain, chloroplastic OS=Arabidopsis thaliana OX=3702 GN=CARA PE=1 SV=1	0.00308176	0.00325079
A0A1P8AME0	AT1G13830	Carbohydrate-binding X8 domain superfamily protein OS=Arabidopsis thaliana OX=3702 GN=At1g13830 PE=1 SV=1	1e-05	0.000803406
Q8L855	#N/A	Carbohydrate-binding X8 domain superfamily protein OS=Arabidopsis thaliana OX=3702 GN=At1g13830 PE=1 SV=1	1e-05	0.000860501
A0A1P8AUE5	AT1G29380	Carbohydrate-binding X8 domain superfamily protein OS=Arabidopsis thaliana OX=3702 GN=At1g29380 PE=1 SV=1	0.0032135	0.00140181
Q9FZD0	AT1G26450	Carbohydrate-binding X8 domain-containing protein OS=Arabidopsis thaliana OX=3702 GN=At1g26450 PE=2 SV=1	0.00185903	0.00219501
A0A1I9LSH2	AT3G62360	Carbohydrate-binding-like fold OS=Arabidopsis thaliana OX=3702 GN=At3g62360 PE=1 SV=1	0.00270728	0.00343572
Q9LZQ4	AT3G62360	Carbohydrate-binding-like fold OS=Arabidopsis thaliana OX=3702 GN=T12C14_60 PE=1 SV=1	0.00254312	0.00335172
A0A1I9LQB3	AT3G01500	Carbonic anhydrase OS=Arabidopsis thaliana OX=3702 GN=CA1 PE=1 SV=1	0.00232055	0.00332264
A0A1P8BEA9	AT5G23210	Carboxypeptidase OS=Arabidopsis thaliana OX=3702 GN=SCPL34 PE=1 SV=1	1e-05	0.000254886
A8MQN9	AT5G23210	Carboxypeptidase OS=Arabidopsis thaliana OX=3702 GN=SCPL34 PE=1 SV=1	0.00027412	1e-07
O49290	AT1G77060	Carboxyvinyl-carboxyphosphonate phosphorylmutase, chloroplastic OS=Arabidopsis thaliana OX=3702 GN=At1g77060 PE=1 SV=2	0.00382148	0.00145926
Q08467	AT5G67380	Casein kinase II subunit alpha-1 OS=Arabidopsis thaliana OX=3702 GN=CKA1 PE=1 SV=3	0.00173256	0.00105725
Q08466	AT3G50000	Casein kinase II subunit alpha-2 OS=Arabidopsis thaliana OX=3702 GN=CKA2 PE=1 SV=3	0.00205663	0.001073
O64817	AT2G23080	Casein kinase II subunit alpha-3 OS=Arabidopsis thaliana OX=3702 GN=CKA3 PE=1 SV=1	0.000738815	1e-07
O64816	AT2G23070	Casein kinase II subunit alpha-4, chloroplastic OS=Arabidopsis thaliana OX=3702 GN=CKA4 PE=2 SV=1	0.00164032	0.00100097
Q9FI10	AT5G44550	CASP-like protein 1B1 OS=Arabidopsis thaliana OX=3702 GN=At5g44550 PE=1 SV=1	0.00188755	1e-07
Q9FE29	AT4G15610	CASP-like protein 1D1 OS=Arabidopsis thaliana OX=3702 GN=At4g15610 PE=2 SV=1	0.00842103	0.0133065
Q9SQU2	AT3G06390	CASP-like protein 1D2 OS=Arabidopsis thaliana OX=3702 GN=At3g06390 PE=1 SV=1	0.00295684	0.00205008
Q8GWD5	AT2G39530	CASP-like protein 4D1 OS=Arabidopsis thaliana OX=3702 GN=At2g39530 PE=2 SV=1	0.000706859	0.000669795
Q56X75	AT2G39518	CASP-like protein 4D2 OS=Arabidopsis thaliana OX=3702 GN=At2g39518 PE=2 SV=1	0.0005538	0.001277
A0A1P8B7Z3	AT4G15610	CASP-like protein OS=Arabidopsis thaliana OX=3702 GN=CASP-like protein 1D1 PE=3 SV=1	0.000877404	1e-07
Q9SIH4	AT2G36100	Casparian strip membrane protein 1 OS=Arabidopsis thaliana OX=3702 GN=CASP1 PE=1 SV=1	0.00166207	0.00292202
F4HUL6	AT1G20620	Catalase 3 OS=Arabidopsis thaliana OX=3702 GN=CAT3 PE=1 SV=1	0.157687	0.121877
A0A1P8AWR0	AT1G20620	Catalase 3 OS=Arabidopsis thaliana OX=3702 GN=CAT3 PE=1 SV=1	0.132992	0.102274
F4JM86	AT4G35090	Catalase OS=Arabidopsis thaliana OX=3702 GN=CAT2 PE=1 SV=1	0.0410354	0.0486373
A0A1P8B564	AT4G35090	Catalase OS=Arabidopsis thaliana OX=3702 GN=CAT2 PE=1 SV=1	0.0463716	0.0504993
A0A1P8AWT7	AT1G20620	Catalase OS=Arabidopsis thaliana OX=3702 GN=CAT3 PE=1 SV=1	0.131231	0.104809
B9DG18	AT1G20620	Catalase OS=Arabidopsis thaliana OX=3702 GN=CAT3 PE=1 SV=1	0.15036	0.119709
Q2V4M4	AT1G20620	Catalase OS=Arabidopsis thaliana OX=3702 GN=CAT3 PE=1 SV=3	0.155174	0.110481
Q96528	AT1G20630	Catalase-1 OS=Arabidopsis thaliana OX=3702 GN=CAT1 PE=1 SV=3	0.0239921	0.0252828
P25819	AT4G35090	Catalase-2 OS=Arabidopsis thaliana OX=3702 GN=CAT2 PE=1 SV=3	0.0463716	0.0504993
Q42547	AT1G20620	Catalase-3 OS=Arabidopsis thaliana OX=3702 GN=CAT3 PE=1 SV=3	0.148221	0.118006
A0A1P8BCV0	AT5G39970	Catalytics OS=Arabidopsis thaliana OX=3702 GN=MYH19.17 PE=1 SV=1	0.00016817	0.000295844
Q9FLD9	AT5G39970	Catalytics OS=Arabidopsis thaliana OX=3702 GN=MYH19.17 PE=1 SV=1	0.000142336	0.000250397
F4KFX2	AT5G39970	Catalytics OS=Arabidopsis thaliana OX=3702 GN=MYH19.17 PE=1 SV=1	0.000139654	0.000245679
F4HVZ1	AT1G02300	Cathepsin B-like protease 1 OS=Arabidopsis thaliana OX=3702 GN=CATHB1 PE=2 SV=1	0.00422333	0.00282528
Q93VC9	AT1G02305	Cathepsin B-like protease 2 OS=Arabidopsis thaliana OX=3702 GN=CATHB2 PE=2 SV=1	0.00903241	0.00726392
Q94K85	AT4G01610	Cathepsin B-like protease 3 OS=Arabidopsis thaliana OX=3702 GN=CATHB3 PE=1 SV=1	0.00731823	0.00711641
A0A178W3M8	#N/A	CBL-interacting protein kinase 23 OS=Arabidopsis thaliana OX=3702 GN=CIPK23 PE=1 SV=1	0.000312219	0.000373181
Q93VD3	AT1G30270	CBL-interacting serine/threonine-protein kinase 23 OS=Arabidopsis thaliana OX=3702 GN=CIPK23 PE=1 SV=1	0.000249387	0.00029808
Q9C5D0	AT4G34120	CBS domain-containing protein CBSX2, chloroplastic OS=Arabidopsis thaliana OX=3702 GN=CBSX2 PE=1 SV=1	0.00090994	1e-07
Q9LEV3	AT5G10860	CBS domain-containing protein CBSX3, mitochondrial OS=Arabidopsis thaliana OX=3702 GN=CBSX3 PE=1 SV=1	0.0343636	0.0330269
Q8LBA6	AT1G68000	CDP-diacylglycerol--inositol 3-phosphatidyltransferase 1 OS=Arabidopsis thaliana OX=3702 GN=PIS1 PE=1 SV=2	0.00108381	0.00115814
F4JTR2	AT4G38570	CDP-diacylglycerol--inositol 3-phosphatidyltransferase OS=Arabidopsis thaliana OX=3702 GN=PIS2 PE=3 SV=1	0.00113376	0.00121151
Q8RWV5	#N/A	Cell differentiation, Rcd1-like protein OS=Arabidopsis thaliana OX=3702 GN=At3g20800 PE=1 SV=1	0.000685335	0.00037729
P54609	AT3G09840	Cell division control protein 48 homolog A OS=Arabidopsis thaliana OX=3702 GN=CDC48A PE=1 SV=1	0.0229968	0.0279838
Q9SCN8	AT3G53230	Cell division control protein 48 homolog D OS=Arabidopsis thaliana OX=3702 GN=CDC48D PE=1 SV=1	0.0139439	0.0189324
Q9LZF6	AT5G03340	Cell division control protein 48 homolog E OS=Arabidopsis thaliana OX=3702 GN=CDC48E PE=2 SV=2	0.0183089	0.0233781
P92948	AT1G09770	Cell division cycle 5-like protein OS=Arabidopsis thaliana OX=3702 GN=CDC5 PE=1 SV=2	0.000298154	0.000682573
Q42545	AT5G55280	Cell division protein FtsZ homolog 1, chloroplastic OS=Arabidopsis thaliana OX=3702 GN=FTSZ1 PE=1 SV=2	0.000845796	0.000666841
O82533	AT2G36250	Cell division protein FtsZ homolog 2-1, chloroplastic OS=Arabidopsis thaliana OX=3702 GN=FTSZ2-1 PE=1 SV=2	1e-05	0.000249422
Q9FKX3	#N/A	Cell wall integrity/stress response component OS=Arabidopsis thaliana OX=3702 GN=At5g66090 PE=1 SV=1	0.000599148	1e-07
A0A1I9LSA3	AT3G22120	Cell wall-plasma membrane linker protein OS=Arabidopsis thaliana OX=3702 GN=CWLP PE=1 SV=1	0.000549067	1e-07
A0A1P8AR52	AT1G44120	CELLULOSE SYNTHASE INTERACTIVE 2 OS=Arabidopsis thaliana OX=3702 GN=CSI2 PE=1 SV=1	1e-05	0.000135501
A0A1P8ARA5	AT1G44120	CELLULOSE SYNTHASE INTERACTIVE 2 OS=Arabidopsis thaliana OX=3702 GN=CSI2 PE=1 SV=1	1e-05	0.000127273
Q8VZK9	AT1G55850	Cellulose synthase-like protein E1 OS=Arabidopsis thaliana OX=3702 GN=CSLE1 PE=2 SV=1	0.000435899	0.000327088
P41088	AT3G55120	Chalcone--flavanone isomerase 1 OS=Arabidopsis thaliana OX=3702 GN=CHI1 PE=1 SV=2	0.000922868	1e-07
P42730	AT1G74310	Chaperone protein ClpB1 OS=Arabidopsis thaliana OX=3702 GN=CLPB1 PE=1 SV=2	0.000131948	1e-07
Q8VYJ7	AT2G25140	Chaperone protein ClpB4, mitochondrial OS=Arabidopsis thaliana OX=3702 GN=CLPB4 PE=2 SV=1	0.000360197	0.000538528
Q9FI56	AT5G50920	Chaperone protein ClpC1, chloroplastic OS=Arabidopsis thaliana OX=3702 GN=CLPC1 PE=1 SV=1	0.00499011	0.0057533
Q9SXJ7	AT3G48870	Chaperone protein ClpC2, chloroplastic OS=Arabidopsis thaliana OX=3702 GN=CLPC2 PE=1 SV=1	0.00412521	0.00454632
P42762	AT5G51070	Chaperone protein ClpD, chloroplastic OS=Arabidopsis thaliana OX=3702 GN=CLPD PE=1 SV=1	1e-05	0.000609621
P42825	AT5G22060	Chaperone protein dnaJ 2 OS=Arabidopsis thaliana OX=3702 GN=ATJ2 PE=1 SV=2	0.00536509	0.00521846
Q94AW8	AT3G44110	Chaperone protein dnaJ 3 OS=Arabidopsis thaliana OX=3702 GN=ATJ3 PE=1 SV=2	0.00865286	0.0111648
Q9SJZ7	AT2G22360	Chaperone protein dnaJ A6, chloroplastic OS=Arabidopsis thaliana OX=3702 GN=DJA6 PE=2 SV=2	0.000271956	1e-07
F4JQ55	AT4G24190	Chaperone protein htpG family protein OS=Arabidopsis thaliana OX=3702 GN=SHD PE=1 SV=1	0.0183661	0.0190295
A0A1P8AUX7	AT1G14980	Chaperonin 10 OS=Arabidopsis thaliana OX=3702 GN=CPN10 PE=1 SV=1	0.122188	0.0461842
P21238	AT2G28000	Chaperonin 60 subunit alpha 1, chloroplastic OS=Arabidopsis thaliana OX=3702 GN=CPN60A1 PE=1 SV=2	0.0117286	0.0101315
P21240	AT1G55490	Chaperonin 60 subunit beta 1, chloroplastic OS=Arabidopsis thaliana OX=3702 GN=CPN60B1 PE=1 SV=3	0.0113254	0.00779853
Q9LJE4	AT3G13470	Chaperonin 60 subunit beta 2, chloroplastic OS=Arabidopsis thaliana OX=3702 GN=CPN60B2 PE=1 SV=1	0.0118142	0.00785087
C0Z361	AT5G56500	Chaperonin 60 subunit beta 3, chloroplastic OS=Arabidopsis thaliana OX=3702 GN=CPN60B3 PE=1 SV=1	0.0106038	0.00930958
Q8L7B5	AT2G33210	Chaperonin CPN60-like 1, mitochondrial OS=Arabidopsis thaliana OX=3702 GN=At2g33210 PE=1 SV=1	0.0261099	0.0254598
Q93ZM7	AT3G13860	Chaperonin CPN60-like 2, mitochondrial OS=Arabidopsis thaliana OX=3702 GN=At3g13860 PE=1 SV=2	0.0044771	0.00583433
P29197	AT3G23990	Chaperonin CPN60, mitochondrial OS=Arabidopsis thaliana OX=3702 GN=CPN60 PE=1 SV=2	0.0321272	0.0285484
Q9FME9	#N/A	CHCH domain protein OS=Arabidopsis thaliana OX=3702 GN=MSJ1.24 PE=1 SV=1	1e-05	0.000997742
A8R7E6	AT3G21630	Chitin elicitor receptor kinase 1 OS=Arabidopsis thaliana OX=3702 GN=CERK1 PE=1 SV=1	0.000758845	0.000549494
A0A1P8AWZ7	AT1G02360	Chitinase family protein OS=Arabidopsis thaliana OX=3702 GN=At1g02360 PE=1 SV=1	0.00151868	0.00104641
A0A1P8AX35	AT1G02360	Chitinase family protein OS=Arabidopsis thaliana OX=3702 GN=At1g02360 PE=1 SV=1	0.00154733	0.00106616
F4JBK4	AT3G47540	Chitinase family protein OS=Arabidopsis thaliana OX=3702 GN=At3g47540 PE=1 SV=1	0.00318899	0.00144158
P92941	AT5G40890	Chloride channel protein CLC-a OS=Arabidopsis thaliana OX=3702 GN=CLC-A PE=1 SV=2	0.000472555	0.000928731
Q96282	AT5G49890	Chloride channel protein CLC-c OS=Arabidopsis thaliana OX=3702 GN=CLC-C PE=1 SV=1	0.000278005	0.000153047
F4KIT3	AT5G40890	Chloride channel protein OS=Arabidopsis thaliana OX=3702 GN=CLC-A PE=1 SV=1	0.000569564	0.00111939
F4IEG8	AT1G44575	Chlorophyll A-B binding family protein OS=Arabidopsis thaliana OX=3702 GN=NPQ4 PE=1 SV=1	0.00188022	1e-07
P04778	AT1G29930	Chlorophyll a-b binding protein 1, chloroplastic OS=Arabidopsis thaliana OX=3702 GN=LHCB1.3 PE=1 SV=1	0.0315042	0.0126284
Q9SHR7	AT2G05100	Chlorophyll a-b binding protein 2.1, chloroplastic OS=Arabidopsis thaliana OX=3702 GN=LHCB2.1 PE=1 SV=1	0.0147229	0.0110557
Q9S7J7	AT2G05070	Chlorophyll a-b binding protein 2.2, chloroplastic OS=Arabidopsis thaliana OX=3702 GN=LHCB2.2 PE=1 SV=1	0.0143593	0.0110557
Q9XF87	AT3G27690	Chlorophyll a-b binding protein 2.4, chloroplastic OS=Arabidopsis thaliana OX=3702 GN=LHCB2.4 PE=1 SV=1	0.0143053	0.0110142
Q8VZ87;P0CJ48	#N/A	Chlorophyll a-b binding protein 3, chloroplastic OS=Arabidopsis thaliana OX=3702 GN=LHCB1.2 PE=1 SV=2;Chlorophyll a-b binding protein 2, chloroplastic OS=Arabidopsis thaliana OX=3702 GN=LHCB1.1 PE=1 SV=1	0.0315042	0.0126284
Q9S7M0	AT5G54270	Chlorophyll a-b binding protein 3, chloroplastic OS=Arabidopsis thaliana OX=3702 GN=LHCB3 PE=1 SV=1	0.00212753	0.00093075
P27521	AT3G47470	Chlorophyll a-b binding protein 4, chloroplastic OS=Arabidopsis thaliana OX=3702 GN=LHCA4 PE=1 SV=1	0.000882107	1e-07
Q01667	AT3G54890	Chlorophyll a-b binding protein 6, chloroplastic OS=Arabidopsis thaliana OX=3702 GN=LHCA1 PE=1 SV=1	0.00102085	1e-07
Q9XF89	AT4G10340	Chlorophyll a-b binding protein CP26, chloroplastic OS=Arabidopsis thaliana OX=3702 GN=LHCB5 PE=1 SV=1	0.0086719	0.00116133
Q07473	AT5G01530	Chlorophyll a-b binding protein CP29.1, chloroplastic OS=Arabidopsis thaliana OX=3702 GN=LHCB4.1 PE=1 SV=1	0.00237799	0.00149109
Q9XF88	AT3G08940	Chlorophyll a-b binding protein CP29.2, chloroplastic OS=Arabidopsis thaliana OX=3702 GN=LHCB4.2 PE=1 SV=1	0.00114366	1e-07
Q9LMQ2	#N/A	Chlorophyll a-b binding protein, chloroplastic OS=Arabidopsis thaliana OX=3702 GN=CHLOROPHYLL PROTEIN 24 PE=1 SV=1	0.00685861	0.0024371
Q39142	AT2G34430	Chlorophyll a-b binding protein, chloroplastic OS=Arabidopsis thaliana OX=3702 GN=Lhb1B1 PE=1 SV=1	0.0164299	0.0122474
Q39141	AT2G34420	Chlorophyll a-b binding protein, chloroplastic OS=Arabidopsis thaliana OX=3702 GN=Lhb1B2 PE=1 SV=1	0.0312583	0.0122936
A8MS75	AT3G54890	Chlorophyll a-b binding protein, chloroplastic OS=Arabidopsis thaliana OX=3702 GN=LHCA1 PE=1 SV=1	0.00115505	1e-07
F4JE43	AT3G54890	Chlorophyll a-b binding protein, chloroplastic OS=Arabidopsis thaliana OX=3702 GN=LHCA1 PE=1 SV=1	0.00118853	1e-07
F4JE46	AT3G54890	Chlorophyll a-b binding protein, chloroplastic OS=Arabidopsis thaliana OX=3702 GN=LHCA1 PE=1 SV=1	0.00150015	1e-07
A0A1P8AZ91	AT2G05100	Chlorophyll a-b binding protein, chloroplastic OS=Arabidopsis thaliana OX=3702 GN=LHCB2.1 PE=1 SV=1	0.0123078	0.00924216
A0A1I9LMB4	AT3G27690	Chlorophyll a-b binding protein, chloroplastic OS=Arabidopsis thaliana OX=3702 GN=LHCB2.3 PE=1 SV=1	0.0127692	0.00983142
Q9SV68	AT4G13010	Chloroplast envelope quinone oxidoreductase homolog OS=Arabidopsis thaliana OX=3702 GN=CEQORH PE=1 SV=1	0.00501077	0.00676097
F4JG57	AT4G01800	Chloroplast protein-transporting ATPase OS=Arabidopsis thaliana OX=3702 GN=AGY1 PE=1 SV=1	1e-05	0.000162686
P56772	ATCG00670	Chloroplastic ATP-dependent Clp protease proteolytic subunit 1 OS=Arabidopsis thaliana OX=3702 GN=clpP1 PE=1 SV=2	0.0106197	0.00512366
Q9STS7	AT3G47860	Chloroplastic lipocalin OS=Arabidopsis thaliana OX=3702 GN=CHL PE=1 SV=1	1e-05	0.000407011
B3H4K8	AT5G26570	Chloroplastidic phosphoglucan, water dikinase (ATGWD3) OS=Arabidopsis thaliana OX=3702 GN=PWD PE=1 SV=1	0.000255964	1e-07
Q9ZV56	AT2G32260	Choline-phosphate cytidylyltransferase 1 OS=Arabidopsis thaliana OX=3702 GN=CCT1 PE=1 SV=1	0.00146516	1e-07
F4JJE0	AT4G15130	Choline-phosphate cytidylyltransferase 2 OS=Arabidopsis thaliana OX=3702 GN=CCT2 PE=1 SV=1	0.000395409	1e-07
A0A1P8AXC2	AT2G32260	Choline-phosphate cytidylyltransferase OS=Arabidopsis thaliana OX=3702 GN=CCT1 PE=1 SV=1	0.0012941	1e-07
F4I032	AT1G48850	Chorismate synthase OS=Arabidopsis thaliana OX=3702 GN=EMB1144 PE=1 SV=1	0.0106913	0.00618394
F4I033	AT1G48850	Chorismate synthase OS=Arabidopsis thaliana OX=3702 GN=EMB1144 PE=1 SV=1	0.0106913	0.00618394
P57720	AT1G48850	Chorismate synthase, chloroplastic OS=Arabidopsis thaliana OX=3702 GN=EMB1144 PE=2 SV=2	0.0101034	0.00748859
F4JY25	AT5G18620	Chromatin remodeling factor17 OS=Arabidopsis thaliana OX=3702 GN=CHR17 PE=1 SV=1	0.000112131	0.000316266
P93045	AT3G17590	Chromatin structure-remodeling complex protein BSH OS=Arabidopsis thaliana OX=3702 GN=BSH PE=1 SV=2	1e-05	0.000706328
F4JAV9	AT3G06400	Chromatin-remodeling protein 11 OS=Arabidopsis thaliana OX=3702 GN=CHR11 PE=1 SV=1	0.000113722	0.000777436
A0A1P8ASX1	AT1G15950	Cinnamoyl coa reductase 1 OS=Arabidopsis thaliana OX=3702 GN=CCR1 PE=1 SV=1	0.00426923	0.00238084
A0A1P8ASX8	AT1G15950	Cinnamoyl coa reductase 1 OS=Arabidopsis thaliana OX=3702 GN=CCR1 PE=1 SV=1	0.00293413	0.000987293
A0A1P8AT30	AT1G15950	Cinnamoyl coa reductase 1 OS=Arabidopsis thaliana OX=3702 GN=CCR1 PE=1 SV=1	0.00275449	0.000926846
A0A1P8ASX3	AT1G15950	Cinnamoyl coa reductase 1 OS=Arabidopsis thaliana OX=3702 GN=CCR1 PE=1 SV=1	0.00286156	0.000962872
A8MQW5	AT1G15950	Cinnamoyl coa reductase 1 OS=Arabidopsis thaliana OX=3702 GN=CCR1 PE=1 SV=1	0.00275972	0.000808584
Q9S9N9	AT1G15950	Cinnamoyl-CoA reductase 1 OS=Arabidopsis thaliana OX=3702 GN=CCR1 PE=1 SV=1	0.00305299	0.00170258
Q9FGH3	#N/A	Cinnamoyl-CoA reductase-like protein OS=Arabidopsis thaliana OX=3702 GN=MQJ2.6 PE=1 SV=1	0.0021135	0.00302403
P48523	AT3G19450	Cinnamyl alcohol dehydrogenase 4 OS=Arabidopsis thaliana OX=3702 GN=CAD4 PE=1 SV=1	0.0215788	0.0152152
F4JKM2	AT4G34230	Cinnamyl alcohol dehydrogenase 5 OS=Arabidopsis thaliana OX=3702 GN=CAD5 PE=1 SV=1	0.0200735	0.0217317
O49482	AT4G34230	Cinnamyl alcohol dehydrogenase 5 OS=Arabidopsis thaliana OX=3702 GN=CAD5 PE=1 SV=1	0.0200735	0.0217317
Q9LXS7	AT3G58740	Citrate synthase 1, peroxisomal OS=Arabidopsis thaliana OX=3702 GN=CSY1 PE=2 SV=1	0.00118628	0.000353164
Q9LXS6	AT3G58750	Citrate synthase 2, peroxisomal OS=Arabidopsis thaliana OX=3702 GN=CSY2 PE=2 SV=1	0.0049838	0.00509524
Q9SJH7	AT2G42790	Citrate synthase 3, peroxisomal OS=Arabidopsis thaliana OX=3702 GN=CSY3 PE=2 SV=1	0.00658643	0.00746437
P20115	AT2G44350	Citrate synthase 4, mitochondrial OS=Arabidopsis thaliana OX=3702 GN=CSY4 PE=1 SV=3	0.036303	0.044627
Q9M1D3	AT3G60100	Citrate synthase 5, mitochondrial OS=Arabidopsis thaliana OX=3702 GN=CSY5 PE=1 SV=2	0.00206665	0.0030867
A0A1I9LSJ5	AT3G60100	Citrate synthase OS=Arabidopsis thaliana OX=3702 GN=CSY5 PE=1 SV=1	0.00180417	0.00286737
A0A1I9LSJ6	AT3G60100	Citrate synthase OS=Arabidopsis thaliana OX=3702 GN=CSY5 PE=1 SV=1	0.00204462	0.00305379
A0A1P8AUR1	AT1G53280	Class I glutamine amidotransferase-like superfamily protein OS=Arabidopsis thaliana OX=3702 GN=DJ1B PE=1 SV=1	0.00839763	0.00692711
B3H6C6	AT2G38860	Class I glutamine amidotransferase-like superfamily protein OS=Arabidopsis thaliana OX=3702 GN=YLS5 PE=1 SV=1	0.0015017	0.00116549
O81862	AT4G19810	Class V chitinase OS=Arabidopsis thaliana OX=3702 GN=ChiC PE=1 SV=1	0.0296506	0.0147199
Q9LYG2	#N/A	Classical AGP protein OS=Arabidopsis thaliana OX=3702 GN=At5g11680 PE=1 SV=1	0.00118853	0.00208897
F4KHJ7	AT5G46630	Clathrin adaptor complexes medium subunit family protein OS=Arabidopsis thaliana OX=3702 GN=adaptor protein-2 mu-adaptin PE=1 SV=1	0.000928091	0.000654745
F4JQY9	AT4G24550	Clathrin adaptor complexes medium subunit family protein OS=Arabidopsis thaliana OX=3702 GN=adaptor protein-4 mu-adaptin PE=1 SV=1	0.000577097	1e-07
F4JQZ0	AT4G24550	Clathrin adaptor complexes medium subunit family protein OS=Arabidopsis thaliana OX=3702 GN=adaptor protein-4 mu-adaptin PE=1 SV=1	0.00058469	1e-07
Q0WNJ6	AT3G11130	Clathrin heavy chain 1 OS=Arabidopsis thaliana OX=3702 GN=CHC1 PE=1 SV=1	0.0299419	0.0310467
Q0WLB5	AT3G08530	Clathrin heavy chain 2 OS=Arabidopsis thaliana OX=3702 GN=CHC2 PE=1 SV=1	0.0279373	0.0292801
Q8VY07	AT5G11710	Clathrin interactor EPSIN 1 OS=Arabidopsis thaliana OX=3702 GN=EPSIN1 PE=1 SV=1	0.000214651	0.000515611
Q67YI9	AT2G43160	Clathrin interactor EPSIN 2 OS=Arabidopsis thaliana OX=3702 GN=EPSIN2 PE=1 SV=1	0.000818391	0.000616358
Q9SKU1	AT2G20760	Clathrin light chain 1 OS=Arabidopsis thaliana OX=3702 GN=At2g20760 PE=2 SV=1	0.007221	0.00931562
O04209	AT2G40060	Clathrin light chain 2 OS=Arabidopsis thaliana OX=3702 GN=CLC2 PE=1 SV=1	0.00747181	0.00949261
F4J5M9	AT3G51890	Clathrin light chain 3 OS=Arabidopsis thaliana OX=3702 GN=At3g51890 PE=1 SV=1	0.00515804	0.00542183
A0A1P8BER9	AT5G51660	Cleavage and polyadenylation specificity factor 160 OS=Arabidopsis thaliana OX=3702 GN=CPSF160 PE=1 SV=1	9.1689e-05	9.0941e-05
A0A1P8BES4	AT5G51660	Cleavage and polyadenylation specificity factor 160 OS=Arabidopsis thaliana OX=3702 GN=CPSF160 PE=1 SV=1	9.70173e-05	9.62258e-05
A0A1P8BEU6	AT5G51660	Cleavage and polyadenylation specificity factor 160 OS=Arabidopsis thaliana OX=3702 GN=CPSF160 PE=1 SV=1	9.12715e-05	9.05265e-05
Q9FGR0	AT5G51660	Cleavage and polyadenylation specificity factor subunit 1 OS=Arabidopsis thaliana OX=3702 GN=CPSF160 PE=1 SV=2	8.33595e-05	8.26793e-05
Q9C952	AT1G61010	Cleavage and polyadenylation specificity factor subunit 3-I OS=Arabidopsis thaliana OX=3702 GN=CPSF73-I PE=1 SV=1	1e-05	0.000451939
F4JF64	AT3G48870	Clp ATPase OS=Arabidopsis thaliana OX=3702 GN=HSP93-III PE=1 SV=1	0.00426406	0.00469935
Q9FK07	AT5G53350	CLP protease regulatory subunit CLPX1, mitochondrial OS=Arabidopsis thaliana OX=3702 GN=CLPX1 PE=2 SV=1	0.000382399	0.000355696
Q66GN9	AT1G33360	CLP protease regulatory subunit CLPX3, mitochondrial OS=Arabidopsis thaliana OX=3702 GN=CLPX3 PE=2 SV=1	1e-05	0.000156972
A0A1P8BDI8	AT5G54440	CLUB OS=Arabidopsis thaliana OX=3702 GN=CLUB PE=1 SV=1	0.000111922	0.000157839
A0A1P8BDG9	AT5G54440	CLUB OS=Arabidopsis thaliana OX=3702 GN=CLUB PE=1 SV=1	9.57805e-05	0.000135075
F4J5R9	AT3G52140	Clustered mitochondria protein homolog OS=Arabidopsis thaliana OX=3702 GN=NOXY38 PE=1 SV=1	0.000346759	0.000717479
F4J5S0	AT3G52140	Clustered mitochondria protein homolog OS=Arabidopsis thaliana OX=3702 GN=NOXY38 PE=1 SV=1	0.000352472	0.0007293
F4J5S1	AT3G52140	Clustered mitochondria protein OS=Arabidopsis thaliana OX=3702 GN=FMT PE=2 SV=1	0.000349716	0.000723599
Q8L7U4	AT4G02450	Co-chaperone protein p23-1 OS=Arabidopsis thaliana OX=3702 GN=P23-1 PE=1 SV=1	0.0252802	0.0307415
Q9LNU1	AT1G20160	CO(2)-response secreted protease OS=Arabidopsis thaliana OX=3702 GN=CRSP PE=2 SV=1	0.000156313	1e-07
B3H5Z4	AT2G34840	Coatomer epsilon subunit OS=Arabidopsis thaliana OX=3702 GN=At2g34840 PE=1 SV=1	0.00279225	0.00438825
Q94A40	AT1G62020	Coatomer subunit alpha-1 OS=Arabidopsis thaliana OX=3702 GN=At1g62020 PE=2 SV=2	0.00503537	0.00579535
Q9SJT9	AT2G21390	Coatomer subunit alpha-2 OS=Arabidopsis thaliana OX=3702 GN=At2g21390 PE=2 SV=1	0.00625085	0.0067471
A0A1P8B4C2	AT4G31480	Coatomer subunit beta OS=Arabidopsis thaliana OX=3702 GN=At4g31480 PE=1 SV=1	0.00475561	0.00549446
Q9SV21	AT4G31480	Coatomer subunit beta-1 OS=Arabidopsis thaliana OX=3702 GN=At4g31480 PE=3 SV=2	0.00487099	0.00562777
Q9SV20	AT4G31490	Coatomer subunit beta-2 OS=Arabidopsis thaliana OX=3702 GN=At4g31490 PE=2 SV=2	0.00460554	0.00547621
F4ICX0	AT1G52360	Coatomer subunit beta' OS=Arabidopsis thaliana OX=3702 GN=At1g52360 PE=1 SV=1	0.00505381	0.00701083
A0A1P8AV73	AT1G52360	Coatomer subunit beta' OS=Arabidopsis thaliana OX=3702 GN=At1g52360 PE=1 SV=1	0.00531692	0.00737581
F4HQE7	AT1G79990	Coatomer subunit beta' OS=Arabidopsis thaliana OX=3702 GN=At1g79990 PE=1 SV=1	0.00371003	0.00363675
A0A1I9LTK3	AT3G15980	Coatomer subunit beta' OS=Arabidopsis thaliana OX=3702 GN=At3g15980 PE=1 SV=1	0.00384042	0.00453362
F4J1E5	AT3G15980	Coatomer subunit beta' OS=Arabidopsis thaliana OX=3702 GN=At3g15980 PE=1 SV=1	0.00319375	0.00368018
Q9CAA0	AT1G79990	Coatomer subunit beta'-1 OS=Arabidopsis thaliana OX=3702 GN=At1g79990 PE=2 SV=2	0.00367777	0.00360512
Q9C827	AT1G52360	Coatomer subunit beta'-2 OS=Arabidopsis thaliana OX=3702 GN=At1g52360 PE=1 SV=1	0.00529395	0.00734395
Q8L828	AT3G15980	Coatomer subunit beta'-3 OS=Arabidopsis thaliana OX=3702 GN=At3g15980 PE=2 SV=1	0.00386154	0.00455855
Q93Y22	AT5G05010	Coatomer subunit delta OS=Arabidopsis thaliana OX=3702 GN=At5g05010 PE=1 SV=2	0.00825464	0.00956851
Q9SA78	AT1G30630	Coatomer subunit epsilon-1 OS=Arabidopsis thaliana OX=3702 GN=At1g30630 PE=2 SV=1	0.00595647	0.00733243
O64748	AT2G34840	Coatomer subunit epsilon-2 OS=Arabidopsis thaliana OX=3702 GN=At2g34840 PE=2 SV=1	0.00203939	0.00320507
Q0WW26	AT4G34450	Coatomer subunit gamma OS=Arabidopsis thaliana OX=3702 GN=At4g34450 PE=1 SV=2	0.00624673	0.00840618
Q940S5	AT1G60970	Coatomer subunit zeta-1 OS=Arabidopsis thaliana OX=3702 GN=At1g60970 PE=2 SV=1	0.00206909	0.00392834
Q84LG4	AT3G09800	Coatomer subunit zeta-2 OS=Arabidopsis thaliana OX=3702 GN=At3g09800 PE=2 SV=1	0.00204598	0.00388444
Q8H1F4	AT4G08520	Coatomer subunit zeta-3 OS=Arabidopsis thaliana OX=3702 GN=At4g08520 PE=2 SV=1	0.00657146	0.0058176
F4I8H5	AT1G71310	Cobalt ion binding protein OS=Arabidopsis thaliana OX=3702 GN=RAD52-1 PE=1 SV=1	0.000728512	1e-07
F4JK17	AT4G09520	Cofactor-independent phosphoglycerate mutase OS=Arabidopsis thaliana OX=3702 GN=At4g09520 PE=1 SV=1	0.00101152	0.000878897
Q9LHK9	#N/A	Cofactor-independent phosphoglycerate mutase OS=Arabidopsis thaliana OX=3702 GN=MJI6.21 PE=1 SV=1	0.000994042	0.00121603
F4IKD6	AT2G16460	Coiled-coil 90B-like protein (DUF1640) OS=Arabidopsis thaliana OX=3702 GN=At2g16460 PE=1 SV=1	0.00211694	1e-07
Q9SIV6	AT2G16460	Coiled-coil 90B-like protein (DUF1640) OS=Arabidopsis thaliana OX=3702 GN=At2g16460 PE=1 SV=2	0.00213935	1e-07
Q8VYC9	AT1G16210	Coiled-coil protein OS=Arabidopsis thaliana OX=3702 GN=At1g16210 PE=1 SV=1	0.00210278	0.00420537
A0A1P8B8F3	AT4G36020	Cold shock domain protein 1 OS=Arabidopsis thaliana OX=3702 GN=CSDP1 PE=1 SV=1	0.0031459	0.00454291
Q94C69	AT2G17870	Cold shock domain-containing protein 3 OS=Arabidopsis thaliana OX=3702 GN=CSP3 PE=1 SV=1	0.00474317	0.00896172
Q38896	AT2G21060	Cold shock domain-containing protein 4 OS=Arabidopsis thaliana OX=3702 GN=CSP4 PE=1 SV=1	0.00551923	0.00991127
O65639	AT4G36020	Cold shock protein 1 OS=Arabidopsis thaliana OX=3702 GN=CSP1 PE=1 SV=1	0.00278817	0.00499202
Q41188	AT4G38680	Cold shock protein 2 OS=Arabidopsis thaliana OX=3702 GN=CSP2 PE=1 SV=1	0.0509267	0.0873207
F4JVB9	AT4G39260	Cold, circadian rhythm, and RNA binding 1 OS=Arabidopsis thaliana OX=3702 GN=CCR1 PE=1 SV=1	0.142154	0.263739
F4JVC1	AT4G39260	Cold, circadian rhythm, and RNA binding 1 OS=Arabidopsis thaliana OX=3702 GN=CCR1 PE=1 SV=1	0.191858	0.245612
F4JVC0	AT4G39260	Cold, circadian rhythm, and RNA binding 1 OS=Arabidopsis thaliana OX=3702 GN=CCR1 PE=1 SV=1	0.262762	0.336382
F4IHK9	AT2G21660	Cold, circadian rhythm, and rna binding 2 OS=Arabidopsis thaliana OX=3702 GN=GRP7 PE=1 SV=1	0.0634752	0.11246
Q8L838	AT4G01395	Conserved oligomeric Golgi complex subunit 4 OS=Arabidopsis thaliana OX=3702 GN=COG4 PE=1 SV=1	0.000462891	0.00074748
Q6NMI3	AT1G31780	Conserved oligomeric Golgi complex subunit 6 OS=Arabidopsis thaliana OX=3702 GN=COG6 PE=1 SV=1	0.000176771	1e-07
Q9FGN0	AT5G51430	Conserved oligomeric Golgi complex subunit 7 OS=Arabidopsis thaliana OX=3702 GN=COG7 PE=1 SV=1	0.000661885	1e-07
F4JZY1	AT5G41790	COP1-interactive protein 1 OS=Arabidopsis thaliana OX=3702 GN=CIP1 PE=1 SV=1	0.00104163	0.000680221
P45432	AT3G61140	COP9 signalosome complex subunit 1 OS=Arabidopsis thaliana OX=3702 GN=CSN1 PE=1 SV=2	0.000272573	1e-07
Q8W207	AT2G26990	COP9 signalosome complex subunit 2 OS=Arabidopsis thaliana OX=3702 GN=CSN2 PE=1 SV=1	0.00251423	0.00315256
Q8W575	AT5G14250	COP9 signalosome complex subunit 3 OS=Arabidopsis thaliana OX=3702 GN=CSN3 PE=1 SV=2	0.00131421	0.0015829
Q8L5U0	AT5G42970	COP9 signalosome complex subunit 4 OS=Arabidopsis thaliana OX=3702 GN=CSN4 PE=1 SV=2	0.00119156	0.00237271
Q94JU3	AT1G02090	COP9 signalosome complex subunit 7 OS=Arabidopsis thaliana OX=3702 GN=CSN7 PE=1 SV=1	0.000832945	1e-07
O82209	AT2G19680	Copia-like retroelement pol polyprotein OS=Arabidopsis thaliana OX=3702 GN=At2g19680 PE=1 SV=1	0.0150544	0.00299895
Q9STR3	#N/A	Copia-like retroelement pol polyprotein OS=Arabidopsis thaliana OX=3702 GN=At4g26210 PE=1 SV=1	0.0122083	0.003843
A0A1I9LNC0	AT3G56240	Copper chaperone OS=Arabidopsis thaliana OX=3702 GN=CCH PE=1 SV=1	0.135067	0.193291
Q94BT9	AT1G66240	Copper transport protein ATX1 OS=Arabidopsis thaliana OX=3702 GN=ATX1 PE=1 SV=2	0.0646746	0.0476691
O82089	AT3G56240	Copper transport protein CCH OS=Arabidopsis thaliana OX=3702 GN=CCH PE=1 SV=1	0.304521	0.225462
Q9STG2	AT3G46900	Copper transporter 2 OS=Arabidopsis thaliana OX=3702 GN=COPT2 PE=2 SV=1	0.00524707	0.00521603
Q93VM8	AT5G20650	Copper transporter 5 OS=Arabidopsis thaliana OX=3702 GN=COPT5 PE=1 SV=1	0.00769153	0.00296176
Q9S7J8	AT5G44790	Copper-transporting ATPase RAN1 OS=Arabidopsis thaliana OX=3702 GN=RAN1 PE=1 SV=1	0.000120084	1e-07
Q9LR75	AT1G03475	Coproporphyrinogen-III oxidase 1, chloroplastic OS=Arabidopsis thaliana OX=3702 GN=CPX1 PE=2 SV=1	0.00083779	0.000439168
O04197	AT2G39940	Coronatine-insensitive protein 1 OS=Arabidopsis thaliana OX=3702 GN=COI1 PE=1 SV=1	0.00185626	0.0021087
Q8LBN7	AT4G33640	Costars family protein At4g33640 OS=Arabidopsis thaliana OX=3702 GN=At4g33640 PE=1 SV=1	0.00978974	0.00814567
A0A178V1V2	AT4G33640	Costars family protein OS=Arabidopsis thaliana OX=3702 GN=At4g33640 PE=1 SV=1	0.00197373	0.00212063
F4JPC0	AT4G23760	Cox19-like CHCH family protein OS=Arabidopsis thaliana OX=3702 GN=At4g23760 PE=1 SV=1	0.00527806	0.00475552
F4JZX8	#N/A	Crooked neck protein, putative / cell cycle protein OS=Arabidopsis thaliana OX=3702 GN=At5g41770 PE=1 SV=1	0.000143553	0.000626967
A0A1P8B543	AT4G28520	Cruciferin 3 OS=Arabidopsis thaliana OX=3702 GN=CRU3 PE=1 SV=1	0.000267737	1e-07
Q9C8G5	AT1G30360	CSC1-like protein ERD4 OS=Arabidopsis thaliana OX=3702 GN=ERD4 PE=1 SV=1	0.00861654	0.010588
F4IEC7	AT1G32790	CTC-interacting domain 11 OS=Arabidopsis thaliana OX=3702 GN=CID11 PE=1 SV=1	0.00029607	1e-07
F4JME0	AT4G10610	CTC-interacting domain 12 OS=Arabidopsis thaliana OX=3702 GN=CID12 PE=1 SV=1	0.000368725	1e-07
F4JEN1	AT3G14010	CTC-interacting domain 4 OS=Arabidopsis thaliana OX=3702 GN=CID4 PE=1 SV=1	0.000229182	0.000308777
A0A1I9LLC0	AT3G14010	CTC-interacting domain 4 OS=Arabidopsis thaliana OX=3702 GN=CID4 PE=1 SV=1	0.000208658	0.000281126
Q94AH6	AT4G02570	Cullin-1 OS=Arabidopsis thaliana OX=3702 GN=CUL1 PE=1 SV=1	0.00093444	0.000780612
Q8L5Y6	AT2G02560	Cullin-associated NEDD8-dissociated protein 1 OS=Arabidopsis thaliana OX=3702 GN=CAND1 PE=1 SV=1	0.000949815	0.00116987
Q9SIA7	#N/A	Cupin family protein OS=Arabidopsis thaliana OX=3702 GN=At2g28680 PE=1 SV=1	0.000270678	0.00198678
Q9LY37	AT3G60270	Cupredoxin superfamily protein OS=Arabidopsis thaliana OX=3702 GN=F27H5_60 PE=4 SV=1	0.00067284	1e-07
Q94K76	AT5G18470	Curculin-like (Mannose-binding) lectin family protein OS=Arabidopsis thaliana OX=3702 GN=At5g18470 PE=1 SV=1	0.00119006	0.000498663
F4IZK5	AT3G62900	CW-type Zinc Finger OS=Arabidopsis thaliana OX=3702 GN=At3g62900 PE=1 SV=2	7.21345e-05	0.00142957
A0A1I9LTP8	AT3G23490	Cyanase OS=Arabidopsis thaliana OX=3702 GN=CYN PE=1 SV=1	0.0134451	0.0128846
O22683	AT3G23490	Cyanate hydratase OS=Arabidopsis thaliana OX=3702 GN=CYN PE=2 SV=1	0.0110442	0.0115928
O65902	AT4G34490	Cyclase-associated protein 1 OS=Arabidopsis thaliana OX=3702 GN=CAP1 PE=2 SV=1	0.00790408	0.00957551
Q93V74	AT4G34180	Cyclase-like protein 1 OS=Arabidopsis thaliana OX=3702 GN=CYCLASE1 PE=1 SV=1	0.0343351	0.0224445
Q94JT5	AT4G35220	Cyclase-like protein 2 OS=Arabidopsis thaliana OX=3702 GN=CYCLASE2 PE=2 SV=1	0.00452048	0.0034631
Q94LA9	AT1G44542	Cyclase-like protein 3 OS=Arabidopsis thaliana OX=3702 GN=CYCLASE3 PE=2 SV=1	0.0163247	0.00522684
O04147	AT4G18930	Cyclic phosphodiesterase OS=Arabidopsis thaliana OX=3702 GN=At4g18930 PE=1 SV=1	0.00918927	0.0114425
F4KGG0	AT5G64960	Cyclin dependent kinase group C2 OS=Arabidopsis thaliana OX=3702 GN=CDKC2 PE=1 SV=1	0.000534838	0.000312336
P24100	AT3G48750	Cyclin-dependent kinase A-1 OS=Arabidopsis thaliana OX=3702 GN=CDKA-1 PE=1 SV=1	0.00165454	0.00253135
Q9LFT8	AT5G10270	Cyclin-dependent kinase C-1 OS=Arabidopsis thaliana OX=3702 GN=CDKC-1 PE=1 SV=1	0.000725208	0.000520591
Q8W4P1	AT5G64960	Cyclin-dependent kinase C-2 OS=Arabidopsis thaliana OX=3702 GN=CDKC-2 PE=1 SV=2	0.000479581	0.000512472
Q9C9U2	AT1G73690	Cyclin-dependent kinase D-1 OS=Arabidopsis thaliana OX=3702 GN=CDKD-1 PE=1 SV=1	0.000302021	0.000360992
Q9C9M7	AT1G66750	Cyclin-dependent kinase D-2 OS=Arabidopsis thaliana OX=3702 GN=CDKD-2 PE=1 SV=1	0.000636233	0.000412859
Q9LMT0	AT1G18040	Cyclin-dependent kinase D-3 OS=Arabidopsis thaliana OX=3702 GN=CDKD-3 PE=1 SV=1	0.000307428	0.000367455
Q84TI6	AT5G63610	Cyclin-dependent kinase E-1 OS=Arabidopsis thaliana OX=3702 GN=CDKE-1 PE=1 SV=2	0.000535408	1e-07
Q9CAG1	AT1G67580	Cyclin-dependent kinase OS=Arabidopsis thaliana OX=3702 GN=At1g67580 PE=1 SV=1	0.00033463	0.000575023
P38605	AT2G07050	Cycloartenol synthase OS=Arabidopsis thaliana OX=3702 GN=CAS1 PE=1 SV=2	0.000165772	0.000569719
A0A1I9LQK7	AT3G57050	Cystathionine beta-lyase OS=Arabidopsis thaliana OX=3702 GN=CBL PE=1 SV=1	0.00247317	0.00199859
A0A1I9LQK6	AT3G57050	Cystathionine beta-lyase OS=Arabidopsis thaliana OX=3702 GN=CBL PE=1 SV=1	0.00233981	0.00189082
F4J244	AT3G57050	Cystathionine beta-lyase OS=Arabidopsis thaliana OX=3702 GN=CBL PE=1 SV=1	0.000650861	0.000448462
P53780	AT3G57050	Cystathionine beta-lyase, chloroplastic OS=Arabidopsis thaliana OX=3702 GN=At3g57050 PE=1 SV=1	0.00205742	0.00166262
A0A1P8AVI9	AT1G69800	Cystathionine beta-synthase (CBS) protein OS=Arabidopsis thaliana OX=3702 GN=At1g69800 PE=1 SV=1	0.00098185	0.000839661
P55217	AT3G01120	Cystathionine gamma-synthase 1, chloroplastic OS=Arabidopsis thaliana OX=3702 GN=CGS1 PE=1 SV=3	0.000769328	0.000724629
A0A178UE66	#N/A	Cysteine and histidine-rich domain-containing protein RAR1 OS=Arabidopsis thaliana OX=3702 GN=PBS2 PE=1 SV=1	0.000656855	0.00185266
Q9SE33	AT5G51700	Cysteine and histidine-rich domain-containing protein RAR1 OS=Arabidopsis thaliana OX=3702 GN=RAR1 PE=1 SV=1	0.000531878	0.00150017
A8MSF1	AT5G65720	Cysteine desulfurase OS=Arabidopsis thaliana OX=3702 GN=NFS1 PE=1 SV=1	0.00262358	0.00362042
O49543	AT5G65720	Cysteine desulfurase, mitochondrial OS=Arabidopsis thaliana OX=3702 GN=NIFS1 PE=1 SV=1	0.00252041	0.00282474
P43296	AT4G39090	Cysteine protease RD19A OS=Arabidopsis thaliana OX=3702 GN=RD19A PE=1 SV=1	0.00921914	0.0143743
Q9LM66	AT1G20850	Cysteine protease XCP2 OS=Arabidopsis thaliana OX=3702 GN=XCP2 PE=1 SV=2	0.000337653	1e-07
Q945Q1	AT5G12140	Cysteine proteinase inhibitor 1 OS=Arabidopsis thaliana OX=3702 GN=CYS1 PE=1 SV=2	0.0724084	0.0750161
Q84WT8	AT4G16500	Cysteine proteinase inhibitor 4 OS=Arabidopsis thaliana OX=3702 GN=CYS4 PE=3 SV=2	0.0399495	0.017285
Q8H0X6	AT3G12490	Cysteine proteinase inhibitor 6 OS=Arabidopsis thaliana OX=3702 GN=CYS6 PE=1 SV=2	0.020102	0.0222411
A0A2H1ZEH9	AT3G12490	Cysteine proteinase inhibitor OS=Arabidopsis thaliana OX=3702 GN=CYSB PE=1 SV=1	0.0291614	0.0329394
P43297	AT1G47128	Cysteine proteinase RD21A OS=Arabidopsis thaliana OX=3702 GN=RD21A PE=1 SV=1	0.0529202	0.0613458
F4I133	AT1G09730	Cysteine proteinases superfamily protein OS=Arabidopsis thaliana OX=3702 GN=At1g09730 PE=1 SV=1	0.00030522	0.000106931
F4JB71	AT3G19400	Cysteine proteinases superfamily protein OS=Arabidopsis thaliana OX=3702 GN=At3g19400 PE=1 SV=1	0.00118064	0.00266841
F4J5J9	AT3G45310	Cysteine proteinases superfamily protein OS=Arabidopsis thaliana OX=3702 GN=At3g45310 PE=1 SV=1	0.00276859	0.00402424
P47998	AT4G14880	Cysteine synthase 1 OS=Arabidopsis thaliana OX=3702 GN=OASA1 PE=1 SV=2	0.0652117	0.078255
A0A1I9LTP2	AT3G61440	Cysteine synthase C1 OS=Arabidopsis thaliana OX=3702 GN=CYSC1 PE=1 SV=1	0.010977	0.0146376
F4K5T1	AT5G28020	Cysteine synthase D2 OS=Arabidopsis thaliana OX=3702 GN=CYSD2 PE=1 SV=1	0.0034611	0.00241274
B9DFR6	AT3G59760	Cysteine synthase OS=Arabidopsis thaliana OX=3702 GN=OASC PE=1 SV=1	0.0143035	0.0069246
F4J9F7	AT3G59760	Cysteine synthase OS=Arabidopsis thaliana OX=3702 GN=OASC PE=1 SV=1	0.0119737	0.00446196
P47999	AT2G43750	Cysteine synthase, chloroplastic/chromoplastic OS=Arabidopsis thaliana OX=3702 GN=OASB PE=1 SV=2	0.0160672	0.0147462
Q43725	AT3G59760	Cysteine synthase, mitochondrial OS=Arabidopsis thaliana OX=3702 GN=OASC PE=1 SV=3	0.0144032	0.00697291
B3LFA4	AT5G38830	Cysteine--tRNA ligase 2, cytoplasmic OS=Arabidopsis thaliana OX=3702 GN=At5g38830 PE=2 SV=1	0.00234704	0.003324
Q8W4G6	AT4G23230	Cysteine-rich receptor-like protein kinase 15 OS=Arabidopsis thaliana OX=3702 GN=CRK15 PE=2 SV=2	0.000191713	0.000229147
Q9CAL3	AT1G70520	Cysteine-rich receptor-like protein kinase 2 OS=Arabidopsis thaliana OX=3702 GN=CRK2 PE=1 SV=1	0.000387738	1e-07
Q3E9X6	AT4G23290	Cysteine-rich receptor-like protein kinase 21 OS=Arabidopsis thaliana OX=3702 GN=CRK21 PE=2 SV=1	0.000364699	1e-07
Q9CAL2	AT1G70530	Cysteine-rich receptor-like protein kinase 3 OS=Arabidopsis thaliana OX=3702 GN=CRK3 PE=2 SV=1	0.000538705	0.000184557
Q9FNE1	AT5G40380	Cysteine-rich receptor-like protein kinase 42 OS=Arabidopsis thaliana OX=3702 GN=CRK42 PE=2 SV=1	0.000386547	1e-07
Q9M0G5	AT4G28670	Cysteine-rich receptor-like protein kinase 46 OS=Arabidopsis thaliana OX=3702 GN=CRK46 PE=3 SV=1	0.000517419	0.000420638
Q9LRJ9	AT3G22060	Cysteine-rich repeat secretory protein 38 OS=Arabidopsis thaliana OX=3702 GN=CRRSP38 PE=2 SV=1	0.00331126	0.00124283
Q9LV60	AT5G48540	Cysteine-rich repeat secretory protein 55 OS=Arabidopsis thaliana OX=3702 GN=CRRSP55 PE=2 SV=1	0.00168666	0.00283502
A0A1P8B4Z8	AT4G23240	Cysteine-rich RLK (RECEPTOR-like protein kinase) 16 OS=Arabidopsis thaliana OX=3702 GN=CRK16 PE=3 SV=1	0.000354425	0.000477518
A0A1P8APB5	AT1G70530	Cysteine-rich RLK (RECEPTOR-like protein kinase) 3 OS=Arabidopsis thaliana OX=3702 GN=CRK3 PE=1 SV=1	0.000646846	0.000221605
A0A1P8AP91	AT1G70530	Cysteine-rich RLK (RECEPTOR-like protein kinase) 3 OS=Arabidopsis thaliana OX=3702 GN=CRK3 PE=1 SV=1	0.000713121	0.00024431
A0A1P8BEL2	AT5G40380	Cysteine-rich RLK (RECEPTOR-like protein kinase) 42 OS=Arabidopsis thaliana OX=3702 GN=CRK42 PE=1 SV=1	0.000452594	1e-07
A0A1P8BEK8	AT5G40380	Cysteine-rich RLK (RECEPTOR-like protein kinase) 42 OS=Arabidopsis thaliana OX=3702 GN=CRK42 PE=1 SV=1	0.000524254	1e-07
P57758	AT5G40670	Cystinosin homolog OS=Arabidopsis thaliana OX=3702 GN=At5g40670 PE=2 SV=1	0.000911205	0.00115998
O65896	AT2G19570	Cytidine deaminase 1 OS=Arabidopsis thaliana OX=3702 GN=CDA1 PE=1 SV=1	0.00161606	0.00199979
F4K5T6	AT5G28050	Cytidine/deoxycytidylate deaminase family protein OS=Arabidopsis thaliana OX=3702 GN=GSDA PE=1 SV=1	0.00505884	0.0032089
A0A1P8BAA4	AT5G28050	Cytidine/deoxycytidylate deaminase family protein OS=Arabidopsis thaliana OX=3702 GN=GSDA PE=1 SV=1	0.00355863	0.00225729
A0A2P2CLG2	#N/A	Cytochrome b OS=Arabidopsis thaliana OX=3702 GN=cob PE=1 SV=2	0.00288348	0.00336311
P42792	AT2G07727	Cytochrome b OS=Arabidopsis thaliana OX=3702 GN=MT-CYB PE=1 SV=2	0.00288348	0.00336311
Q94K78	AT2G40765	Cytochrome b-c1 complex subunit 10, mitochondrial OS=Arabidopsis thaliana OX=3702 GN=UCRY PE=1 SV=1	0.00887105	0.00687222
Q0WWE3	AT1G15120	Cytochrome b-c1 complex subunit 6-1, mitochondrial OS=Arabidopsis thaliana OX=3702 GN=QCR6-1 PE=1 SV=1	0.0185141	0.0175389
Q9SJV7	AT2G01090	Cytochrome b-c1 complex subunit 6-2, mitochondrial OS=Arabidopsis thaliana OX=3702 GN=QCR6-2 PE=1 SV=1	0.0126771	0.0178582
F4JUC2	AT4G32470	Cytochrome b-c1 complex subunit 7 OS=Arabidopsis thaliana OX=3702 GN=At4g32470 PE=1 SV=1	0.0252522	0.0164632
F4JWS9	AT5G25450	Cytochrome b-c1 complex subunit 7 OS=Arabidopsis thaliana OX=3702 GN=At5g25450 PE=1 SV=1	0.0145097	0.0153059
Q9SUU5	AT4G32470	Cytochrome b-c1 complex subunit 7-1, mitochondrial OS=Arabidopsis thaliana OX=3702 GN=QCR7-1 PE=1 SV=1	0.0399484	0.0311045
F4JWS8	AT5G25450	Cytochrome b-c1 complex subunit 7-2, mitochondrial OS=Arabidopsis thaliana OX=3702 GN=QCR7-2 PE=1 SV=1	0.0126068	0.0132985
Q9SG91	AT3G10860	Cytochrome b-c1 complex subunit 8-1, mitochondrial OS=Arabidopsis thaliana OX=3702 GN=UCRQ-1 PE=1 SV=1	0.0095	0.01261
Q9FLB7	AT5G05370	Cytochrome b-c1 complex subunit 8-2, mitochondrial OS=Arabidopsis thaliana OX=3702 GN=UCRQ-2 PE=1 SV=1	0.0095	0.01261
Q9LXJ2	AT3G52730	Cytochrome b-c1 complex subunit 9, mitochondrial OS=Arabidopsis thaliana OX=3702 GN=QCR9 PE=1 SV=1	0.0227106	0.0267503
Q94JS0	AT5G13430	Cytochrome b-c1 complex subunit Rieske-1, mitochondrial OS=Arabidopsis thaliana OX=3702 GN=UCR1-1 PE=1 SV=1	0.0139855	0.0211363
Q9LYR2	AT5G13440	Cytochrome b-c1 complex subunit Rieske-2, mitochondrial OS=Arabidopsis thaliana OX=3702 GN=UCR1-2 PE=1 SV=1	0.0138835	0.020982
Q9FDW8	AT1G26340	Cytochrome b5 isoform A OS=Arabidopsis thaliana OX=3702 GN=CB5-A PE=1 SV=1	1e-05	0.00125569
O48845	AT2G32720	Cytochrome b5 isoform B OS=Arabidopsis thaliana OX=3702 GN=CYTB5-B PE=1 SV=1	1e-05	0.000889728
Q9ZNV4	AT2G46650	Cytochrome B5 isoform C OS=Arabidopsis thaliana OX=3702 GN=CYTB5-C PE=1 SV=1	0.00182128	1e-07
Q9ZWT2	AT5G48810	Cytochrome B5 isoform D OS=Arabidopsis thaliana OX=3702 GN=CYTB5-D PE=1 SV=1	0.0116892	0.0120641
Q42342	AT5G53560	Cytochrome b5 isoform E OS=Arabidopsis thaliana OX=3702 GN=CYTB5-E PE=1 SV=2	0.0709026	0.103232
P56779	ATCG00580	Cytochrome b559 subunit alpha OS=Arabidopsis thaliana OX=3702 GN=psbE PE=1 SV=4	0.012721	0.00204239
Q0WRW8	AT3G07570	Cytochrome b561 and DOMON domain-containing protein At3g07570 OS=Arabidopsis thaliana OX=3702 GN=At3g07570 PE=2 SV=1	0.000651515	0.000323099
Q9LSE7	AT3G25290	Cytochrome b561 and DOMON domain-containing protein At3g25290 OS=Arabidopsis thaliana OX=3702 GN=At3g25290 PE=2 SV=1	0.000626019	0.0011003
P56773	ATCG00720	Cytochrome b6 OS=Arabidopsis thaliana OX=3702 GN=petB PE=1 SV=1	0.000470719	1e-07
Q9ZR03	AT4G03280	Cytochrome b6-f complex iron-sulfur subunit, chloroplastic OS=Arabidopsis thaliana OX=3702 GN=petC PE=1 SV=1	0.000441941	1e-07
G1C2Z2;P60620	#N/A	Cytochrome c oxidase subunit 1 OS=Arabidopsis thaliana OX=3702 GN=cox1 PE=1 SV=1;Cytochrome c oxidase subunit 1 OS=Arabidopsis thaliana OX=3702 GN=COX1 PE=3 SV=1	0.000374888	0.000195397
P93285	ATMG00160	Cytochrome c oxidase subunit 2 OS=Arabidopsis thaliana OX=3702 GN=COX2 PE=1 SV=2	0.00428839	0.00251775
A0A2P2CLF0	#N/A	Cytochrome c oxidase subunit 2 OS=Arabidopsis thaliana OX=3702 GN=cox2 PE=1 SV=2	0.0062025	0.00503014
Q9LW15	AT3G15640	Cytochrome c oxidase subunit 5b-1, mitochondrial OS=Arabidopsis thaliana OX=3702 GN=COX5B-1 PE=1 SV=1	0.0116272	0.011575
Q9SSB8	AT1G80230	Cytochrome c oxidase subunit 5b-2, mitochondrial OS=Arabidopsis thaliana OX=3702 GN=COX5B-2 PE=1 SV=1	0.0104908	0.00788618
Q9LZQ0	AT3G62400	Cytochrome c oxidase subunit 5C-2 OS=Arabidopsis thaliana OX=3702 GN=At3g62400 PE=3 SV=1	0.0127412	0.0194837
Q9T070	AT4G37830	Cytochrome c oxidase subunit 6a, mitochondrial OS=Arabidopsis thaliana OX=3702 GN=COX6A PE=3 SV=1	0.0125772	0.0123055
Q9S7L9	AT1G22450	Cytochrome c oxidase subunit 6b-1 OS=Arabidopsis thaliana OX=3702 GN=COX6B-1 PE=1 SV=1	0.00540316	0.0193472
O23138	AT1G22840	Cytochrome c-1 OS=Arabidopsis thaliana OX=3702 GN=CYTC-1 PE=1 SV=1	0.0312093	0.0346304
B3H4Y9	AT1G22840	CYTOCHROME C-1 OS=Arabidopsis thaliana OX=3702 GN=CYTC-1 PE=1 SV=1	0.0218342	0.0158257
Q9T0G2	AT4G10040	Cytochrome c-2 OS=Arabidopsis thaliana OX=3702 GN=CYTC-2 PE=1 SV=1	0.0306432	0.031388
Q9LK29	AT3G27240	Cytochrome c1 1, heme protein, mitochondrial OS=Arabidopsis thaliana OX=3702 GN=CYC1-1 PE=1 SV=1	0.0248322	0.032463
Q9FKS5	AT5G40810	Cytochrome c1 2, heme protein, mitochondrial OS=Arabidopsis thaliana OX=3702 GN=CYC1-2 PE=1 SV=1	0.0136826	0.0180044
P56771	ATCG00540	Cytochrome f OS=Arabidopsis thaliana OX=3702 GN=petA PE=3 SV=1	0.000768829	0.000821558
O49652	AT4G22710	Cytochrome P450 - like protein OS=Arabidopsis thaliana OX=3702 GN=''cytochrome P450 PE=1 SV=1	0.00177879	0.00490162
Q0WQ07	AT4G15330	Cytochrome P450 705A1 OS=Arabidopsis thaliana OX=3702 GN=CYP705A1 PE=2 SV=1	0.000245265	0.000280068
Q9FI39	AT5G47990	Cytochrome P450 705A5 OS=Arabidopsis thaliana OX=3702 GN=CYP705A5 PE=2 SV=1	0.0016906	0.000612903
Q8L7D5	AT5G48000	Cytochrome P450 708A2 OS=Arabidopsis thaliana OX=3702 GN=CYP708A2 PE=2 SV=3	0.00211192	0.000499889
Q9T0K0	AT4G13290	Cytochrome P450 71A19 OS=Arabidopsis thaliana OX=3702 GN=CYP71A19 PE=2 SV=1	0.000196656	1e-07
Q9T0K2	AT4G13310	Cytochrome P450 71A20 OS=Arabidopsis thaliana OX=3702 GN=CYP71A20 PE=2 SV=2	0.000193886	1e-07
Q9LTM0	AT3G26210	Cytochrome P450 71B23 OS=Arabidopsis thaliana OX=3702 GN=CYP71B23 PE=2 SV=1	0.000730998	0.00105227
Q9SAE3	AT1G13090	Cytochrome P450 71B28 OS=Arabidopsis thaliana OX=3702 GN=CYP71B28 PE=2 SV=1	0.00109048	0.000243314
Q9LIP3	AT3G26330	Cytochrome P450 71B37 OS=Arabidopsis thaliana OX=3702 GN=CYP71B37 PE=3 SV=2	1e-05	0.000238447
O65787	AT2G24180	Cytochrome P450 71B6 OS=Arabidopsis thaliana OX=3702 GN=CYP71B6 PE=2 SV=1	0.00218	0.00263041
O64718	AT2G02580	Cytochrome P450 71B9 OS=Arabidopsis thaliana OX=3702 GN=CYP71B9 PE=2 SV=3	1e-05	0.000238447
Q9SZU1	AT4G37410	Cytochrome P450 81F4 OS=Arabidopsis thaliana OX=3702 GN=CYP81F4 PE=1 SV=1	0.00348396	0.00110108
P48421	AT4G13770	Cytochrome P450 83A1 OS=Arabidopsis thaliana OX=3702 GN=CYP83A1 PE=1 SV=2	0.000239451	1e-07
O65782	AT4G31500	Cytochrome P450 83B1 OS=Arabidopsis thaliana OX=3702 GN=CYP83B1 PE=1 SV=1	0.00355696	0.00500092
O22203	AT2G40890	Cytochrome P450 98A3 OS=Arabidopsis thaliana OX=3702 GN=CYP98A3 PE=1 SV=1	0.000437366	0.000616523
Q9LJY4	AT3G20140	Cytochrome P450 family protein OS=Arabidopsis thaliana OX=3702 GN=CYP705A23 PE=2 SV=1	0.000482403	0.00033239
Q9LEX2	AT3G61040	Cytochrome P450 monooxygenase-like protein OS=Arabidopsis thaliana OX=3702 GN=T27I15_130 PE=1 SV=1	0.00144281	0.000239405
Q9SGP1	#N/A	Cytochrome P450 OS=Arabidopsis thaliana OX=3702 GN=CYP705A24 PE=1 SV=1	0.000620704	0.000228836
Q9LUD3	AT3G14610	Cytochrome P450 OS=Arabidopsis thaliana OX=3702 GN=CYP72A7 PE=1 SV=1	0.000678183	0.000844565
A0A1P8B8J8	AT4G15330	Cytochrome P450, family 705, subfamily A, polypeptide 1 OS=Arabidopsis thaliana OX=3702 GN=CYP705A1 PE=1 SV=1	0.000259425	0.000296237
F4JDI1	AT3G20120	Cytochrome P450, family 705, subfamily A, polypeptide 21 OS=Arabidopsis thaliana OX=3702 GN=CYP705A21 PE=1 SV=1	0.00118838	0.00114396
Q9LJY6	#N/A	Cytochrome P450, family 705, subfamily A, polypeptide 21 OS=Arabidopsis thaliana OX=3702 GN=CYP705A21 PE=1 SV=1	0.000873945	0.000841278
Q8L7H7	#N/A	Cytochrome P450, family 705, subfamily A, polypeptide 4 OS=Arabidopsis thaliana OX=3702 GN=CYP705A4 PE=1 SV=1	0.000625507	0.000886385
Q9ZVD7	#N/A	Cytochrome P450, family 705, subfamily A, polypeptide 8 OS=Arabidopsis thaliana OX=3702 GN=CYP705A8 PE=1 SV=1	0.000244788	0.000609326
Q9ZVD6	AT2G27010	Cytochrome P450, family 705, subfamily A, polypeptide 9 OS=Arabidopsis thaliana OX=3702 GN=CYP705A9 PE=1 SV=1	0.000252652	0.000288504
F4JLY4	AT4G22690	Cytochrome P450, family 706, subfamily A, polypeptide 1 OS=Arabidopsis thaliana OX=3702 GN=CYP706A1 PE=1 SV=1	0.00167979	0.00462882
F4K051	AT5G48000	Cytochrome P450, family 708, subfamily A, polypeptide 2 OS=Arabidopsis thaliana OX=3702 GN=CYP708A2 PE=1 SV=1	0.00194476	0.000460323
F4JD30	AT3G61040	Cytochrome P450, family 76, subfamily C, polypeptide 7 OS=Arabidopsis thaliana OX=3702 GN=CYP76C7 PE=1 SV=1	0.00181903	0.000301832
A8MSE0	AT4G21105	Cytochrome-c oxidase/ electron carrier OS=Arabidopsis thaliana OX=3702 GN=At4g21105 PE=1 SV=1	0.00461269	0.00299322
Q9FUJ2	AT4G29740	Cytokinin dehydrogenase 4 OS=Arabidopsis thaliana OX=3702 GN=CKX4 PE=1 SV=2	0.000881332	0.000825223
F4JNR1	AT4G29740	Cytokinin dehydrogenase OS=Arabidopsis thaliana OX=3702 GN=CKX4 PE=1 SV=1	0.00107901	0.00027856
A0A1P8B582	AT4G30910	Cytosol aminopeptidase family protein OS=Arabidopsis thaliana OX=3702 GN=At4g30910 PE=1 SV=1	0.0146482	0.0154529
F4INR3	AT2G24200	Cytosol aminopeptidase family protein OS=Arabidopsis thaliana OX=3702 GN=LAP1 PE=1 SV=1	0.0580573	0.0624343
F4JZC2	AT5G05460	Cytosolic endo-beta-N-acetylglucosaminidase 1 OS=Arabidopsis thaliana OX=3702 GN=ENGASE1 PE=1 SV=1	0.000546833	0.000811236
Q9ZW34	AT2G29560	Cytosolic enolase 3 OS=Arabidopsis thaliana OX=3702 GN=ENO3 PE=1 SV=1	0.0294425	0.00620793
Q8H1Q2	AT5G50960	Cytosolic Fe-S cluster assembly factor NBP35 OS=Arabidopsis thaliana OX=3702 GN=NBP35 PE=1 SV=1	0.00070293	0.00123548
Q9SRZ6	AT1G65930	Cytosolic isocitrate dehydrogenase [NADP] OS=Arabidopsis thaliana OX=3702 GN=CICDH PE=1 SV=1	0.137054	0.122935
F4I472	AT1G04270	Cytosolic ribosomal protein S15 OS=Arabidopsis thaliana OX=3702 GN=RPS15 PE=1 SV=1	0.0311784	0.0303501
P52839	AT2G03760	Cytosolic sulfotransferase 12 OS=Arabidopsis thaliana OX=3702 GN=SOT12 PE=1 SV=2	0.000368725	0.000960716
Q9C9D0	AT1G74100	Cytosolic sulfotransferase 16 OS=Arabidopsis thaliana OX=3702 GN=SOT16 PE=1 SV=1	0.00335269	0.00366541
Q9FZ80	AT1G18590	Cytosolic sulfotransferase 17 OS=Arabidopsis thaliana OX=3702 GN=SOT17 PE=1 SV=1	0.00190797	0.000905184
Q9C9C9	AT1G74090	Cytosolic sulfotransferase 18 OS=Arabidopsis thaliana OX=3702 GN=SOT18 PE=1 SV=1	0.00435444	0.00254082
O23240	AT4G36400	D-2-hydroxyglutarate dehydrogenase, mitochondrial OS=Arabidopsis thaliana OX=3702 GN=D2HGDH PE=1 SV=3	0.000387416	0.00021328
O49485	AT4G34200	D-3-phosphoglycerate dehydrogenase 1, chloroplastic OS=Arabidopsis thaliana OX=3702 GN=PGDH1 PE=1 SV=1	0.033632	0.0266775
O04130	AT1G17745	D-3-phosphoglycerate dehydrogenase 2, chloroplastic OS=Arabidopsis thaliana OX=3702 GN=PGDH2 PE=1 SV=2	0.00491997	0.00359702
Q9LT69	AT3G19480	D-3-phosphoglycerate dehydrogenase 3, chloroplastic OS=Arabidopsis thaliana OX=3702 GN=PGDH3 PE=1 SV=1	0.00459107	0.0042853
F4K4A7	AT5G27410	D-aminoacid aminotransferase-like PLP-dependent enzymes superfamily protein OS=Arabidopsis thaliana OX=3702 GN=At5g27410 PE=1 SV=1	0.000519695	0.000153499
A0A1P8BAA6	AT5G27410	D-aminoacid aminotransferase-like PLP-dependent enzymes superfamily protein OS=Arabidopsis thaliana OX=3702 GN=At5g27410 PE=1 SV=1	0.000965147	0.000285069
Q944I4	AT1G80380	D-glycerate 3-kinase, chloroplastic OS=Arabidopsis thaliana OX=3702 GN=GLYK PE=1 SV=2	0.000211319	1e-07
Q94AX4	AT5G06580	D-lactate dehydrogenase [cytochrome], mitochondrial OS=Arabidopsis thaliana OX=3702 GN=DLD PE=1 SV=1	0.00016995	1e-07
Q6AWX0	AT5G17010	D-xylose-proton symporter-like 2 OS=Arabidopsis thaliana OX=3702 GN=At5g17010 PE=1 SV=1	0.000191573	1e-07
Q949P3	AT2G17340	Damage-control phosphatase At2g17340 OS=Arabidopsis thaliana OX=3702 GN=At2g17340 PE=1 SV=1	0.00127366	0.00032486
B3H6I9	AT4G05420	Damaged DNA binding protein 1A OS=Arabidopsis thaliana OX=3702 GN=DDB1A PE=1 SV=1	0.000926323	0.000829441
Q9FHX6	AT5G42090	Dbj|BAA84809.1 OS=Arabidopsis thaliana OX=3702 GN=MJC20.20 PE=1 SV=1	0.00072385	0.000892292
F4K518	AT5G61910	DCD (Development and Cell Death) domain protein OS=Arabidopsis thaliana OX=3702 GN=At5g61910 PE=1 SV=1	0.00153761	0.0016344
Q9LSW0	#N/A	dCTP pyrophosphatase 1 OS=Arabidopsis thaliana OX=3702 GN=At3g25400 PE=1 SV=1	1e-05	0.00219094
Q94C53	AT4G27120	DDRGK domain-containing protein 1 OS=Arabidopsis thaliana OX=3702 GN=At4g27120 PE=2 SV=1	0.000422218	0.000568855
F4KB54	AT5G08630	DDT domain-containing protein OS=Arabidopsis thaliana OX=3702 GN=MAH20.19 PE=1 SV=1	0.000953826	0.00104784
A0A1P8ATW1	AT1G55150	DEA(D/H)-box RNA helicase family protein OS=Arabidopsis thaliana OX=3702 GN=RH20 PE=1 SV=1	0.000467729	0.00141751
A0A1P8BDE7	AT5G14610	DEAD box RNA helicase family protein OS=Arabidopsis thaliana OX=3702 GN=At5g14610 PE=1 SV=1	1e-05	0.000626387
A0A1P8BDA3	AT5G14610	DEAD box RNA helicase family protein OS=Arabidopsis thaliana OX=3702 GN=At5g14610 PE=1 SV=1	1e-05	0.000480358
F4K6V1	AT5G14610	DEAD box RNA helicase family protein OS=Arabidopsis thaliana OX=3702 GN=At5g14610 PE=1 SV=1	1e-05	0.000439878
A0A1P8BDA9	AT5G14610	DEAD box RNA helicase family protein OS=Arabidopsis thaliana OX=3702 GN=At5g14610 PE=1 SV=1	1e-05	0.000330446
A0A1P8BDA2	#N/A	DEAD box RNA helicase family protein OS=Arabidopsis thaliana OX=3702 GN=At5g14610 PE=1 SV=1	1e-05	0.000486325
Q8LA13	AT3G58510	DEAD-box ATP-dependent RNA helicase 11 OS=Arabidopsis thaliana OX=3702 GN=RH11 PE=1 SV=1	0.00482312	0.00706736
Q9M2E0	AT3G61240	DEAD-box ATP-dependent RNA helicase 12 OS=Arabidopsis thaliana OX=3702 GN=RH12 PE=2 SV=1	0.0028077	0.00393588
Q8H136	AT3G01540	DEAD-box ATP-dependent RNA helicase 14 OS=Arabidopsis thaliana OX=3702 GN=RH14 PE=1 SV=2	0.000155672	1e-07
Q9C718	AT1G55150	DEAD-box ATP-dependent RNA helicase 20 OS=Arabidopsis thaliana OX=3702 GN=RH20 PE=2 SV=1	0.000491069	0.00148824
P93008	AT2G33730	DEAD-box ATP-dependent RNA helicase 21 OS=Arabidopsis thaliana OX=3702 GN=RH21 PE=2 SV=1	0.00016399	0.000392019
Q9SB89	AT5G65900	DEAD-box ATP-dependent RNA helicase 27 OS=Arabidopsis thaliana OX=3702 GN=RH27 PE=2 SV=2	0.000777331	0.000723951
Q8W4R3	AT5G63120	DEAD-box ATP-dependent RNA helicase 30 OS=Arabidopsis thaliana OX=3702 GN=RH30 PE=1 SV=2	0.000163048	1e-07
Q84W89	AT2G42520	DEAD-box ATP-dependent RNA helicase 37 OS=Arabidopsis thaliana OX=3702 GN=RH37 PE=2 SV=2	0.00337367	0.00599785
Q93ZG7	AT3G53110	DEAD-box ATP-dependent RNA helicase 38 OS=Arabidopsis thaliana OX=3702 GN=RH38 PE=1 SV=2	0.00226361	0.0062727
Q9SQV1	AT3G06480	DEAD-box ATP-dependent RNA helicase 40 OS=Arabidopsis thaliana OX=3702 GN=RH40 PE=2 SV=1	1e-05	0.000132054
Q9LYJ9	AT5G14610	DEAD-box ATP-dependent RNA helicase 46 OS=Arabidopsis thaliana OX=3702 GN=RH46 PE=2 SV=2	1e-05	0.000485571
Q9M2F9	AT3G58570	DEAD-box ATP-dependent RNA helicase 52 OS=Arabidopsis thaliana OX=3702 GN=RH52 PE=1 SV=1	0.00254409	0.00510692
Q9LFN6;Q56XG6	#N/A	DEAD-box ATP-dependent RNA helicase 56 OS=Arabidopsis thaliana OX=3702 GN=RH56 PE=1 SV=2;DEAD-box ATP-dependent RNA helicase 15 OS=Arabidopsis thaliana OX=3702 GN=RH15 PE=1 SV=3	0.0149245	0.011501
Q94BV4	AT2G45810	DEAD-box ATP-dependent RNA helicase 6 OS=Arabidopsis thaliana OX=3702 GN=RH6 PE=2 SV=2	0.00263753	0.00393805
Q8RXK6	AT4G00660	DEAD-box ATP-dependent RNA helicase 8 OS=Arabidopsis thaliana OX=3702 GN=RH8 PE=2 SV=1	0.00160361	0.00158077
F4JWF3	AT5G11170	DEAD/DEAH box RNA helicase family protein OS=Arabidopsis thaliana OX=3702 GN=UAP56a PE=4 SV=1	0.0123705	0.0101065
F4JWF7	AT5G11200	DEAD/DEAH box RNA helicase family protein OS=Arabidopsis thaliana OX=3702 GN=UAP56b PE=4 SV=1	0.013617	0.0104934
F4JWF6	#N/A	DEAD/DEAH box RNA helicase family protein OS=Arabidopsis thaliana OX=3702 GN=UAP56b PE=4 SV=1	0.0131127	0.0101047
Q9ZUL7	AT2G02130	Defensin-like protein 1 OS=Arabidopsis thaliana OX=3702 GN=PDF2.3 PE=2 SV=1	0.0706888	0.050617
Q42328	AT2G43510	Defensin-like protein 195 OS=Arabidopsis thaliana OX=3702 GN=ATTI1 PE=1 SV=3	0.00113713	1e-07
Q8RYE7	AT2G43535	Defensin-like protein 196 OS=Arabidopsis thaliana OX=3702 GN=ATTI4 PE=3 SV=1	0.0400532	0.0767317
Q39182	AT2G02100	Defensin-like protein 2 OS=Arabidopsis thaliana OX=3702 GN=PDF2.2 PE=2 SV=1	0.0954606	0.0983146
Q41914	AT2G02120	Defensin-like protein 4 OS=Arabidopsis thaliana OX=3702 GN=PDF2.1 PE=2 SV=2	0.00319513	0.0162123
Q6NMS3	AT4G22235	Defensin-like protein 95 OS=Arabidopsis thaliana OX=3702 GN=At4g22235 PE=3 SV=1	0.00270358	0.00475184
F4JL45	AT4G22235	Defensin-like protein OS=Arabidopsis thaliana OX=3702 GN=At4g22235 PE=1 SV=1	0.00273362	0.00480463
P31168	AT1G20440	Dehydrin COR47 OS=Arabidopsis thaliana OX=3702 GN=COR47 PE=1 SV=2	0.0775031	0.0874404
P42759	AT1G20450	Dehydrin ERD10 OS=Arabidopsis thaliana OX=3702 GN=ERD10 PE=1 SV=1	0.0140455	0.015442
P42763	AT1G76180	Dehydrin ERD14 OS=Arabidopsis thaliana OX=3702 GN=ERD14 PE=1 SV=1	0.15541	0.201272
F4HST2	AT1G20450	Dehydrin family protein OS=Arabidopsis thaliana OX=3702 GN=ERD10 PE=1 SV=1	0.0140997	0.0155016
Q9SLJ2	AT1G54410	Dehydrin HIRD11 OS=Arabidopsis thaliana OX=3702 GN=HIRD11 PE=1 SV=1	0.0354659	0.119566
P25863	AT3G50980	Dehydrin Xero 1 OS=Arabidopsis thaliana OX=3702 GN=XERO1 PE=2 SV=2	1e-05	0.00337826
P42758	AT3G50970	Dehydrin Xero 2 OS=Arabidopsis thaliana OX=3702 GN=XERO2 PE=2 SV=1	0.00512118	0.013295
Q9SMM8	AT3G48710	DEK domain-containing chromatin-associated protein 1 OS=Arabidopsis thaliana OX=3702 GN=DEK1 PE=1 SV=1	0.000792705	0.00104483
Q9SUA1	AT4G26630	DEK domain-containing chromatin-associated protein 3 OS=Arabidopsis thaliana OX=3702 GN=DEK3 PE=1 SV=1	0.00073892	0.0016776
F4K4Y5	AT5G55660	DEK domain-containing chromatin-associated protein 4 OS=Arabidopsis thaliana OX=3702 GN=DEK4 PE=1 SV=1	0.00120263	0.00130683
B3H5E3	AT3G55610	Delta 1-pyrroline-5-carboxylate synthase 2 OS=Arabidopsis thaliana OX=3702 GN=P5CS2 PE=1 SV=1	0.00208401	0.00223798
Q8VZC3	AT5G62530	Delta-1-pyrroline-5-carboxylate dehydrogenase 12A1, mitochondrial OS=Arabidopsis thaliana OX=3702 GN=ALDH12A1 PE=1 SV=1	0.0131861	0.014157
P54887	AT2G39800	Delta-1-pyrroline-5-carboxylate synthase A OS=Arabidopsis thaliana OX=3702 GN=P5CSA PE=1 SV=1	0.00164024	0.00197556
P54888	AT3G55610	Delta-1-pyrroline-5-carboxylate synthase B OS=Arabidopsis thaliana OX=3702 GN=P5CSB PE=2 SV=1	0.00246323	0.0027465
F4IFZ9	AT2G39800	Delta-1-pyrroline-5-carboxylate synthase OS=Arabidopsis thaliana OX=3702 GN=P5CS1 PE=1 SV=1	0.00164713	0.00198386
Q9SFH9	AT1G69740	Delta-aminolevulinic acid dehydratase 1, chloroplastic OS=Arabidopsis thaliana OX=3702 GN=HEMB1 PE=2 SV=1	1e-05	0.000334127
Q39085	AT3G19820	Delta(24)-sterol reductase OS=Arabidopsis thaliana OX=3702 GN=DIM PE=1 SV=2	0.00936345	0.00944713
Q9LJK5	#N/A	Dem protein OS=Arabidopsis thaliana OX=3702 GN=At3g19240 PE=1 SV=1	0.00075067	0.00122825
F4JE18	#N/A	Dentin sialophosphoprotein-like protein OS=Arabidopsis thaliana OX=3702 GN=At3g54760 PE=1 SV=1	0.000607873	0.00101191
A0A1P8B721	AT4G20720	Dentin sialophosphoprotein-like protein OS=Arabidopsis thaliana OX=3702 GN=At4g20720 PE=1 SV=1	0.000203265	1e-07
F4JVM4	#N/A	Dentin sialophosphoprotein-like protein OS=Arabidopsis thaliana OX=3702 GN=At4g20720 PE=1 SV=1	0.000172594	1e-07
Q9M1S4	AT3G54760	Dentin sialophosphoprotein-like protein OS=Arabidopsis thaliana OX=3702 GN=T5N23_120 PE=1 SV=1	0.00058408	0.0009723
Q0WUK0	AT3G13990	Dentin sialophosphoprotein, putative (DUF1296) OS=Arabidopsis thaliana OX=3702 GN=At3g13990 PE=1 SV=1	0.000297098	0.000510528
Q8VZU9	AT4G29330	Derlin-1 OS=Arabidopsis thaliana OX=3702 GN=DER1 PE=2 SV=1	0.0013768	0.000540131
O82355	AT2G46140	Desiccation-related protein At2g46140 OS=Arabidopsis thaliana OX=3702 GN=At2g46140 PE=1 SV=1	0.00357849	0.00765908
Q9LQK0	AT1G17470	Developmentally-regulated G-protein 1 OS=Arabidopsis thaliana OX=3702 GN=DRG1 PE=1 SV=1	0.000315341	0.000784946
Q9CAI1	AT1G72660	Developmentally-regulated G-protein 2 OS=Arabidopsis thaliana OX=3702 GN=DRG2 PE=2 SV=1	1e-05	0.000424859
Q9SVA6	AT4G39520	Developmentally-regulated G-protein 3 OS=Arabidopsis thaliana OX=3702 GN=DRG3 PE=1 SV=1	1e-05	0.00116809
F4ILR7	AT2G35920	DExH-box ATP-dependent RNA helicase DExH1 OS=Arabidopsis thaliana OX=3702 GN=At2g35920 PE=2 SV=1	0.000120808	0.000273862
Q9ZVW2	AT2G06990	DExH-box ATP-dependent RNA helicase DExH10 OS=Arabidopsis thaliana OX=3702 GN=HEN2 PE=1 SV=2	9.68455e-05	0.000485138
Q9SYP1	AT1G20960	DExH-box ATP-dependent RNA helicase DExH12 OS=Arabidopsis thaliana OX=3702 GN=BRR2A PE=1 SV=1	0.00049768	0.000632607
O48534	AT2G42270	DExH-box ATP-dependent RNA helicase DExH13 OS=Arabidopsis thaliana OX=3702 GN=BRR2B PE=2 SV=1	9.9708e-05	1e-07
Q9FNQ1	AT5G61140	DExH-box ATP-dependent RNA helicase DExH14 OS=Arabidopsis thaliana OX=3702 GN=BRR2C PE=2 SV=1	0.000158733	7.859e-05
Q5D892	AT3G27730	DExH-box ATP-dependent RNA helicase DExH17 OS=Arabidopsis thaliana OX=3702 GN=MER3 PE=2 SV=1	1e-05	0.000454431
A0A2H1ZEF8	AT1G72250	Di-glucose binding protein with Kinesin motor domain-containing protein OS=Arabidopsis thaliana OX=3702 GN=At1g72250 PE=1 SV=1	8.4057e-05	0.000140796
A0A1P8AN70	AT1G72250	Di-glucose binding protein with Kinesin motor domain-containing protein OS=Arabidopsis thaliana OX=3702 GN=At1g72250 PE=1 SV=1	8.3296e-05	0.000139521
A0A1P8AN53	AT1G72250	Di-glucose binding protein with Kinesin motor domain-containing protein OS=Arabidopsis thaliana OX=3702 GN=At1g72250 PE=1 SV=1	8.32275e-05	0.000139407
Q8VZG1	AT2G18730	Diacylglycerol kinase 3 OS=Arabidopsis thaliana OX=3702 GN=DGK3 PE=1 SV=1	0.00124311	0.00093906
Q949X7	AT3G14390	Diaminopimelate decarboxylase 1, chloroplastic OS=Arabidopsis thaliana OX=3702 GN=LYSA1 PE=1 SV=1	0.00855385	0.00961708
Q94A94	AT5G11880	Diaminopimelate decarboxylase 2, chloroplastic OS=Arabidopsis thaliana OX=3702 GN=LYSA2 PE=1 SV=1	0.0101843	0.010403
Q9LFG2	AT3G53580	Diaminopimelate epimerase, chloroplastic OS=Arabidopsis thaliana OX=3702 GN=DAPF PE=1 SV=1	0.00238646	0.00325422
B3H4S6	AT5G12860	Dicarboxylate transporter 1 OS=Arabidopsis thaliana OX=3702 GN=DiT1 PE=1 SV=1	0.000884983	0.00125057
Q9LXV3	AT5G12860	Dicarboxylate transporter 1, chloroplastic OS=Arabidopsis thaliana OX=3702 GN=DIT1 PE=1 SV=1	0.000883395	0.00124832
F4J5T2	AT3G52200	Dihydrolipoamide acetyltransferase component of pyruvate dehydrogenase complex OS=Arabidopsis thaliana OX=3702 GN=LTA3 PE=1 SV=1	0.00671522	0.00748473
A8MS68	AT3G16950	Dihydrolipoyl dehydrogenase 1, chloroplastic OS=Arabidopsis thaliana OX=3702 GN=LPD1 PE=2 SV=1	0.00353645	0.00317002
Q9M5K3	AT1G48030	Dihydrolipoyl dehydrogenase 1, mitochondrial OS=Arabidopsis thaliana OX=3702 GN=LPD1 PE=1 SV=2	0.0251292	0.0290879
F4JLP5	AT4G16155	Dihydrolipoyl dehydrogenase 2, chloroplastic OS=Arabidopsis thaliana OX=3702 GN=LPD2 PE=2 SV=2	0.00354584	0.00348311
Q9M5K2	AT3G17240	Dihydrolipoyl dehydrogenase 2, mitochondrial OS=Arabidopsis thaliana OX=3702 GN=LPD2 PE=1 SV=1	0.0359905	0.0405403
Q0WQF7	AT3G52200	Dihydrolipoyllysine-residue acetyltransferase component 1 of pyruvate dehydrogenase complex, mitochondrial OS=Arabidopsis thaliana OX=3702 GN=LTA3 PE=1 SV=2	0.00751641	0.00837772
Q8RWN9	AT3G13930	Dihydrolipoyllysine-residue acetyltransferase component 2 of pyruvate dehydrogenase complex, mitochondrial OS=Arabidopsis thaliana OX=3702 GN=At3g13930 PE=1 SV=2	0.0228779	0.0243828
Q5M729	AT1G54220	Dihydrolipoyllysine-residue acetyltransferase component 3 of pyruvate dehydrogenase complex, mitochondrial OS=Arabidopsis thaliana OX=3702 GN=At1g54220 PE=1 SV=1	0.00822777	0.00775281
Q9SQI8	AT3G25860	Dihydrolipoyllysine-residue acetyltransferase component 4 of pyruvate dehydrogenase complex, chloroplastic OS=Arabidopsis thaliana OX=3702 GN=LTA2 PE=2 SV=1	0.00547942	0.00962732
Q9C8P0	AT1G34430	Dihydrolipoyllysine-residue acetyltransferase component 5 of pyruvate dehydrogenase complex, chloroplastic OS=Arabidopsis thaliana OX=3702 GN=EMB3003 PE=2 SV=1	0.000787591	0.002277
Q9FLQ4	AT5G55070	Dihydrolipoyllysine-residue succinyltransferase component of 2-oxoglutarate dehydrogenase complex 1, mitochondrial OS=Arabidopsis thaliana OX=3702 GN=At5g55070 PE=1 SV=1	0.0101757	0.0127337
Q8H107	AT4G26910	Dihydrolipoyllysine-residue succinyltransferase component of 2-oxoglutarate dehydrogenase complex 2, mitochondrial OS=Arabidopsis thaliana OX=3702 GN=At4g26910 PE=1 SV=2	0.00877087	0.00964259
O04904	AT4G22930	Dihydroorotase, mitochondrial OS=Arabidopsis thaliana OX=3702 GN=PYR4 PE=1 SV=1	0.00469517	0.00460973
P32746	AT5G23300	Dihydroorotate dehydrogenase (quinone), mitochondrial OS=Arabidopsis thaliana OX=3702 GN=PYRD PE=1 SV=2	0.00230753	0.00409334
Q9FMP3	AT5G12200	Dihydropyrimidinase OS=Arabidopsis thaliana OX=3702 GN=PYD2 PE=1 SV=1	0.00471183	0.00495916
Q9LVI9	AT3G17810	Dihydropyrimidine dehydrogenase (NADP(+)), chloroplastic OS=Arabidopsis thaliana OX=3702 GN=PYD1 PE=1 SV=1	0.0134103	0.0132728
Q9LIR4	AT3G23940	Dihydroxy-acid dehydratase, chloroplastic OS=Arabidopsis thaliana OX=3702 GN=DHAD PE=1 SV=1	0.00471264	0.00453367
F4HYF4	AT1G48430	Dihydroxyacetone kinase OS=Arabidopsis thaliana OX=3702 GN=At1g48430 PE=1 SV=1	0.000212177	0.000685621
A0A1P8AU45	AT1G48430	Dihydroxyacetone kinase OS=Arabidopsis thaliana OX=3702 GN=At1g48430 PE=1 SV=1	0.000225486	0.000471144
Q8VY70	#N/A	Dimethylallyl, adenosine tRNA methylthiotransferase OS=Arabidopsis thaliana OX=3702 GN=At1g62780 PE=1 SV=1	0.000406588	1e-07
O23722	AT2G38700	Diphosphomevalonate decarboxylase MVD1, peroxisomal OS=Arabidopsis thaliana OX=3702 GN=MVD1 PE=1 SV=1	0.00393117	0.00415878
F4JCU3	AT3G54250	Diphosphomevalonate decarboxylase MVD2, peroxisomal OS=Arabidopsis thaliana OX=3702 GN=MVD2 PE=1 SV=1	0.000887461	0.00103202
A0A1I9LME2	AT3G54250	Diphosphomevalonate decarboxylase OS=Arabidopsis thaliana OX=3702 GN=At3g54250 PE=1 SV=1	0.00121123	0.00140852
Q9FIG6	AT5G42510	Dirigent protein 1 OS=Arabidopsis thaliana OX=3702 GN=DIR1 PE=2 SV=1	0.00121653	0.000931422
O82498	AT4G11180	Dirigent protein 12 OS=Arabidopsis thaliana OX=3702 GN=DIR12 PE=2 SV=1	0.000547051	1e-07
Q9T017	AT4G11190	Dirigent protein 13 OS=Arabidopsis thaliana OX=3702 GN=DIR13 PE=2 SV=1	0.000653285	0.00170214
Q9T019	AT4G11210	Dirigent protein 14 OS=Arabidopsis thaliana OX=3702 GN=DIR14 PE=2 SV=1	0.00133709	0.00299805
Q9C523	AT1G58170	Dirigent protein 19 OS=Arabidopsis thaliana OX=3702 GN=DIR19 PE=2 SV=1	0.00129951	1e-07
Q9FIG7	AT5G42500	Dirigent protein 2 OS=Arabidopsis thaliana OX=3702 GN=DIR2 PE=2 SV=1	0.00161498	0.000556616
Q9C891	AT1G55210	Dirigent protein 20 OS=Arabidopsis thaliana OX=3702 GN=DIR20 PE=2 SV=1	0.0203903	0.0274322
[truncated: 4,373 more rows]

## Sheet: S1C; NSAF all IPD3 versions
Accession	Description	Average NSAF Col-0_shoot	Average NSAF Col-0_root	Average NSAF MtIPD3_shoot	Average NSAF MtIPD3_root	Average NSAF S50D-IPD3_shoot	Average NSAF S50DIPD3_root	Average NSAF IPD3-Min_shoot	Average NSAF IPD3_Min_root
Q9M2E2	(+)-neomenthol dehydrogenase OS=Arabidopsis thaliana OX=3702 GN=SDR1 PE=1 SV=1	0.00345152	0.00297826	0.00252929	0.00134238	0.00209206	0.0013658	0.00446453	0.000402782
F4JTE7	(DL)-glycerol-3-phosphatase 1, mitochondrial OS=Arabidopsis thaliana OX=3702 GN=GPP1 PE=1 SV=1	0	0.000403371	0	0	0	0.0018808	0.000441914	0.00227874
A8MS37	(S)-2-hydroxy-acid oxidase OS=Arabidopsis thaliana OX=3702 GN=GOX1 PE=1 SV=1	0.244954	0.00428686	0.229084	0.00331049	0.27153	0.0021041	0.182249	0.00631848
B3H4B8	(S)-2-hydroxy-acid oxidase OS=Arabidopsis thaliana OX=3702 GN=GOX1 PE=1 SV=1	0.240938	0.00421658	0.225329	0.00325622	0.267078	0.00206961	0.179261	0.0062149
Q2V3V9	(S)-2-hydroxy-acid oxidase OS=Arabidopsis thaliana OX=3702 GN=GOX1 PE=1 SV=2	0.26491	0.00420509	0.242334	0.00324735	0.31254	0.00206397	0.204649	0.00619797
F4JFV6	(S)-2-hydroxy-acid oxidase OS=Arabidopsis thaliana OX=3702 GN=GOX2 PE=1 SV=1	0.195649	0.00380013	0.179285	0.0034613	0.235198	0.00230242	0.144009	0.00564379
Q8GXV5	(S)-ureidoglycine aminohydrolase OS=Arabidopsis thaliana OX=3702 GN=UGLYAH PE=1 SV=1	0	0.000825588	0.000371638	0	0	0.000509572	0.000366844	0.000568855
Q8RU07	[Acyl-carrier-protein] S-malonyltransferase OS=Arabidopsis thaliana OX=3702 GN=EMB3147 PE=1 SV=1	0.00716594	0.00695833	0.00547489	0.00252075	0.00951717	0.00518058	0.0103852	0.00745613
Q9ZUN4	1-aminocyclopropane-1-carboxylate oxidase 1 OS=Arabidopsis thaliana OX=3702 GN=ACO1 PE=2 SV=1	0	0.0011201	0	0	0	0	0	0
Q41931	1-aminocyclopropane-1-carboxylate oxidase 2 OS=Arabidopsis thaliana OX=3702 GN=ACO2 PE=1 SV=2	0.0245555	0.00682566	0.0228284	0.00493538	0.0255451	0.00458757	0.0208305	0.00950091
O65378	1-aminocyclopropane-1-carboxylate oxidase 3 OS=Arabidopsis thaliana OX=3702 GN=At1g12010 PE=1 SV=1	0.000717792	0.00152011	0.000329	0.000931428	0	0.000802421	0	0.00400748
Q06588	1-aminocyclopropane-1-carboxylate oxidase 4 OS=Arabidopsis thaliana OX=3702 GN=ACO4 PE=1 SV=2	0.00139446	0.00176289	0.00068511	0.00122249	0.00114196	0.000624219	0.00081542	0.00105703
Q9LTH8	1-aminocyclopropane-1-carboxylate oxidase homolog 11 OS=Arabidopsis thaliana OX=3702 GN=At5g59530 PE=2 SV=1	0	0.00227698	0	0.00027277	0	0.00153978	0	0.00158267
Q9LTH7	1-aminocyclopropane-1-carboxylate oxidase homolog 12 OS=Arabidopsis thaliana OX=3702 GN=At5g59540 PE=2 SV=1	0	0.000328428	0	0	0	0	0	0.00085572
Q9C5K7	1-aminocyclopropane-1-carboxylate oxidase homolog 2 OS=Arabidopsis thaliana OX=3702 GN=At1g06640 PE=2 SV=1	0	0	0	0	0	0	0	0.000848763
Q8H1S4	1-aminocyclopropane-1-carboxylate oxidase homolog 3 OS=Arabidopsis thaliana OX=3702 GN=At1g06650 PE=2 SV=1	0	0	0	0	0.000341968	0	0.000391766	0.000848763
Q9XFS9	1-deoxy-D-xylulose 5-phosphate reductoisomerase, chloroplastic OS=Arabidopsis thaliana OX=3702 GN=DXR PE=2 SV=2	0.000710189	0	0.000231745	0	0	0	0.00118527	0
F4K7T6	1-deoxy-D-xylulose-5-phosphate reductoisomerase OS=Arabidopsis thaliana OX=3702 GN=DXR PE=1 SV=1	0.00068161	0	0	0	0	0.000305538	0.00113758	0
A0A1P8AWA3	1-phosphatidylinositol 4-kinase OS=Arabidopsis thaliana OX=3702 GN=ATPI4K ALPHA PE=1 SV=1	0.000113014	5.94777e-05	0.000102637	9.58e-05	0.000118958	0.000533349	6.5161e-05	0.00109566
A0A1P8ASD3	1-phosphatidylinositol-3-phosphate 5-kinase OS=Arabidopsis thaliana OX=3702 GN=FAB1D PE=1 SV=1	0	0.000606971	0	0.000157285	0.000209397	0.000169612	0	0.000314245
A0A1P8B4W3	1,2-dihydroxy-3-keto-5-methylthiopentene dioxygenase OS=Arabidopsis thaliana OX=3702 GN=ARD1 PE=1 SV=1	0.000674536	0.0044913	0	0.00571908	0.000721064	0.00493388	0.00157858	0.00553033
A0A1P8B4X2	1,2-dihydroxy-3-keto-5-methylthiopentene dioxygenase OS=Arabidopsis thaliana OX=3702 GN=ATARD2 PE=1 SV=1	0.000648592	0.00567035	0	0.00549912	0.000693331	0.00673146	0.00231217	0.00624905
B3H6E4	1,2-dihydroxy-3-keto-5-methylthiopentene dioxygenase OS=Arabidopsis thaliana OX=3702 GN=ATARD2 PE=1 SV=1	0.000648592	0.00484802	0	0.00549912	0.000693331	0.00589711	0.00151787	0.00531763
F4JIE0	1,2-dihydroxy-3-keto-5-methylthiopentene dioxygenase OS=Arabidopsis thaliana OX=3702 GN=ATARD2 PE=1 SV=1	0.000590218	0.00564182	0	0.0050042	0.000630931	0.00612563	0.00210407	0.00568663
F4JIE1	1,2-dihydroxy-3-keto-5-methylthiopentene dioxygenase OS=Arabidopsis thaliana OX=3702 GN=ATARD2 PE=1 SV=1	0.000587282	0.00513435	0	0.0049793	0.000627792	0.00659414	0.0020936	0.00565834
A0A178V7F9	1,3-beta-glucan synthase OS=Arabidopsis thaliana OX=3702 GN=GSL10 PE=1 SV=1	0	0.000130035	0	0	0	0.000215976	0	0.0002959
Q9LZS3	1,4-alpha-glucan-branching enzyme 2-2, chloroplastic/amyloplastic OS=Arabidopsis thaliana OX=3702 GN=SBE2.2 PE=1 SV=1	0.000129401	0	0.000130783	0	0.000156753	0	0.00070233	0
Q9SX65	1,4-dihydroxy-2-naphthoyl-CoA thioesterase 1 OS=Arabidopsis thaliana OX=3702 GN=DHNAT1 PE=1 SV=1	0	0.000806545	0	0	0	0.000672577	0.000926679	0
P0DI76;P0DI77	1,8-cineole synthase 1, chloroplastic OS=Arabidopsis thaliana OX=3702 GN=TPS27 PE=1 SV=1;1,8-cineole synthase 2, chloroplastic OS=Arabidopsis thaliana OX=3702 GN=TPS23 PE=1 SV=1	0.000173613	0.00395184	0	0.000984929	0	0.00261856	0.00239309	0.000481237
Q9M1C2	10 kDa chaperonin 1, chloroplastic OS=Arabidopsis thaliana OX=3702 GN=CPN10-1 PE=2 SV=1	0.00155453	0	0.00556222	0	0.00355859	0	0	0
O80504	10 kDa chaperonin 2, chloroplastic OS=Arabidopsis thaliana OX=3702 GN=CPN10-2 PE=2 SV=1	0.037344	0.00176997	0.0332561	0	0.0400153	0.00145052	0.0400546	0
P34893	10 kDa chaperonin, mitochondrial OS=Arabidopsis thaliana OX=3702 GN=CPN10 PE=1 SV=1	0.0580754	0.117504	0.0590326	0.101013	0.058414	0.100728	0.0749398	0.0621042
Q9ZUP9	10-formyltetrahydrofolate synthetase OS=Arabidopsis thaliana OX=3702 GN=At2g12280 PE=4 SV=1	0.00262319	0.0013356	0	0.00226227	0	0.00168725	0.00467571	0.00132471
F4JWP9	109 kDa U5 small nuclear ribonucleoprotein component GFL OS=Arabidopsis thaliana OX=3702 GN=GFL PE=2 SV=1	0.000228168	0.00141253	0.000335632	0.000697042	0.00037909	0.0010424	0.000148573	0.00151835
Q9LNC5	110 kDa U5 small nuclear ribonucleoprotein component CLO OS=Arabidopsis thaliana OX=3702 GN=CLO PE=1 SV=1	0.000224932	0.00176355	0.000330872	0.000687155	0.000373713	0.00144162	0.000146466	0.00281846
F4I403	12-oxophytodienoate reductase 1 OS=Arabidopsis thaliana OX=3702 GN=OPR1 PE=1 SV=1	0	0.0192001	0	0.0165016	0.000312868	0.0232248	0.000364136	0.0107877
Q8LAH7	12-oxophytodienoate reductase 1 OS=Arabidopsis thaliana OX=3702 GN=OPR1 PE=1 SV=2	0	0.0208136	0	0.017891	0.000333894	0.0250553	0.000388607	0.0115127
Q8GYB8	12-oxophytodienoate reductase 2 OS=Arabidopsis thaliana OX=3702 GN=OPR2 PE=1 SV=2	0	0.00555303	0	0.0059157	0	0.00886776	0.000386529	0.00356599
Q9FUP0	12-oxophytodienoate reductase 3 OS=Arabidopsis thaliana OX=3702 GN=OPR3 PE=1 SV=2	0	0.00144193	0	0.000247585	0	0.000259148	0	0.00030492
P15455	12S seed storage protein CRA1 OS=Arabidopsis thaliana OX=3702 GN=CRA1 PE=1 SV=2	0	0	0.0002342	0	0.0228302	0	0.000279005	0
P15456	12S seed storage protein CRB OS=Arabidopsis thaliana OX=3702 GN=CRB PE=1 SV=2	0	0.000264186	0	0	0.0101311	0	0	0
Q96318	12S seed storage protein CRC OS=Arabidopsis thaliana OX=3702 GN=CRC PE=1 SV=1	0.00112637	0.000193138	0	0	0.0317838	0	0	0
F4I1B7	14-3-3 family protein OS=Arabidopsis thaliana OX=3702 GN=At1g22290 PE=3 SV=1	0.00510631	0.0218869	0.00650698	0.0212804	0.00958468	0.0233914	0.00745581	0.0083499
F4I1B8	14-3-3 family protein OS=Arabidopsis thaliana OX=3702 GN=At1g22290 PE=3 SV=1	0.00562737	0.0241203	0.00717095	0.0234518	0.0105627	0.0257782	0.00821661	0.00920193
P42643	14-3-3-like protein GF14 chi OS=Arabidopsis thaliana OX=3702 GN=GRF1 PE=1 SV=3	0.083692	0.194009	0.127288	0.226314	0.107368	0.237284	0.116898	0.262458
P48347	14-3-3-like protein GF14 epsilon OS=Arabidopsis thaliana OX=3702 GN=GRF10 PE=1 SV=1	0.029995	0.110103	0.0384478	0.106106	0.0394064	0.106842	0.0462435	0.106855
Q9C5W6	14-3-3-like protein GF14 iota OS=Arabidopsis thaliana OX=3702 GN=GRF12 PE=2 SV=1	0.0317047	0.0384941	0.0422861	0.0271318	0.0207378	0.0406786	0.0288454	0.0325138
P48348	14-3-3-like protein GF14 kappa OS=Arabidopsis thaliana OX=3702 GN=GRF8 PE=1 SV=2	0.0665129	0.137713	0.0984073	0.148874	0.0558581	0.150461	0.0807815	0.161932
P48349	14-3-3-like protein GF14 lambda OS=Arabidopsis thaliana OX=3702 GN=GRF6 PE=1 SV=1	0.0484788	0.138275	0.0644082	0.139922	0.0498841	0.125726	0.0701981	0.167283
Q96299	14-3-3-like protein GF14 mu OS=Arabidopsis thaliana OX=3702 GN=GRF9 PE=1 SV=2	0.0562025	0.0517639	0.0822391	0.0389871	0.0464232	0.0511186	0.0602884	0.0429808
Q96300	14-3-3-like protein GF14 nu OS=Arabidopsis thaliana OX=3702 GN=GRF7 PE=1 SV=1	0.0688547	0.137769	0.103292	0.144841	0.0728454	0.16989	0.0897338	0.163301
Q01525	14-3-3-like protein GF14 omega OS=Arabidopsis thaliana OX=3702 GN=GRF2 PE=1 SV=2	0.0708212	0.188281	0.109197	0.185783	0.0755845	0.206749	0.10734	0.236567
Q9S9Z8	14-3-3-like protein GF14 omicron OS=Arabidopsis thaliana OX=3702 GN=GRF11 PE=2 SV=2	0.0337177	0.044294	0.0445314	0.0313381	0.0220545	0.0444666	0.0316333	0.037634
P46077	14-3-3-like protein GF14 phi OS=Arabidopsis thaliana OX=3702 GN=GRF4 PE=1 SV=2	0.0675513	0.153685	0.101448	0.181719	0.0692835	0.184989	0.0955338	0.207065
P42644	14-3-3-like protein GF14 psi OS=Arabidopsis thaliana OX=3702 GN=GRF3 PE=1 SV=2	0.0744837	0.155742	0.124497	0.152935	0.0841751	0.187455	0.115335	0.20219
P42645	14-3-3-like protein GF14 upsilon OS=Arabidopsis thaliana OX=3702 GN=GRF5 PE=1 SV=2	0.0704805	0.140797	0.105768	0.144675	0.0778632	0.170608	0.0879109	0.169021
Q07356	15-cis-phytoene desaturase, chloroplastic/chromoplastic OS=Arabidopsis thaliana OX=3702 GN=PDS PE=1 SV=1	0.00121061	0	0.000576616	0	0.00242655	0	0.00271854	0
Q9C8S6	16 kDa phloem protein 2 OS=Arabidopsis thaliana OX=3702 GN=PP16-2 PE=1 SV=1	0	0.000855925	0	0	0	0	0.000895853	0.00213057
F4IIU4	187-kDa microtubule-associated protein AIR9 OS=Arabidopsis thaliana OX=3702 GN=AIR9 PE=1 SV=1	0	0	0	0	0	8.89068e-05	0.000141106	0.0001985
Q9CAK8	2-C-methyl-D-erythritol 2,4-cyclodiphosphate synthase, chloroplastic OS=Arabidopsis thaliana OX=3702 GN=ISPF PE=1 SV=1	0.000511012	0	0.000479429	0	0.00054626	0	0.00231086	0
P69834	2-C-methyl-D-erythritol 4-phosphate cytidylyltransferase, chloroplastic OS=Arabidopsis thaliana OX=3702 GN=ISPD PE=1 SV=1	0	0	0	0	0.000829122	0.00104227	0.00133152	0
Q9C5R8	2-Cys peroxiredoxin BAS1-like, chloroplastic OS=Arabidopsis thaliana OX=3702 GN=At5g06290 PE=2 SV=3	0.0855244	0.00981602	0.0692737	0.00510219	0.0589006	0.00929175	0.115744	0.00610279
Q96291	2-Cys peroxiredoxin BAS1, chloroplastic OS=Arabidopsis thaliana OX=3702 GN=BAS1 PE=1 SV=2	0.124233	0.0176808	0.0877265	0.0107732	0.0787528	0.0187168	0.192146	0.0193224
Q9AV97	2-dehydro-3-deoxyphosphooctonate aldolase 1 OS=Arabidopsis thaliana OX=3702 GN=KDSA1 PE=1 SV=2	0.00114679	0.00322635	0.000744215	0.0010359	0.000435125	0.00123483	0	0.00225729
Q6NQL4	2-dehydro-3-deoxyphosphooctonate aldolase 2 OS=Arabidopsis thaliana OX=3702 GN=KDSA2 PE=1 SV=1	0.000405648	0.00119589	0.000379871	0.000341197	0	0.000360557	0	0.0016588
Q9LF46	2-hydroxyacyl-CoA lyase OS=Arabidopsis thaliana OX=3702 GN=HACL PE=1 SV=1	0.000594852	0.00444899	0.000362639	0.00192741	0	0.00302479	0.00211277	0.00432985
A0A1P8AV04	2-isopropylmalate synthase 1 OS=Arabidopsis thaliana OX=3702 GN=IMS1 PE=1 SV=1	0	0.000260499	0.00021473	0.000215974	0.00075958	0.000844455	0.00109758	0.00219502
Q9LPR4	2-isopropylmalate synthase 1, chloroplastic OS=Arabidopsis thaliana OX=3702 GN=IPMS1 PE=1 SV=2	0.00105615	0.00227149	0.00117468	0.000940779	0.00135611	0.00112487	0.002303	0.0030955
Q9C550	2-isopropylmalate synthase 2, chloroplastic OS=Arabidopsis thaliana OX=3702 GN=IPMS2 PE=1 SV=1	0.000165084	0.000788696	0.000846602	0.000165318	0.00116598	0.000971616	0.00244662	0.0026249
A0A1P8AUZ8	2-isopropylmalate synthase OS=Arabidopsis thaliana OX=3702 GN=IMS1 PE=1 SV=1	0.000189052	0.0004567	0.00078129	0.00018932	0.00133527	0.00093066	0.00207204	0.00235689
Q9LY74	2-methyl-6-phytyl-1,4-hydroquinone methyltransferase, chloroplastic OS=Arabidopsis thaliana OX=3702 GN=VTE3 PE=1 SV=1	0.0199574	0.000355635	0.0161837	0	0.0264863	0	0.0160919	0.000425073
Q8LDF2	2-nitropropane dioxygenase-like protein OS=Arabidopsis thaliana OX=3702 GN=MSJ1.9 PE=1 SV=1	0	0.0189312	0	0.00781373	0.000438365	0.0123161	0.00137242	0.0177444
Q9FMG0	2-nitropropane dioxygenase-like protein OS=Arabidopsis thaliana OX=3702 GN=MSJ1.9 PE=1 SV=1	0	0.0166572	0	0.00687514	0.000385709	0.0108367	0.00120756	0.0156129
A0A1P8AU16	2-oxoglutarate (2OG) and Fe(II)-dependent oxygenase superfamily protein OS=Arabidopsis thaliana OX=3702 GN=At1g52820 PE=1 SV=1	0	0.00046411	0	0.000383353	0	0	0	0
Q9C936	2-oxoglutarate (2OG) and Fe(II)-dependent oxygenase superfamily protein OS=Arabidopsis thaliana OX=3702 GN=At1g52820 PE=1 SV=1	0	0.000379194	0	0.000313213	0	0	0	0
F4J9Y9	2-oxoglutarate (2OG) and Fe(II)-dependent oxygenase superfamily protein OS=Arabidopsis thaliana OX=3702 GN=At3g19010 PE=1 SV=1	0	0.00330986	0	0.00123781	0.000389369	0.00143698	0	0.00167834
F4J9Z1	2-oxoglutarate (2OG) and Fe(II)-dependent oxygenase superfamily protein OS=Arabidopsis thaliana OX=3702 GN=At3g19010 PE=1 SV=1	0	0.00206147	0	0	0	0.000511288	0	0.00057077
Q9LJ65	2-oxoglutarate (2OG) and Fe(II)-dependent oxygenase superfamily protein OS=Arabidopsis thaliana OX=3702 GN=At3g19010 PE=1 SV=1	0	0.00302535	0	0.00113141	0.000355899	0.00131346	0	0.00153407
Q84K82	2-oxoglutarate (2OG) and Fe(II)-dependent oxygenase superfamily protein OS=Arabidopsis thaliana OX=3702 GN=At5g20400 PE=1 SV=1	0	0.000706969	0	0.000285312	0	0	0	0.000899981
Q8LF12	2-oxoglutarate (2OG) and Fe(II)-dependent oxygenase superfamily protein OS=Arabidopsis thaliana OX=3702 GN=At5g20550 PE=1 SV=1	0	0.000344425	0	0	0	0	0	0
Q9FI36	2-oxoglutarate (2OG) and Fe(II)-dependent oxygenase superfamily protein OS=Arabidopsis thaliana OX=3702 GN=MDN11.10 PE=1 SV=1	0	0.00027144	0	0.00054575	0	0.000282524	0	0.000290067
A0A1P8BBY4	2-oxoglutarate (2OG) and Fe(II)-dependent oxygenase superfamily protein OS=Arabidopsis thaliana OX=3702 GN=MOP10.14 PE=1 SV=1	0	0.00125852	0	0	0	0.00052183	0	0.000493728
Q9LDY2	2-oxoisovalerate dehydrogenase subunit beta 2, mitochondrial OS=Arabidopsis thaliana OX=3702 GN=DIN4 PE=1 SV=1	0.000308263	0	0.000289706	0	0	0.000424169	0	0
A0A1P8BHG5	2-phosphoglycolate phosphatase 2 OS=Arabidopsis thaliana OX=3702 GN=PGLP2 PE=1 SV=1	0.0181865	0.000988433	0.0255647	0	0.0209075	0	0.00403051	0.0010645
O04499	2,3-bisphosphoglycerate-independent phosphoglycerate mutase 1 OS=Arabidopsis thaliana OX=3702 GN=PGM1 PE=1 SV=3	0.0081124	0.0494203	0.00690213	0.0307846	0.00619971	0.040245	0.0175988	0.0484502
F4JAF4	2,3-bisphosphoglycerate-independent phosphoglycerate mutase OS=Arabidopsis thaliana OX=3702 GN=At3g53470 PE=1 SV=1	0	0	0.000814325	0	0	0	0.00106295	0
Q9LFH1	2,3-bisphosphoglycerate-independent phosphoglycerate mutase OS=Arabidopsis thaliana OX=3702 GN=F4P12_170 PE=1 SV=1	0	0.000749663	0.000820357	0	0	0	0.00107083	0
Q9XE46	2,4-dienoyl-CoA reductase ((3E)-enoyl-CoA-producing) OS=Arabidopsis thaliana OX=3702 GN=At2g07640 PE=4 SV=1	0.000715703	0.0006177	0.00141853	0.000605468	0	0.00134515	0.000724329	0
O65282	20 kDa chaperonin, chloroplastic OS=Arabidopsis thaliana OX=3702 GN=CPN20 PE=1 SV=2	0.0983896	0.0358904	0.0782516	0.0304773	0.111531	0.0353521	0.0934609	0.0257122
A0A1P8AX55	20S proteasome alpha subunit G1 OS=Arabidopsis thaliana OX=3702 GN=PAG1 PE=1 SV=1	0.00585102	0.0187818	0.00369769	0.0162048	0.00668188	0.0181091	0.00668612	0.0245222
F4HP14	20S proteasome beta subunit E1 OS=Arabidopsis thaliana OX=3702 GN=PBE1 PE=1 SV=1	0.00221489	0.00678243	0.00181555	0.00520942	0.00209315	0.00820772	0.00253733	0.0119579
Q0WVZ7	24 kDa vacuolar protein-like OS=Arabidopsis thaliana OX=3702 GN=At5g20655 PE=1 SV=1	0	0.000105892	0	0	0.000138666	0	0	0.000393045
Q39227	24-methylenesterol C-methyltransferase 2 OS=Arabidopsis thaliana OX=3702 GN=SMT2 PE=1 SV=2	0	0.000665952	0	0.000550074	0.000344069	0.00127976	0	0.000397991
Q94JS4	24-methylenesterol C-methyltransferase 3 OS=Arabidopsis thaliana OX=3702 GN=SMT3 PE=2 SV=1	0	0.00105143	0	0	0	0	0	0
O48844	26S proteasome non-ATPase regulatory subunit 1 homolog A OS=Arabidopsis thaliana OX=3702 GN=RPN2A PE=1 SV=1	0.00079517	0.00565587	0.000968803	0.00402419	0.000377327	0.0039119	0.00166517	0.00463335
Q9MAT0	26S proteasome non-ATPase regulatory subunit 1 homolog B OS=Arabidopsis thaliana OX=3702 GN=RPN2B PE=1 SV=1	0.000339711	0.0029132	0.000645462	0.00206162	0.00012606	0.00169289	0.00073302	0.00206098
Q9LP45	26S proteasome non-ATPase regulatory subunit 11 homolog OS=Arabidopsis thaliana OX=3702 GN=RPN6 PE=1 SV=1	0.00370782	0.0164492	0.00363369	0.0156403	0.00493631	0.00874976	0.00676825	0.0158428
Q9FIB6	26S proteasome non-ATPase regulatory subunit 12 homolog A OS=Arabidopsis thaliana OX=3702 GN=RPN5A PE=1 SV=1	0.00183762	0.0128463	0.00265401	0.00575412	0.00194494	0.00819807	0.00549311	0.0128622
Q8VWK0	26S proteasome non-ATPase regulatory subunit 12 homolog B OS=Arabidopsis thaliana OX=3702 GN=RPN5B PE=1 SV=1	0.00103687	0.00765022	0.00122005	0.00311264	0.00115216	0.00428944	0.00226428	0.00706804
Q8RWF0	26S proteasome non-ATPase regulatory subunit 13 homolog A OS=Arabidopsis thaliana OX=3702 GN=RPN9A PE=1 SV=1	0.000285902	0.00653104	0	0.00204592	0	0.00248934	0.000374512	0.00868057
Q8GYA6	26S proteasome non-ATPase regulatory subunit 13 homolog B OS=Arabidopsis thaliana OX=3702 GN=RPN9B PE=1 SV=1	0.000305813	0.00553303	0	0.00231567	0.000332749	0.00289473	0.000374512	0.0106853
Q9LT08	26S proteasome non-ATPase regulatory subunit 14 homolog OS=Arabidopsis thaliana OX=3702 GN=RPN11 PE=1 SV=1	0.00404537	0.0198617	0.00241232	0.0152061	0.00408831	0.0148739	0.00768523	0.017235
Q9SIV2	26S proteasome non-ATPase regulatory subunit 2 homolog A OS=Arabidopsis thaliana OX=3702 GN=RPN1A PE=1 SV=2	0.00186871	0.00839506	0.00132056	0.00603697	0.00195428	0.00528212	0.00335298	0.00658059
Q6XJG8	26S proteasome non-ATPase regulatory subunit 2 homolog B OS=Arabidopsis thaliana OX=3702 GN=RPN1B PE=1 SV=1	0.000754906	0.00345257	0.000477017	0.00261692	0.00113108	0.00288017	0.0017681	0.0025648
Q9LNU4	26S proteasome non-ATPase regulatory subunit 3 homolog A OS=Arabidopsis thaliana OX=3702 GN=RPN3A PE=1 SV=3	0.00206288	0.0121146	0.000647213	0.00640062	0.000513104	0.00830061	0.00397313	0.0131247
Q9LQR8	26S proteasome non-ATPase regulatory subunit 3 homolog B OS=Arabidopsis thaliana OX=3702 GN=RPN3B PE=1 SV=2	0.0018116	0.00795178	0.000648542	0.00495029	0.000255049	0.00622763	0.00215826	0.00599522
P55034	26S proteasome non-ATPase regulatory subunit 4 homolog OS=Arabidopsis thaliana OX=3702 GN=RPN10 PE=1 SV=1	0.00234147	0.00824482	0.00195172	0.00658742	0.00219613	0.00875288	0.00419222	0.00787279
Q93Y35	26S proteasome non-ATPase regulatory subunit 6 homolog OS=Arabidopsis thaliana OX=3702 GN=RPN7 PE=1 SV=1	0.00209544	0.0111978	0.000822164	0.00743101	0.00256738	0.00574135	0.00239071	0.0130146
O24412	26S proteasome non-ATPase regulatory subunit 7 homolog A OS=Arabidopsis thaliana OX=3702 GN=RPN8A PE=1 SV=1	0.00153304	0.0104109	0.00070139	0.00817544	0.000780564	0.00782968	0.00339366	0.0081549
Q9C774	26S proteasome non-ATPase regulatory subunit 7 homolog B OS=Arabidopsis thaliana OX=3702 GN=RPN8B PE=1 SV=1	0.00152314	0.00827549	0.000696865	0.00717744	0.000775528	0.00642534	0.00337177	0.00818116
Q9SGW3	26S proteasome non-ATPase regulatory subunit 8 homolog A OS=Arabidopsis thaliana OX=3702 GN=RPN12A PE=1 SV=1	0.00548123	0.0182019	0.0048413	0.00968068	0.0032571	0.0173118	0.00547824	0.0224173
A0A1P8APR7	26S proteasome regulatory complex ATPase OS=Arabidopsis thaliana OX=3702 GN=At1g53780 PE=3 SV=1	0	0.000620779	0	0	0	0.00025351	0	0.000199038
F4HTC3	26S proteasome regulatory complex ATPase OS=Arabidopsis thaliana OX=3702 GN=At1g53780 PE=3 SV=1	0	0.000599752	0	0	0	0.000244923	0	0.000192296
F4HTC5	26S proteasome regulatory complex ATPase OS=Arabidopsis thaliana OX=3702 GN=At1g53780 PE=3 SV=2	0	0.000621817	0	0	0	0.000253934	0	0.00019937
Q9T090	26S proteasome regulatory particle chain RPT6-like protein OS=Arabidopsis thaliana OX=3702 GN=At4g27680 PE=1 SV=1	0.00527396	0.00346401	0.00591161	0.00546592	0.0045726	0.0102228	0.00411102	0.00439925
Q9FJC9	26S proteasome regulatory particle chain RPT6-like protein OS=Arabidopsis thaliana OX=3702 GN=MNC6.8 PE=1 SV=1	0.00520853	0.00342103	0.00583826	0.0053981	0.00451587	0.010096	0.00406002	0.00434466
Q9SEI3	26S proteasome regulatory subunit 10B homolog A OS=Arabidopsis thaliana OX=3702 GN=RPT4A PE=1 SV=1	0.00720758	0.0155155	0.00859452	0.0113088	0.00670577	0.0196234	0.00775564	0.0188745
Q9SZD4	26S proteasome regulatory subunit 4 homolog A OS=Arabidopsis thaliana OX=3702 GN=RPT2A PE=1 SV=1	0.00328532	0.0164756	0.00122483	0.0118665	0.00226257	0.0138901	0.00569911	0.0237333
Q9SL67	26S proteasome regulatory subunit 4 homolog B OS=Arabidopsis thaliana OX=3702 GN=RPT2B PE=1 SV=1	0.00328532	0.0164756	0.00122483	0.0118665	0.00226257	0.0138901	0.00569911	0.0237333
Q9SEI2	26S proteasome regulatory subunit 6A homolog A OS=Arabidopsis thaliana OX=3702 GN=RPT5A PE=1 SV=1	0.00836898	0.0148522	0.00858855	0.013536	0.00662264	0.0198161	0.00906958	0.0171959
O04019	26S proteasome regulatory subunit 6A homolog B OS=Arabidopsis thaliana OX=3702 GN=RPT5B PE=1 SV=3	0.00655286	0.0100812	0.00708092	0.0105442	0.00490431	0.0167296	0.00585772	0.0133433
Q9SEI4	26S proteasome regulatory subunit 6B homolog OS=Arabidopsis thaliana OX=3702 GN=RPT3 PE=1 SV=1	0.0103024	0.0183642	0.0118235	0.0184612	0.0104834	0.0257694	0.0118179	0.0236614
Q9SSB5	26S proteasome regulatory subunit 7 homolog A OS=Arabidopsis thaliana OX=3702 GN=RPT1A PE=1 SV=1	0.0020825	0.0101745	0.00102338	0.00810805	0.00230136	0.00952902	0.00256205	0.00977443
Q9SSB4	26S proteasome regulatory subunit 7 homolog B OS=Arabidopsis thaliana OX=3702 GN=RPT1B PE=1 SV=2	0	0.000801393	0	0	0	0.000327268	0	0.000256947
Q9C5U3	26S proteasome regulatory subunit 8 homolog A OS=Arabidopsis thaliana OX=3702 GN=RPT6A PE=1 SV=1	0.00553949	0.0163519	0.00665904	0.0106034	0.00494103	0.0160064	0.00612993	0.0180572
Q94BQ2	26S proteasome regulatory subunit 8 homolog B OS=Arabidopsis thaliana OX=3702 GN=RPT6B PE=1 SV=1	0.00553949	0.0163519	0.00692336	0.010378	0.00494103	0.0160064	0.00612993	0.0176526
O48726	26S proteasome regulatory subunit RPN13 OS=Arabidopsis thaliana OX=3702 GN=RPN13 PE=1 SV=2	0	0.00338642	0	0.00132448	0	0.00101235	0.000376651	0.00328019
Q9MAK9	26S proteasome regulatory subunit S10B homolog B OS=Arabidopsis thaliana OX=3702 GN=RPT4B PE=1 SV=1	0.00720758	0.0159985	0.00887157	0.0117944	0.00670577	0.020004	0.00896754	0.0209159
B3H6B0	26S proteasome regulatory subunit, putative (RPN5) OS=Arabidopsis thaliana OX=3702 GN=EMB2107 PE=1 SV=1	0.00175807	0.0103182	0.00207197	0.00447234	0.00186074	0.0066378	0.00452953	0.0107444
F4KFD7	26S proteasome regulatory subunit, putative (RPN5) OS=Arabidopsis thaliana OX=3702 GN=EMB2107 PE=1 SV=1	0.00183762	0.0128463	0.00265401	0.00575412	0.00194494	0.00819807	0.00549311	0.0128622
Q9FNM0	28 kDa heat/acid-stable phosphoprotein-like protein OS=Arabidopsis thaliana OX=3702 GN=MCL19.6 PE=1 SV=1	0.000719779	0.00282068	0	0	0.0015526	0.00277779	0.000881475	0.00175213
Q43349	29 kDa ribonucleoprotein, chloroplastic OS=Arabidopsis thaliana OX=3702 GN=CP29A PE=2 SV=2	0.00421994	0	0.00571955	0	0.00791809	0	0.00886622	0
Q9SRR8	2Fe-2S ferredoxin-like superfamily protein OS=Arabidopsis thaliana OX=3702 GN=F21O3.19 PE=1 SV=1	0.000694076	0.0093951	0	0.00555967	0.00230566	0.00901849	0.00418553	0.0120984
F4IE99	2Fe-2S ferredoxin-like superfamily protein OS=Arabidopsis thaliana OX=3702 GN=FdC2 PE=1 SV=1	0	0.00061961	0	0	0.000650444	0	0.000745164	0
P15457	2S seed storage protein 1 OS=Arabidopsis thaliana OX=3702 GN=AT2S1 PE=1 SV=1	0	0	0	0	0.00313271	0	0	0
P15458	2S seed storage protein 2 OS=Arabidopsis thaliana OX=3702 GN=AT2S2 PE=2 SV=1	0.00208312	0.00148025	0	0	0.0147763	0	0	0
P15459	2S seed storage protein 3 OS=Arabidopsis thaliana OX=3702 GN=AT2S3 PE=1 SV=1	0.00215934	0.0015344	0	0	0.0161	0	0	0
P15460	2S seed storage protein 4 OS=Arabidopsis thaliana OX=3702 GN=AT2S4 PE=2 SV=1	0.000711107	0	0	0	0.0115205	0	0	0
B9DHA5	3-dehydroquinate synthase OS=Arabidopsis thaliana OX=3702 GN=At3g28760 PE=1 SV=1	0	0	0	0	0	0	0.00032559	0
Q84JW0	3-dehydroquinate synthase OS=Arabidopsis thaliana OX=3702 GN=At3g28760 PE=1 SV=1	0	0	0	0	0	0	0.000342564	0
Q8VYV7	3-dehydroquinate synthase, chloroplastic OS=Arabidopsis thaliana OX=3702 GN=DHQS PE=1 SV=1	0.000267067	0.00245544	0.000250562	0.000449703	0	0.00126805	0.000952068	0.00355146
F4I2W6	3-deoxy-8-phosphooctulonate synthase OS=Arabidopsis thaliana OX=3702 GN=ATKDSA2 PE=1 SV=1	0.000402879	0.00118772	0.000377278	0.000338868	0	0.000358096	0.00038565	0.00164748
Q9C920	3-deoxy-manno-octulosonate cytidylyltransferase, mitochondrial OS=Arabidopsis thaliana OX=3702 GN=KDSB PE=1 SV=1	0.000384999	0.00448921	0.000357637	0.0013357	0	0.00227854	0.000498489	0.0033933
Q9SIE3	3-hydroxyacyl-[acyl-carrier-protein] dehydratase OS=Arabidopsis thaliana OX=3702 GN=At2g22230 PE=1 SV=2	0.00359393	0.0015563	0.000502466	0.00137678	0.00281477	0.00279021	0.000513615	0.0026186
Q9LX13	3-hydroxyacyl-[acyl-carrier-protein] dehydratase OS=Arabidopsis thaliana OX=3702 GN=At5g10160 PE=1 SV=1	0.00412605	0.00383233	0.00249544	0.000907619	0.00561997	0.00255927	0.00523001	0.00340461
A0A1I9LST4	3-hydroxyacyl-CoA dehydrogenase family protein OS=Arabidopsis thaliana OX=3702 GN=At3g15290 PE=1 SV=1	0	0.000535408	0	0.000443896	0	0.00130445	0	0.00115954
Q9LDF5	3-hydroxyacyl-CoA dehydrogenase family protein OS=Arabidopsis thaliana OX=3702 GN=At3g15290 PE=1 SV=1	0	0.000427963	0	0.000354815	0	0.00104267	0	0.000926846
Q9LKJ1	3-hydroxyisobutyryl-CoA hydrolase 1 OS=Arabidopsis thaliana OX=3702 GN=CHY1 PE=1 SV=1	0.000275576	0.00132587	0.000274377	0.000262668	0	0	0	0.000272418
Q8RXN4	3-hydroxyisobutyryl-CoA hydrolase-like protein 2, mitochondrial OS=Arabidopsis thaliana OX=3702 GN=At4g31810 PE=1 SV=1	0	0	0	0	0	0	0	0.000414471
Q9T0K7	3-hydroxyisobutyryl-CoA hydrolase-like protein 3, mitochondrial OS=Arabidopsis thaliana OX=3702 GN=At4g13360 PE=1 SV=2	0.000247429	0.00392273	0.00100584	0.00306138	0.00173753	0.00313549	0.00271187	0.00418486
Q9SHJ8	3-hydroxyisobutyryl-CoA hydrolase-like protein 5 OS=Arabidopsis thaliana OX=3702 GN=At1g06550 PE=1 SV=2	0	0.000635725	0	0	0	0.00143898	0	0.000438033
Q94AR8	3-isopropylmalate dehydratase large subunit, chloroplastic OS=Arabidopsis thaliana OX=3702 GN=IIL1 PE=1 SV=1	0.0185193	0.0242044	0.0135283	0.0182225	0.0139811	0.0267452	0.0172187	0.0119911
Q9ZW85	3-isopropylmalate dehydratase small subunit 1 OS=Arabidopsis thaliana OX=3702 GN=SSU1 PE=1 SV=1	0.0093098	0.0165879	0.00561752	0.0155809	0.00937587	0.0158524	0.010199	0.0143049
Q9ZW84	3-isopropylmalate dehydratase small subunit 2 OS=Arabidopsis thaliana OX=3702 GN=SSU2 PE=1 SV=1	0.00135835	0.00721355	0	0.00398658	0.00147983	0.00362739	0.00107911	0.00318179
Q9LYT7	3-isopropylmalate dehydratase small subunit 3 OS=Arabidopsis thaliana OX=3702 GN=SSU3 PE=1 SV=1	0.00271343	0.0048569	0.00128461	0.00320922	0.00396173	0.00567897	0.00411688	0.0021804
Q9FMT1	3-isopropylmalate dehydrogenase 1, chloroplastic OS=Arabidopsis thaliana OX=3702 GN=IMDH1 PE=1 SV=1	0.0114624	0.00473695	0.0152752	0.00262368	0.017904	0.00573178	0.00933499	0.00288026
P93832	3-isopropylmalate dehydrogenase 2, chloroplastic OS=Arabidopsis thaliana OX=3702 GN=IMDH2 PE=1 SV=1	0.00851699	0.00353575	0.0125133	0.00415745	0.0147893	0.00467244	0.00783997	0.00571693
Q9SA14	3-isopropylmalate dehydrogenase 3, chloroplastic OS=Arabidopsis thaliana OX=3702 GN=IMDH3 PE=1 SV=2	0.0102405	0.00510755	0.0138293	0.00412553	0.0173069	0.00378871	0.0102812	0.00434778
B9DHH9	3-isopropylmalate dehydrogenase OS=Arabidopsis thaliana OX=3702 GN=IMD1 PE=1 SV=1	0.0120828	0.00499333	0.016102	0.00276568	0.018873	0.00604201	0.00984023	0.00303615
A0A1P8AUM8	3-isopropylmalate dehydrogenase OS=Arabidopsis thaliana OX=3702 GN=IMD3 PE=1 SV=1	0.00987391	0.0049247	0.0133342	0.00397784	0.0166873	0.00365308	0.00991319	0.00419213
Q9XF43	3-ketoacyl-CoA synthase 6 OS=Arabidopsis thaliana OX=3702 GN=CUT1 PE=1 SV=1	0	0	0	0	0.00048373	0	0	0
Q8LF48	3-ketoacyl-CoA thiolase 1, peroxisomal OS=Arabidopsis thaliana OX=3702 GN=KAT1 PE=1 SV=2	0.00195683	0.00487319	0.0019426	0.00332384	0.00167824	0.00402901	0.00158507	0.00295886
Q56WD9	3-ketoacyl-CoA thiolase 2, peroxisomal OS=Arabidopsis thaliana OX=3702 GN=PED1 PE=1 SV=2	0.0264611	0.057282	0.0216558	0.0317461	0.027367	0.0393097	0.0303363	0.0528825
Q570C8	3-ketoacyl-CoA thiolase 5, peroxisomal OS=Arabidopsis thaliana OX=3702 GN=KAT5 PE=1 SV=2	0.000241484	0.00162442	0	0.0014888	0.000552844	0.00112995	0.00123715	0.000765039
A8MQG9	3-oxo-5-alpha-steroid 4-dehydrogenase (DUF1295) OS=Arabidopsis thaliana OX=3702 GN=At1g73650 PE=1 SV=1	0.00103137	0.00166937	0	0	0.00122417	0.00073006	0.00208503	0.000690744
B3H655	3-oxo-5-alpha-steroid 4-dehydrogenase (DUF1295) OS=Arabidopsis thaliana OX=3702 GN=At1g73650 PE=1 SV=1	0.000979569	0.00158552	0	0	0.00116268	0.000693391	0.0019803	0.000656049
B9DFE9	3-oxo-5-alpha-steroid 4-dehydrogenase (DUF1295) OS=Arabidopsis thaliana OX=3702 GN=At1g73650 PE=1 SV=1	0.000737202	0.00119323	0	0	0.000875007	0.00052183	0.00149033	0.000493728
F4HRY1	3-oxo-5-alpha-steroid 4-dehydrogenase (DUF1295) OS=Arabidopsis thaliana OX=3702 GN=At1g73650 PE=1 SV=1	0.00071035	0.00114977	0	0	0.000843136	0.000502823	0.00143604	0.000475744
Q940M8	3-oxo-5-alpha-steroid 4-dehydrogenase (DUF1295) OS=Arabidopsis thaliana OX=3702 GN=At1g73650 PE=1 SV=1	0.000739744	0.00119734	0	0	0.000878025	0.00052363	0.00149547	0.00049543
Q9STX2	3-oxo-Delta(4,5)-steroid 5-beta-reductase OS=Arabidopsis thaliana OX=3702 GN=VEP1 PE=1 SV=1	0.000552901	0.00839931	0.000556773	0.0061117	0.000976381	0.00458821	0.00132761	0.00918648
P33207	3-oxoacyl-[acyl-carrier-protein] reductase, chloroplastic OS=Arabidopsis thaliana OX=3702 GN=At1g24360 PE=1 SV=2	0.0214577	0.0135757	0.0184612	0.00813416	0.0188888	0.0118724	0.0226625	0.0130782
P52410	3-oxoacyl-[acyl-carrier-protein] synthase I, chloroplastic OS=Arabidopsis thaliana OX=3702 GN=KAS1 PE=1 SV=2	0.016076	0.0181159	0.0107639	0.0133146	0.014607	0.0151314	0.0187647	0.0206169
Q9C9P4	3-oxoacyl-[acyl-carrier-protein] synthase II, chloroplastic OS=Arabidopsis thaliana OX=3702 GN=KAS2 PE=1 SV=1	0	0.000855067	0	0	0	0.000193941	0.000267212	0.000578916
P49243	3-oxoacyl-[acyl-carrier-protein] synthase III, chloroplastic OS=Arabidopsis thaliana OX=3702 GN=At1g62640 PE=2 SV=2	0	0.00212446	0.000256719	0	0	0.00125971	0	0.00184557
F4I035	3-phosphoshikimate 1-carboxyvinyltransferase OS=Arabidopsis thaliana OX=3702 GN=At1g48860 PE=1 SV=1	0.00295137	0.0043917	0.00283634	0.00200637	0.00354968	0.00300574	0.00418417	0.00467013
A0A1P8B1E5	3-phosphoshikimate 1-carboxyvinyltransferase OS=Arabidopsis thaliana OX=3702 GN=At2g45300 PE=1 SV=1	0.00234521	0.00337111	0.00288079	0.00189404	0.0028594	0.00364768	0.00438619	0.00367099
Q9FVP6	3-phosphoshikimate 1-carboxyvinyltransferase OS=Arabidopsis thaliana OX=3702 GN=F27K7.11 PE=1 SV=1	0.00277009	0.00412196	0.00266213	0.00188314	0.00355091	0.00302252	0.00392717	0.00438329
P05466	3-phosphoshikimate 1-carboxyvinyltransferase, chloroplastic OS=Arabidopsis thaliana OX=3702 GN=At2g45300 PE=1 SV=3	0.00277542	0.00335815	0.00286971	0.00188676	0.00355774	0.00363365	0.00436932	0.00365687
F4ITJ6	3'-5' exonuclease domain-containing protein / K homology domain-containing protein / KH domain-containing protein OS=Arabidopsis thaliana OX=3702 GN=At2g25910 PE=1 SV=1	0	0.00101529	0.00189318	0.00146647	0.00103118	0.00150991	0	0.000768709
O82306	3'-5' exonuclease domain-containing protein / K homology domain-containing protein / KH domain-containing protein OS=Arabidopsis thaliana OX=3702 GN=At2g25910 PE=1 SV=2	0	0.00101827	0.00189873	0.00147077	0.0010342	0.00151434	0	0.000770963
Q9ZUI4	3'-5'-exoribonuclease family protein OS=Arabidopsis thaliana OX=3702 GN=At1g60080 PE=1 SV=1	0	0.000814654	0	0	0	0	0	0
Q9FPI0	3'-5'-exoribonuclease family protein OS=Arabidopsis thaliana OX=3702 GN=MLP3.20 PE=1 SV=1	0	0	0	0	0	0.000530953	0	0
Q8VYM4	30S ribosomal protein 2, chloroplastic OS=Arabidopsis thaliana OX=3702 GN=PSRP2 PE=2 SV=1	0.0066072	0.00135025	0.00726766	0.000392444	0.00678904	0.000396427	0.0142283	0.000878251
Q9SX22	30S ribosomal protein 3-1, chloroplastic OS=Arabidopsis thaliana OX=3702 GN=At1g68590 PE=1 SV=1	0.00275961	0	0.00130013	0	0.0015339	0	0	0
Q94K97	30S ribosomal protein OS=Arabidopsis thaliana OX=3702 GN=At5g24490 PE=1 SV=1	0.0130248	0	0.0129601	0	0.0135599	0	0.0138537	0
Q93VC7	30S ribosomal protein S1, chloroplastic OS=Arabidopsis thaliana OX=3702 GN=RPS1 PE=1 SV=1	0.0142456	0.000288953	0.014262	0	0.0159928	0	0.0149716	0
Q9LK61	30S ribosomal protein S10, chloroplastic OS=Arabidopsis thaliana OX=3702 GN=RPS10 PE=2 SV=1	0.00591998	0	0.0022528	0	0.00852743	0	0.0113558	0
P56802	30S ribosomal protein S11, chloroplastic OS=Arabidopsis thaliana OX=3702 GN=rps11 PE=3 SV=1	0.00818424	0.00161002	0.00556073	0	0.0100084	0	0.00591221	0
P62126	30S ribosomal protein S12, chloroplastic OS=Arabidopsis thaliana OX=3702 GN=rps12-B PE=2 SV=2	0	0	0.00179744	0	0.00408979	0	0	0
P42732	30S ribosomal protein S13, chloroplastic OS=Arabidopsis thaliana OX=3702 GN=RPS13 PE=2 SV=1	0.0255106	0.000570185	0.0652774	0	0.0586936	0	0.026268	0
P56804	30S ribosomal protein S14, chloroplastic OS=Arabidopsis thaliana OX=3702 GN=rps14 PE=2 SV=2	0.00118044	0	0	0	0.00383068	0	0.00289124	0
P56805	30S ribosomal protein S15, chloroplastic OS=Arabidopsis thaliana OX=3702 GN=rps15 PE=3 SV=1	0.00851178	0	0.0159226	0	0.013938	0	0.00669536	0
O65686	30S ribosomal protein S16-1, chloroplastic OS=Arabidopsis thaliana OX=3702 GN=RPS16-1 PE=2 SV=1	0.0180594	0	0.00860777	0	0.0142044	0	0.0190931	0
P16180	30S ribosomal protein S17, chloroplastic OS=Arabidopsis thaliana OX=3702 GN=RPS17 PE=1 SV=1	0.0119956	0	0.0143842	0	0.0189278	0	0.0148276	0
P56808	30S ribosomal protein S19, chloroplastic OS=Arabidopsis thaliana OX=3702 GN=rps19 PE=3 SV=1	0.00855276	0	0.00589558	0	0.00135009	0	0.00157132	0
P56797	30S ribosomal protein S2, chloroplastic OS=Arabidopsis thaliana OX=3702 GN=rps2 PE=3 SV=1	0.0140243	0	0.00778629	0	0.0139684	0	0.0157334	0
Q9ASV6	30S ribosomal protein S20, chloroplastic OS=Arabidopsis thaliana OX=3702 GN=RPS20 PE=2 SV=1	0.0169347	0	0.0143513	0	0.0114391	0	0.0113657	0
P56798	30S ribosomal protein S3, chloroplastic OS=Arabidopsis thaliana OX=3702 GN=rps3 PE=3 SV=1	0.0157542	0	0.0177559	0	0.0213386	0	0.0167682	0
O80439	30S ribosomal protein S31, chloroplastic OS=Arabidopsis thaliana OX=3702 GN=RPS31 PE=1 SV=1	0.00745478	0	0.00265008	0	0.00747356	0	0.00518273	0
P56799	30S ribosomal protein S4, chloroplastic OS=Arabidopsis thaliana OX=3702 GN=rps4 PE=3 SV=1	0.0146661	0	0.00693534	0	0.0124934	0	0.0180254	0
P93014	30S ribosomal protein S5, chloroplastic OS=Arabidopsis thaliana OX=3702 GN=rps5 PE=2 SV=1	0.0109662	0.000396714	0.0228956	0	0.0272624	0	0.0108278	0
Q8VY91	30S ribosomal protein S6 alpha, chloroplastic OS=Arabidopsis thaliana OX=3702 GN=RPS6 PE=2 SV=1	0.000503225	0	0.00100964	0	0	0	0.000698367	0
P61841	30S ribosomal protein S7, chloroplastic OS=Arabidopsis thaliana OX=3702 GN=rps7-B PE=1 SV=1	0.0178606	0	0.0348688	0.000673003	0.0288453	0	0.017233	0
P56801	30S ribosomal protein S8, chloroplastic OS=Arabidopsis thaliana OX=3702 GN=rps8 PE=3 SV=1	0.00842854	0	0.00243709	0	0.010305	0	0.00386016	0
Q9XJ27	30S ribosomal protein S9, chloroplastic OS=Arabidopsis thaliana OX=3702 GN=RPS9 PE=2 SV=1	0.00272674	0	0.00157005	0	0.00122417	0	0	0
Q04836	31 kDa ribonucleoprotein, chloroplastic OS=Arabidopsis thaliana OX=3702 GN=CP31A PE=1 SV=1	0.0587219	0.00104069	0.075742	0	0.0789225	0	0.0785335	0.000515254
Q9LV91	4-alpha-glucanotransferase DPE1, chloroplastic/amyloplastic OS=Arabidopsis thaliana OX=3702 GN=DPE1 PE=1 SV=1	0.000383188	0	0.000365555	0	0.00021564	0	0.000501951	0
Q8RXD9	4-alpha-glucanotransferase DPE2 OS=Arabidopsis thaliana OX=3702 GN=DPE2 PE=1 SV=1	0.000123606	0.000125868	0.000110241	0.000109231	0.000134493	0	0.000857861	0.000302348
Q42524	4-coumarate--CoA ligase 1 OS=Arabidopsis thaliana OX=3702 GN=4CL1 PE=1 SV=1	0	0.00153992	0	0.00036293	0	0.00127298	0.000257686	0.000816864
Q9S725	4-coumarate--CoA ligase 2 OS=Arabidopsis thaliana OX=3702 GN=4CL2 PE=1 SV=2	0	0.00043239	0	0.000187618	0	0.000273116	0	0.00030489
Q9M0X9	4-coumarate--CoA ligase-like 7 OS=Arabidopsis thaliana OX=3702 GN=4CLL7 PE=1 SV=1	0.000216992	0.00165687	0	0.000356142	0	0.00188144	0	0.00274122
A8MS69	4-coumarate:CoA ligase 1 OS=Arabidopsis thaliana OX=3702 GN=4CL1 PE=1 SV=1	0	0.00160278	0	0.000377744	0	0.00132494	0.000268204	0.000850206
A0A1I9LR43	4-coumarate:CoA ligase 2 OS=Arabidopsis thaliana OX=3702 GN=4CL2 PE=1 SV=1	0	0.000488636	0	0.000212023	0	0.000308644	0	0.00034455
O81014	4-diphosphocytidyl-2-C-methyl-D-erythritol kinase, chloroplastic OS=Arabidopsis thaliana OX=3702 GN=ISPE PE=2 SV=1	0.00114031	0	0.000270796	0	0.000329468	0.000261869	0.00196462	0
F4K0E8	4-hydroxy-3-methylbut-2-en-1-yl diphosphate synthase (ferredoxin), chloroplastic OS=Arabidopsis thaliana OX=3702 GN=ISPG PE=1 SV=1	0.000599486	0	0.000853512	0	0.000502869	0	0.00350683	0.000160895
Q94B35	4-hydroxy-3-methylbut-2-enyl diphosphate reductase, chloroplastic OS=Arabidopsis thaliana OX=3702 GN=ISPH PE=1 SV=1	0.000699947	0	0.000923359	0	0.00160932	0	0.00106989	0
B3H725	4-hydroxy-3-methylbut-2-enyl diphosphate synthase OS=Arabidopsis thaliana OX=3702 GN=HDS PE=1 SV=1	0.00047427	0	0.000735247	0	0.000519702	0	0.0034226	0.000166281
A0A1P8BCQ5	4-hydroxy-4-methyl-2-oxoglutarate aldolase OS=Arabidopsis thaliana OX=3702 GN=At5g56260 PE=1 SV=1	0	0	0	0	0	0	0.00269601	0.00072563
O80574	4-hydroxy-tetrahydrodipicolinate reductase 1, chloroplastic OS=Arabidopsis thaliana OX=3702 GN=DAPB1 PE=1 SV=2	0	0	0.00060229	0	0.000687136	0	0.00162933	0
Q8LB01	4-hydroxy-tetrahydrodipicolinate reductase 2, chloroplastic OS=Arabidopsis thaliana OX=3702 GN=DAPB2 PE=1 SV=1	0.000316212	0	0	0	0	0	0.00124265	0
Q9LZX6	4-hydroxy-tetrahydrodipicolinate synthase 1, chloroplastic OS=Arabidopsis thaliana OX=3702 GN=DHDPS1 PE=1 SV=2	0	0.000885991	0	0.000272023	0	0.000416034	0	0.0011847
Q9FVC8	4-hydroxy-tetrahydrodipicolinate synthase 2, chloroplastic OS=Arabidopsis thaliana OX=3702 GN=DHDPS2 PE=1 SV=2	0.000323408	0.000344715	0	0	0	0	0.000360796	0.0011847
Q9SW09	40S ribosomal protein S10-1 OS=Arabidopsis thaliana OX=3702 GN=RPS10A PE=1 SV=1	0.00834555	0.0223002	0.00365033	0.0168929	0.00344219	0.0137402	0.00125602	0.0198276
Q9FFS8	40S ribosomal protein S10-2 OS=Arabidopsis thaliana OX=3702 GN=RPS10B PE=2 SV=1	0.00368691	0.0204533	0.00849195	0.0273853	0.0106662	0.0296284	0.00348101	0.0158251
Q9LTF2	40S ribosomal protein S10-3 OS=Arabidopsis thaliana OX=3702 GN=RPS10C PE=1 SV=2	0.00762856	0.0231547	0.00302138	0.0167041	0.00347054	0.0135867	0.00124198	0.0202721
P16181	40S ribosomal protein S11-1 OS=Arabidopsis thaliana OX=3702 GN=RPS11A PE=2 SV=1	0.0438955	0.0797742	0.0353629	0.0566858	0.0263941	0.0576105	0.0617416	0.0524905
O65569	40S ribosomal protein S11-2 OS=Arabidopsis thaliana OX=3702 GN=RPS11B PE=2 SV=2	0.0241903	0.0178014	0.0121111	0.01707	0.0126439	0.0213625	0.0247569	0.0302954
P42733	40S ribosomal protein S11-3 OS=Arabidopsis thaliana OX=3702 GN=RPS11C PE=2 SV=2	0.0263208	0.0274573	0.0127732	0.023945	0.018217	0.029329	0.0280911	0.0437794
Q9S9P1	40S ribosomal protein S12-1 OS=Arabidopsis thaliana OX=3702 GN=RPS12A PE=2 SV=1	0.0564468	0.080717	0.101336	0.13939	0.080857	0.1526	0.0679527	0.126296
Q9SKZ3	40S ribosomal protein S12-2 OS=Arabidopsis thaliana OX=3702 GN=RPS12C PE=1 SV=1	0.0379551	0.0707986	0.0507762	0.0836443	0.0484776	0.106066	0.0455899	0.0872258
P59223	40S ribosomal protein S13-1 OS=Arabidopsis thaliana OX=3702 GN=RPS13A PE=2 SV=1	0.0290847	0.0648081	0.0278571	0.069717	0.0296553	0.0833082	0.0492737	0.0612566
P59224	40S ribosomal protein S13-2 OS=Arabidopsis thaliana OX=3702 GN=RPS13B PE=2 SV=1	0.0240165	0.0641699	0.0278585	0.0690759	0.0295892	0.0867824	0.0492737	0.0631688
Q9SIH0	40S ribosomal protein S14-1 OS=Arabidopsis thaliana OX=3702 GN=RPS14A PE=1 SV=1	0.100293	0.158375	0.137521	0.130894	0.112057	0.135733	0.146887	0.128556
Q9CAX6	40S ribosomal protein S14-2 OS=Arabidopsis thaliana OX=3702 GN=RPS14B PE=1 SV=1	0.111886	0.161588	0.134534	0.12607	0.111191	0.124753	0.163251	0.126254
P42036	40S ribosomal protein S14-3 OS=Arabidopsis thaliana OX=3702 GN=RPS14C PE=2 SV=2	0.0901636	0.14343	0.108109	0.109499	0.0928047	0.113935	0.135793	0.108813
Q9LD48	40S ribosomal protein S15 OS=Arabidopsis thaliana OX=3702 GN=F14M2.2 PE=2 SV=1	0.0030831	0.00564474	0.001504	0.00283681	0	0.00149889	0.00479014	0.0024217
Q08112	40S ribosomal protein S15-1 OS=Arabidopsis thaliana OX=3702 GN=RPS15A PE=2 SV=1	0.00958481	0.0309732	0.00566165	0.0195721	0.0122795	0.0176423	0.00758316	0.0301504
Q9FY66	40S ribosomal protein S15-2 OS=Arabidopsis thaliana OX=3702 GN=RPS15B PE=2 SV=1	0.00141985	0.00259955	0.000692631	0.00130643	0	0.000690277	0.00220599	0.00111525
Q9FY65	40S ribosomal protein S15-3 OS=Arabidopsis thaliana OX=3702 GN=RPS15C PE=2 SV=1	0.00666725	0.0236388	0.00500019	0.00797828	0.0073357	0.0111568	0.00693096	0.0211662
Q9FY64	40S ribosomal protein S15-4 OS=Arabidopsis thaliana OX=3702 GN=RPS15D PE=2 SV=1	0.00958481	0.0309732	0.00566165	0.0195721	0.0122795	0.0176423	0.00758316	0.0290351
Q9FIX6	40S ribosomal protein S15-5 OS=Arabidopsis thaliana OX=3702 GN=RPS15E PE=3 SV=1	0.00451423	0.00960685	0.00144847	0.012567	0.00514185	0.00747004	0.00300876	0.00848495
P42798	40S ribosomal protein S15a-1 OS=Arabidopsis thaliana OX=3702 GN=RPS15AF PE=2 SV=2	0.0631529	0.107245	0.0551314	0.10567	0.0500046	0.119794	0.049593	0.0570559
O80646	40S ribosomal protein S15a-3 OS=Arabidopsis thaliana OX=3702 GN=RPS15AC PE=2 SV=2	0.0419575	0.0772491	0.0452886	0.0611463	0.0318064	0.0708261	0.026013	0.036777
Q9LX88	40S ribosomal protein S15a-4 OS=Arabidopsis thaliana OX=3702 GN=RPS15AD PE=2 SV=3	0.0334057	0.0751412	0.0378065	0.0703319	0.021416	0.0753305	0.0349361	0.0316486
Q9SK22	40S ribosomal protein S16-1 OS=Arabidopsis thaliana OX=3702 GN=RPS16A PE=2 SV=1	0.0238246	0.122135	0.0148696	0.0635737	0.0143064	0.101011	0.0409197	0.101448
Q9M8X9	40S ribosomal protein S16-2 OS=Arabidopsis thaliana OX=3702 GN=RPS16B PE=1 SV=1	0.0140797	0.04854	0.00671035	0.0356351	0.0101604	0.0482299	0.026182	0.0286452
Q42340	40S ribosomal protein S16-3 OS=Arabidopsis thaliana OX=3702 GN=RPS16C PE=2 SV=1	0.0253978	0.133969	0.0163478	0.0663296	0.0160504	0.110013	0.0416936	0.113134
P49205	40S ribosomal protein S17-1 OS=Arabidopsis thaliana OX=3702 GN=RPS17A PE=2 SV=3	0.0331865	0.0346104	0.0198935	0.0411282	0.0274636	0.0480436	0.0326059	0.0517908
Q9SJ36	40S ribosomal protein S17-2 OS=Arabidopsis thaliana OX=3702 GN=RPS17B PE=2 SV=3	0.0334236	0.0388446	0.0200356	0.0456967	0.0276598	0.0505764	0.0328388	0.0547741
Q9SQZ1	40S ribosomal protein S17-3 OS=Arabidopsis thaliana OX=3702 GN=RPS17C PE=2 SV=3	0.0334236	0.0348576	0.0200356	0.0414219	0.0276598	0.0483868	0.0328388	0.0521607
Q9LZ17	40S ribosomal protein S17-4 OS=Arabidopsis thaliana OX=3702 GN=RPS17D PE=2 SV=3	0.0331865	0.0363552	0.0198935	0.0424846	0.0274636	0.0494736	0.0326059	0.0533666
P34788	40S ribosomal protein S18 OS=Arabidopsis thaliana OX=3702 GN=RPS18C PE=1 SV=1	0.0730388	0.131182	0.0736053	0.105664	0.0677059	0.0934097	0.118291	0.110315
Q9SGA6	40S ribosomal protein S19-1 OS=Arabidopsis thaliana OX=3702 GN=RPS19A PE=2 SV=1	0.0280982	0.0721859	0.0210629	0.0513484	0.0285236	0.0702103	0.0378698	0.0970969
Q9LF30	40S ribosomal protein S19-2 OS=Arabidopsis thaliana OX=3702 GN=RPS19B PE=2 SV=1	0.02256	0.0560916	0.0143565	0.040946	0.0242769	0.0591262	0.0343067	0.0755182
Q9FNP8	40S ribosomal protein S19-3 OS=Arabidopsis thaliana OX=3702 GN=RPS19C PE=2 SV=1	0.0202344	0.0607419	0.0173286	0.040946	0.0224962	0.0534756	0.0324006	0.0812132
Q8L8Y0	40S ribosomal protein S2-1 OS=Arabidopsis thaliana OX=3702 GN=RPS2A PE=2 SV=2	0.0145862	0.0392302	0.0122011	0.0504454	0.0125333	0.0364489	0.0165507	0.0574186
Q93VB8	40S ribosomal protein S2-2 OS=Arabidopsis thaliana OX=3702 GN=RPS2B PE=2 SV=1	0.0145862	0.0392302	0.0122011	0.0504454	0.0125333	0.0364489	0.0165507	0.0574186
P49688	40S ribosomal protein S2-3 OS=Arabidopsis thaliana OX=3702 GN=RPS2C PE=1 SV=2	0.0200356	0.0436083	0.0186483	0.0582483	0.0210695	0.0467611	0.0212915	0.0609647
Q9SCM3	40S ribosomal protein S2-4 OS=Arabidopsis thaliana OX=3702 GN=RPS2D PE=2 SV=1	0.00899945	0.0215226	0.00586722	0.0197645	0.00886648	0.0157971	0.0143508	0.0398588
P49200	40S ribosomal protein S20-1 OS=Arabidopsis thaliana OX=3702 GN=RPS20C PE=2 SV=2	0.044044	0.0587572	0.0450541	0.0870697	0.0584179	0.0916595	0.0642109	0.10634
Q9STY6	40S ribosomal protein S20-2 OS=Arabidopsis thaliana OX=3702 GN=RPS20B PE=2 SV=1	0.0374732	0.0541839	0.0325159	0.0745706	0.0473713	0.078591	0.0605396	0.0951214
Q9M337	40S ribosomal protein S21-1 OS=Arabidopsis thaliana OX=3702 GN=RPS21B PE=1 SV=1	0	0	0	0	0	0	0	0.0020673
Q3E902	40S ribosomal protein S21-2 OS=Arabidopsis thaliana OX=3702 GN=RPS21C PE=1 SV=2	0	0	0	0	0	0	0	0.0020673
Q9SF35	40S ribosomal protein S23-1 OS=Arabidopsis thaliana OX=3702 GN=RPS23A PE=2 SV=2	0.0179759	0.0268233	0.0226787	0.0266181	0.0268598	0.0254694	0.0235743	0.0415884
P49201	40S ribosomal protein S23-2 OS=Arabidopsis thaliana OX=3702 GN=RPS23B PE=2 SV=2	0.0179759	0.0285559	0.0226787	0.0280873	0.0268598	0.0261757	0.0235743	0.0445191
A0A1I9LMY7	40S ribosomal protein S24 OS=Arabidopsis thaliana OX=3702 GN=At3g04920 PE=1 SV=1	0.0211366	0.0559918	0.0105227	0.0356766	0.0178985	0.0434331	0.029095	0.115624
Q9SS17	40S ribosomal protein S24-1 OS=Arabidopsis thaliana OX=3702 GN=RPS24A PE=2 SV=1	0.0177992	0.047151	0.00886122	0.0300435	0.0150724	0.0365752	0.024501	0.0973676
Q8LC83	40S ribosomal protein S24-2 OS=Arabidopsis thaliana OX=3702 GN=RPS24B PE=2 SV=2	0.0164626	0.0251587	0.0234542	0.022706	0.0249743	0.028645	0.0227821	0.044338
F4IHJ8	40S ribosomal protein S25 OS=Arabidopsis thaliana OX=3702 GN=At2g21580 PE=1 SV=1	0.0582888	0.0490099	0.057998	0.108501	0.0950482	0.109995	0.0525426	0.0843146
B3H4B6	40S ribosomal protein S25 OS=Arabidopsis thaliana OX=3702 GN=At4g39200 PE=1 SV=1	0.0771575	0.0722931	0.0852331	0.130641	0.116963	0.137058	0.0632126	0.104759
Q9SIW5	40S ribosomal protein S25-1 OS=Arabidopsis thaliana OX=3702 GN=RPS25A PE=3 SV=3	0.0715509	0.0390975	0.0806856	0.0908021	0.111362	0.0962155	0.0525814	0.0825915
Q9SIK2	40S ribosomal protein S25-2 OS=Arabidopsis thaliana OX=3702 GN=RPS25B PE=3 SV=1	0.0577491	0.0485561	0.057461	0.107496	0.0941681	0.108976	0.0520561	0.083534
Q8GYL5	40S ribosomal protein S25-3 OS=Arabidopsis thaliana OX=3702 GN=RPS25D PE=3 SV=2	0.0733064	0.0526238	0.0814327	0.100976	0.113562	0.0980779	0.0556262	0.0897944
Q9T029	40S ribosomal protein S25-4 OS=Arabidopsis thaliana OX=3702 GN=RPS25E PE=3 SV=1	0.0764431	0.0716238	0.0844439	0.129432	0.11588	0.135789	0.0626273	0.103789
P49206	40S ribosomal protein S26-1 OS=Arabidopsis thaliana OX=3702 GN=RPS26A PE=2 SV=2	0.115662	0.101895	0.146469	0.130452	0.123026	0.135355	0.121035	0.115234
Q8LPJ7	40S ribosomal protein S26-2 OS=Arabidopsis thaliana OX=3702 GN=RPS26B PE=2 SV=2	0.113923	0.102212	0.144266	0.12849	0.121176	0.134462	0.120539	0.118913
Q9LYK9	40S ribosomal protein S26-3 OS=Arabidopsis thaliana OX=3702 GN=RPS26C PE=2 SV=1	0.116551	0.101499	0.145083	0.125419	0.123094	0.132345	0.126459	0.131817
O64650	40S ribosomal protein S27-1 OS=Arabidopsis thaliana OX=3702 GN=RPS27A PE=3 SV=1	0.0426113	0.132289	0.0510713	0.100341	0.0530324	0.0956286	0.0747165	0.0529443
Q9M2F1	40S ribosomal protein S27-2 OS=Arabidopsis thaliana OX=3702 GN=RPS27B PE=2 SV=2	0.0416204	0.129212	0.0498836	0.0980073	0.0517991	0.0934046	0.0729789	0.0517131
Q8L953	40S ribosomal protein S27-3 OS=Arabidopsis thaliana OX=3702 GN=RPS27D PE=2 SV=2	0.0238318	0.0333325	0.0308649	0.0260473	0.0501704	0.0375522	0.0308212	0.0400076
Q9SR73	40S ribosomal protein S28-1 OS=Arabidopsis thaliana OX=3702 GN=RPS28B PE=3 SV=1	0.0174538	0.0583229	0.00996429	0.0157137	0.0114958	0.0302005	0.0594007	0.187863
P34789	40S ribosomal protein S28-2 OS=Arabidopsis thaliana OX=3702 GN=RPS28C PE=3 SV=1	0.00499976	0.0162007	0.00672321	0.00919395	0.0116474	0.0111746	0.0142169	0.0274671
Q680P8	40S ribosomal protein S29 OS=Arabidopsis thaliana OX=3702 GN=RPS29C PE=3 SV=2	0	0.026157	0.00768367	0.0283681	0.00203978	0.00562082	0.00195213	0
Q9SIP7	40S ribosomal protein S3-1 OS=Arabidopsis thaliana OX=3702 GN=RPS3A PE=1 SV=1	0.0678638	0.12188	0.059622	0.115845	0.0554012	0.126447	0.0773853	0.0982026
Q9M339	40S ribosomal protein S3-2 OS=Arabidopsis thaliana OX=3702 GN=RPS3B PE=1 SV=1	0.0681363	0.118132	0.0603062	0.109287	0.0561225	0.121495	0.0776961	0.0952885
Q9FJA6	40S ribosomal protein S3-3 OS=Arabidopsis thaliana OX=3702 GN=RPS3C PE=1 SV=1	0.0684678	0.110615	0.0583678	0.11641	0.0548865	0.11866	0.0775019	0.0843394
P49689	40S ribosomal protein S30 OS=Arabidopsis thaliana OX=3702 GN=RPS30C PE=3 SV=3	0.0145743	0.0206825	0.00509419	0.0441524	0.00203526	0.00984274	0.00591736	0.0163047
Q9CAV0	40S ribosomal protein S3a-1 OS=Arabidopsis thaliana OX=3702 GN=RPS3AA PE=1 SV=3	0.043555	0.0786939	0.0382379	0.0568433	0.0243623	0.0576352	0.0604046	0.0813639
Q42262	40S ribosomal protein S3a-2 OS=Arabidopsis thaliana OX=3702 GN=RPS3AB PE=2 SV=3	0.0404883	0.0658124	0.0344978	0.0444265	0.0233991	0.045814	0.0500902	0.0365015
F4K5C7	40S ribosomal protein S4 OS=Arabidopsis thaliana OX=3702 GN=At5g07090 PE=3 SV=1	0.0743185	0.110097	0.0807928	0.119963	0.0957947	0.124055	0.0673202	0.139744
Q93VH9	40S ribosomal protein S4-1 OS=Arabidopsis thaliana OX=3702 GN=RPS4A PE=2 SV=1	0.0694779	0.104165	0.0755304	0.11253	0.0895552	0.117132	0.0629353	0.130642
P49204	40S ribosomal protein S4-2 OS=Arabidopsis thaliana OX=3702 GN=RPS4B PE=2 SV=4	0.0692127	0.103767	0.0752421	0.1121	0.0892134	0.116685	0.0626951	0.130143
Q8VYK6	40S ribosomal protein S4-3 OS=Arabidopsis thaliana OX=3702 GN=RPS4D PE=2 SV=2	0.0632495	0.098229	0.070717	0.107579	0.0845319	0.112995	0.0588893	0.125685
Q9ZUT9	40S ribosomal protein S5-1 OS=Arabidopsis thaliana OX=3702 GN=RPS5A PE=1 SV=1	0.022557	0.0487165	0.0177805	0.0441459	0.0196047	0.049487	0.0284099	0.0476752
P51427	40S ribosomal protein S5-2 OS=Arabidopsis thaliana OX=3702 GN=RPS5B PE=1 SV=2	0.027344	0.0512098	0.0193025	0.0495801	0.0250796	0.0492591	0.0281508	0.0560354
O48549	40S ribosomal protein S6-1 OS=Arabidopsis thaliana OX=3702 GN=RPS6A PE=1 SV=2	0.0613378	0.100473	0.0632809	0.117221	0.0592396	0.103334	0.0837279	0.103312
P51430	40S ribosomal protein S6-2 OS=Arabidopsis thaliana OX=3702 GN=RPS6B PE=1 SV=3	0.0559545	0.116616	0.0566742	0.136922	0.0578658	0.111824	0.0833479	0.0995953
Q9C514	40S ribosomal protein S7-1 OS=Arabidopsis thaliana OX=3702 GN=RPS7A PE=2 SV=1	0.012135	0.0254123	0.0106719	0.0201536	0.00896271	0.0211044	0.0155142	0.03466
Q9M885	40S ribosomal protein S7-2 OS=Arabidopsis thaliana OX=3702 GN=RPS7B PE=2 SV=1	0.00942803	0.0207927	0.00504861	0.0176434	0.00782922	0.0199237	0.00742381	0.0371443
Q8LD03	40S ribosomal protein S7-3 OS=Arabidopsis thaliana OX=3702 GN=RPS7C PE=1 SV=2	0.0217681	0.0370068	0.0242835	0.0218649	0.0175747	0.0453802	0.0154797	0.0616144
Q93VG5	40S ribosomal protein S8-1 OS=Arabidopsis thaliana OX=3702 GN=RPS8A PE=1 SV=1	0.0634474	0.081483	0.0856121	0.0883204	0.0815387	0.089487	0.0695183	0.111887
Q9FIF3	40S ribosomal protein S8-2 OS=Arabidopsis thaliana OX=3702 GN=RPS8B PE=2 SV=1	0.00694373	0.0294984	0.00674776	0.0173925	0.00556404	0.0131546	0.00713989	0.0176982
Q9LXG1	40S ribosomal protein S9-1 OS=Arabidopsis thaliana OX=3702 GN=RPS9B PE=1 SV=1	0.0355363	0.0501304	0.0418236	0.0821834	0.0431685	0.0867415	0.0484032	0.0728403
Q9FLF0	40S ribosomal protein S9-2 OS=Arabidopsis thaliana OX=3702 GN=RPS9C PE=1 SV=1	0.0283907	0.0414526	0.0294594	0.0720469	0.0327141	0.0796868	0.035008	0.0640602
B9DG17	40S ribosomal protein SA OS=Arabidopsis thaliana OX=3702 GN=P40 PE=1 SV=1	0.0828838	0.0978427	0.125462	0.109956	0.104562	0.116815	0.0748775	0.127665
F4J4W3	40S ribosomal protein SA OS=Arabidopsis thaliana OX=3702 GN=RPSAb PE=1 SV=1	0.0200982	0.0243495	0.0349253	0.0298046	0.0352293	0.0345821	0.0153925	0.0488288
Q08682	40S ribosomal protein Sa-1 OS=Arabidopsis thaliana OX=3702 GN=RPSaA PE=1 SV=3	0.0817712	0.0965294	0.123778	0.108481	0.103159	0.115247	0.0738724	0.125951
Q8H173	40S ribosomal protein Sa-2 OS=Arabidopsis thaliana OX=3702 GN=RPSaB PE=1 SV=2	0.0238308	0.0288716	0.0414114	0.0353397	0.0417718	0.0410044	0.0182511	0.057897
F4KBV0	4a-hydroxytetrahydrobiopterin dehydratase OS=Arabidopsis thaliana OX=3702 GN=MWD22.5 PE=1 SV=1	0.00118343	0	0	0	0	0	0.00131545	0
O50008	5-methyltetrahydropteroyltriglutamate--homocysteine methyltransferase 1 OS=Arabidopsis thaliana OX=3702 GN=MS1 PE=1 SV=1	0.0697173	0.115758	0.0439917	0.121442	0.0680531	0.11709	0.0659968	0.127351
Q9SRV5	5-methyltetrahydropteroyltriglutamate--homocysteine methyltransferase 2 OS=Arabidopsis thaliana OX=3702 GN=MS2 PE=1 SV=1	0.050612	0.0750052	0.0356542	0.0863463	0.0561481	0.0832646	0.039708	0.0792104
Q0WNZ5	5-methyltetrahydropteroyltriglutamate--homocysteine methyltransferase 3, chloroplastic OS=Arabidopsis thaliana OX=3702 GN=MS3 PE=1 SV=1	0.00964126	0.0196086	0.00502368	0.0259302	0.0107768	0.0176564	0.00823799	0.0248553
Q9FIZ7	5-oxoprolinase 1 OS=Arabidopsis thaliana OX=3702 GN=OXP1 PE=1 SV=1	9.32415e-05	0.00191562	0	8.23978e-05	0	0.000761833	0.000456751	0.00188792
P92981	5'-adenylylsulfate reductase 2, chloroplastic OS=Arabidopsis thaliana OX=3702 GN=APR2 PE=1 SV=2	0	0.00021225	0	0	0.00028291	0	0	0
Q9T0I8	5'-methylthioadenosine nucleosidase OS=Arabidopsis thaliana OX=3702 GN=MTN1 PE=1 SV=1	0.00083149	0.00610525	0.000394307	0.00374846	0	0.00343369	0	0.00331466
F4HX50	5'adenylylphosphosulfate reductase 2 OS=Arabidopsis thaliana OX=3702 GN=APR2 PE=1 SV=1	0	0.000215573	0	0	0.00028734	0	0	0
Q9LER7	50S ribosomal protein 5, chloroplastic OS=Arabidopsis thaliana OX=3702 GN=PSRP5 PE=1 SV=1	0.00674862	0	0.00651544	0	0.0134202	0	0.00786532	0
Q9FKP0	50S ribosomal protein 6, chloroplastic OS=Arabidopsis thaliana OX=3702 GN=PSRP6 PE=3 SV=1	0.00818192	0	0.00303121	0	0.00707234	0	0.00230836	0
Q9LY66	50S ribosomal protein L1, chloroplastic OS=Arabidopsis thaliana OX=3702 GN=RPL1 PE=1 SV=1	0.0143286	0.000625912	0.0149575	0.000279786	0.0145691	0	0.0147522	0
Q9FY50	50S ribosomal protein L10, chloroplastic OS=Arabidopsis thaliana OX=3702 GN=RPL10 PE=2 SV=1	0.0110302	0	0.00784017	0	0.0130028	0	0.0125018	0
Q9MAP3	50S ribosomal protein L11, chloroplastic OS=Arabidopsis thaliana OX=3702 GN=RPL11 PE=2 SV=1	0.0234225	0	0.0318104	0	0.0255059	0	0.0219162	0
P36210	50S ribosomal protein L12-1, chloroplastic OS=Arabidopsis thaliana OX=3702 GN=RPL12A PE=2 SV=1	0.197157	0.0049952	0.212845	0.00103967	0.255781	0.00266992	0.0763661	0.00226396
P36212	50S ribosomal protein L12-3, chloroplastic OS=Arabidopsis thaliana OX=3702 GN=RPL12C PE=2 SV=2	0.201374	0.00510205	0.217397	0.00106191	0.261253	0.00272703	0.0779996	0.00231239
Q9SYL9	50S ribosomal protein L13, chloroplastic OS=Arabidopsis thaliana OX=3702 GN=RPL13 PE=2 SV=1	0.000463276	0	0.000459536	0	0.00152231	0	0.000599842	0
P56792	50S ribosomal protein L14, chloroplastic OS=Arabidopsis thaliana OX=3702 GN=rpl14 PE=3 SV=1	0.0199658	0.00103132	0.0131825	0	0.0243346	0	0.0228808	0
P25873	50S ribosomal protein L15, chloroplastic OS=Arabidopsis thaliana OX=3702 GN=RPL15 PE=1 SV=2	0.0131561	0	0.0132703	0.000340985	0.0173789	0	0.0123052	0
P56793	50S ribosomal protein L16, chloroplastic OS=Arabidopsis thaliana OX=3702 GN=rpl16 PE=3 SV=1	0.0263891	0	0.0183772	0.000717081	0.0249266	0	0.0224416	0
Q9M385	50S ribosomal protein L17, chloroplastic OS=Arabidopsis thaliana OX=3702 GN=RPL17 PE=2 SV=1	0.00480036	0	0.00203927	0	0.00468296	0	0.00319761	0
Q9SX68	50S ribosomal protein L18, chloroplastic OS=Arabidopsis thaliana OX=3702 GN=RPL18 PE=2 SV=1	0.0115785	0	0.0113562	0	0.0196025	0	0.0100073	0
Q8W463	50S ribosomal protein L19-1, chloroplastic OS=Arabidopsis thaliana OX=3702 GN=At4g17560 PE=2 SV=1	0.00197521	0	0.00239764	0	0.00167493	0	0.00285835	0
Q8RXX5	50S ribosomal protein L19-2, chloroplastic OS=Arabidopsis thaliana OX=3702 GN=At5g47190 PE=2 SV=1	0.000942434	0	0.00236259	0	0.00222503	0	0.00160208	0
P56791	50S ribosomal protein L2, chloroplastic OS=Arabidopsis thaliana OX=3702 GN=rpl2-B PE=3 SV=1	0.0220482	0	0.0236293	0	0.0281651	0	0.0157308	0
P56794	50S ribosomal protein L20, chloroplastic OS=Arabidopsis thaliana OX=3702 GN=rpl20 PE=3 SV=1	0.00386243	0	0.00549729	0	0.0094008	0	0.00236113	0
P51412	50S ribosomal protein L21, chloroplastic OS=Arabidopsis thaliana OX=3702 GN=RPL21 PE=2 SV=1	0.00363474	0	0.00682031	0.000429332	0.00547546	0	0.00938524	0
Q8L9A0	50S ribosomal protein L21, mitochondrial OS=Arabidopsis thaliana OX=3702 GN=RPL21M PE=1 SV=1	0	0.000840836	0	0.0010761	0	0	0	0
P56795	50S ribosomal protein L22, chloroplastic OS=Arabidopsis thaliana OX=3702 GN=rpl22 PE=3 SV=1	0.00216528	0	0.00134889	0	0.00312994	0	0	0
P61845	50S ribosomal protein L23, chloroplastic OS=Arabidopsis thaliana OX=3702 GN=rpl23-B PE=3 SV=1	0	0	0	0	0.00256383	0	0	0
P92959	50S ribosomal protein L24, chloroplastic OS=Arabidopsis thaliana OX=3702 GN=RPL24 PE=2 SV=2	0.00116007	0.00150894	0.0027404	0	0.000627317	0	0.00212532	0
Q9FLN4	50S ribosomal protein L27, chloroplastic OS=Arabidopsis thaliana OX=3702 GN=RPL27 PE=2 SV=1	0.00743567	0	0.0092696	0	0.010611	0	0.00670365	0
Q9FJP3	50S ribosomal protein L29, chloroplastic OS=Arabidopsis thaliana OX=3702 GN=RPL29 PE=1 SV=1	0.00779325	0	0.00868108	0	0.00691408	0	0.0171749	0
Q9SKX4	50S ribosomal protein L3-1, chloroplastic OS=Arabidopsis thaliana OX=3702 GN=RPL3A PE=2 SV=1	0.0426828	0	0.0512316	0	0.0651201	0.0016915	0.0247719	0
Q9LRN8	50S ribosomal protein L3-2, mitochondrial OS=Arabidopsis thaliana OX=3702 GN=RPL3B PE=1 SV=1	0	0	0	0	0	0.000937362	0.000348751	0
Q9FWS4	50S ribosomal protein L31, chloroplastic OS=Arabidopsis thaliana OX=3702 GN=RPL31 PE=2 SV=1	0.00866297	0	0.00597476	0	0.00783683	0	0.00370701	0
P56796	50S ribosomal protein L33, chloroplastic OS=Arabidopsis thaliana OX=3702 GN=rpl33 PE=3 SV=1	0.00834494	0	0.00797575	0	0.00692288	0	0.0122398	0
A0A1P8API1	50S ribosomal protein L34 OS=Arabidopsis thaliana OX=3702 GN=At1g29040 PE=1 SV=1	0	0.00117557	0	0.00107727	0	0.000803453	0.00134329	0
F4HZV2	50S ribosomal protein L34 OS=Arabidopsis thaliana OX=3702 GN=At1g29040 PE=1 SV=1	0	0.00127691	0	0.00117014	0	0.000872716	0.00145909	0
F4HZV4	50S ribosomal protein L34 OS=Arabidopsis thaliana OX=3702 GN=At1g29040 PE=1 SV=1	0	0.00139737	0	0.00128053	0	0.0019101	0.00159674	0
Q8LDL9	50S ribosomal protein L34 OS=Arabidopsis thaliana OX=3702 GN=At1g29040 PE=1 SV=1	0	0.00112213	0	0.0010283	0	0.000766932	0.00128223	0
Q8VZ55	50S ribosomal protein L35, chloroplastic OS=Arabidopsis thaliana OX=3702 GN=RPL35 PE=1 SV=1	0.00386877	0	0.00219433	0	0.00502927	0	0.00645468	0
O50061	50S ribosomal protein L4, chloroplastic OS=Arabidopsis thaliana OX=3702 GN=RPL4 PE=2 SV=2	0.0123839	0	0.00833352	0	0.00969461	0	0.0143854	0
O04603	50S ribosomal protein L5, chloroplastic OS=Arabidopsis thaliana OX=3702 GN=RPL5 PE=2 SV=1	0.0278498	0	0.032074	0	0.0337025	0	0.0230313	0
O23049	50S ribosomal protein L6, chloroplastic OS=Arabidopsis thaliana OX=3702 GN=RPL6 PE=2 SV=1	0.0169719	0	0.0173649	0	0.0170866	0.000454381	0.0166126	0
P25864	50S ribosomal protein L9, chloroplastic OS=Arabidopsis thaliana OX=3702 GN=RPL9 PE=2 SV=1	0.0292066	0	0.0246329	0	0.0243537	0	0.0273605	0
A0A178UGU8	6-&1-fructan exohydrolase OS=Arabidopsis thaliana OX=3702 GN=cwINV6 PE=1 SV=1	0	0	0	0.000935546	0	0.000407464	0	0
F4JZE3	6-&1-fructan exohydrolase OS=Arabidopsis thaliana OX=3702 GN=cwINV6 PE=1 SV=1	0	0	0	0	0	0.000492592	0	0
Q9SH69	6-phosphogluconate dehydrogenase, decarboxylating 1, chloroplastic OS=Arabidopsis thaliana OX=3702 GN=PGD1 PE=1 SV=1	0.0111216	0.0680699	0.011051	0.0571908	0.00846586	0.0704474	0.0128025	0.0649924
Q9FWA3	6-phosphogluconate dehydrogenase, decarboxylating 2 OS=Arabidopsis thaliana OX=3702 GN=PGD2 PE=1 SV=1	0.00690905	0.0519925	0.00465426	0.0314246	0.00638016	0.0366253	0.00410343	0.0326691
Q9FFR3	6-phosphogluconate dehydrogenase, decarboxylating 3, chloroplastic OS=Arabidopsis thaliana OX=3702 GN=PGD3 PE=1 SV=1	0.0115494	0.0641657	0.0121067	0.0676406	0.00744878	0.0695503	0.0139891	0.0591457
Q84WW2	6-phosphogluconolactonase 3, chloroplastic OS=Arabidopsis thaliana OX=3702 GN=PGL3 PE=1 SV=1	0.0037065	0.0135833	0.00264854	0.00637228	0.00178806	0.0108242	0.00367887	0.0158945
O80575	6,7-dimethyl-8-ribityllumazine synthase, chloroplastic OS=Arabidopsis thaliana OX=3702 GN=At2g44050 PE=1 SV=1	0.00198508	0.0066867	0.00138447	0.00389506	0	0.00496317	0.000481583	0.00505688
A8MQK8	60S acidic ribosomal protein family OS=Arabidopsis thaliana OX=3702 GN=At1g01100 PE=1 SV=1	0.0035422	0.0121616	0.00224815	0.0082018	0.00399029	0.00903151	0.00117704	0.02149
F4IGR3	60S acidic ribosomal protein family OS=Arabidopsis thaliana OX=3702 GN=At2g27710 PE=1 SV=1	0.0372449	0.0868584	0.0153743	0.053726	0.0241531	0.03615	0.016678	0.123831
A0A1P8B2C7	60S acidic ribosomal protein family OS=Arabidopsis thaliana OX=3702 GN=At2g27720 PE=1 SV=1	0.07566	0.159771	0.0434894	0.13928	0.0466751	0.0784032	0.0641535	0.154408
F4IGR4	60S acidic ribosomal protein family OS=Arabidopsis thaliana OX=3702 GN=At2g27720 PE=1 SV=1	0.052962	0.11184	0.0304426	0.0974961	0.0326725	0.0548822	0.0449074	0.108086
F4IGR5	60S acidic ribosomal protein family OS=Arabidopsis thaliana OX=3702 GN=At2g27720 PE=1 SV=1	0.0542131	0.114482	0.0311617	0.0997991	0.0334443	0.0561787	0.0459682	0.110639
B3H4N7	60S acidic ribosomal protein family OS=Arabidopsis thaliana OX=3702 GN=MJB24.10 PE=1 SV=1	0.00648647	0.0151175	0.0073074	0.00517512	0.000959895	0.0121579	0.0087836	0.014966
F4KAM0	60S acidic ribosomal protein family OS=Arabidopsis thaliana OX=3702 GN=MJB24.10 PE=1 SV=1	0.00867292	0.0202133	0.00977057	0.00691954	0.00128346	0.0150771	0.0117444	0.0200107
A8MQR4	60S acidic ribosomal protein P0 OS=Arabidopsis thaliana OX=3702 GN=At3g09200 PE=1 SV=1	0.0296573	0.0713936	0.0292303	0.0425604	0.0234489	0.0451643	0.0484561	0.0680552
O04204	60S acidic ribosomal protein P0-1 OS=Arabidopsis thaliana OX=3702 GN=RPP0A PE=1 SV=1	0.0270595	0.0457362	0.02884	0.0249723	0.0219881	0.0300534	0.0482309	0.0472803
Q42112	60S acidic ribosomal protein P0-2 OS=Arabidopsis thaliana OX=3702 GN=RPP0B PE=1 SV=2	0.0370654	0.0714148	0.0332566	0.0458841	0.026353	0.0447865	0.0544157	0.0691646
P57691	60S acidic ribosomal protein P0-3 OS=Arabidopsis thaliana OX=3702 GN=RPP0C PE=1 SV=1	0.0345522	0.0521388	0.0329477	0.0345951	0.0257176	0.034824	0.0534627	0.0543652
Q8LCW9	60S acidic ribosomal protein P1-1 OS=Arabidopsis thaliana OX=3702 GN=RPP1A PE=3 SV=2	0.099321	0.0921254	0.0767514	0.131969	0.09662	0.112817	0.062983	0.186717
O23095	60S acidic ribosomal protein P1-2 OS=Arabidopsis thaliana OX=3702 GN=RPP1B PE=1 SV=2	0.00878232	0.00763333	0.00948085	0.0087021	0.00315837	0.00718715	0.0144641	0.000911274
Q8LEQ0	60S acidic ribosomal protein P1-3 OS=Arabidopsis thaliana OX=3702 GN=RPP1C PE=1 SV=2	0.0296903	0.06548	0.0370844	0.0546392	0.0316853	0.0537797	0.0330826	0.103833
P51407	60S acidic ribosomal protein P2-1 OS=Arabidopsis thaliana OX=3702 GN=RPP2A PE=3 SV=2	0.0628271	0.133165	0.0371598	0.118678	0.0391483	0.0646751	0.0537126	0.127664
Q9SLF7	60S acidic ribosomal protein P2-2 OS=Arabidopsis thaliana OX=3702 GN=RPP2B PE=1 SV=1	0.0954651	0.186518	0.0484101	0.139168	0.0478469	0.0800928	0.0682788	0.170155
Q9LH85	60S acidic ribosomal protein P2-3 OS=Arabidopsis thaliana OX=3702 GN=RPP2C PE=1 SV=1	0.00499867	0.00104526	0.000963028	0	0.00320743	0.000872139	0.00240219	0
Q9LXM8	60S acidic ribosomal protein P2-4 OS=Arabidopsis thaliana OX=3702 GN=RPP2D PE=3 SV=1	0	0.00664934	0	0.000872125	0	0.00504937	0	0.00625156
Q9SVZ6	60S acidic ribosomal protein P3-1 OS=Arabidopsis thaliana OX=3702 GN=RPP3A PE=3 SV=1	0	0.00206744	0	0	0	0.00343384	0	0.00263188
Q9LVC9	60S acidic ribosomal protein P3-2 OS=Arabidopsis thaliana OX=3702 GN=RPP3B PE=2 SV=1	0.00643241	0.0149915	0.00724651	0.00513199	0.000951896	0.0120566	0.0087104	0.0148413
Q93VT9	60S ribosomal protein L10-1 OS=Arabidopsis thaliana OX=3702 GN=RPL10A PE=1 SV=1	0.0105403	0.0473277	0.00927768	0.0677399	0.00997374	0.0601009	0.0146743	0.045194
Q08770	60S ribosomal protein L10-2 OS=Arabidopsis thaliana OX=3702 GN=RPL10B PE=2 SV=2	0.00609199	0.0277231	0.00730544	0.0404285	0.00827873	0.0439131	0.00675124	0.0271385
Q93W22	60S ribosomal protein L10-3 OS=Arabidopsis thaliana OX=3702 GN=RPL10C PE=2 SV=1	0.00901087	0.0431	0.00780656	0.0512613	0.00935763	0.0569156	0.0117578	0.0424756
Q8VZB9	60S ribosomal protein L10a-1 OS=Arabidopsis thaliana OX=3702 GN=RPL10AA PE=1 SV=1	0.0207466	0.0482265	0.0318352	0.0443407	0.02084	0.0517392	0.0316957	0.0426835
P59230	60S ribosomal protein L10a-2 OS=Arabidopsis thaliana OX=3702 GN=RPL10AB PE=1 SV=1	0.0212506	0.0580694	0.0288367	0.0490213	0.0208757	0.057405	0.0325452	0.0554267
P59231	60S ribosomal protein L10a-3 OS=Arabidopsis thaliana OX=3702 GN=RPL10AC PE=1 SV=1	0.0160708	0.0459601	0.0252232	0.0349938	0.0151008	0.0475335	0.0272201	0.0398407
P42795	60S ribosomal protein L11-1 OS=Arabidopsis thaliana OX=3702 GN=RPL11A PE=1 SV=2	0.0584704	0.120187	0.0986617	0.155233	0.0892396	0.107518	0.0533462	0.098212
P42794	60S ribosomal protein L11-2 OS=Arabidopsis thaliana OX=3702 GN=RPL11D PE=2 SV=2	0.0584704	0.120187	0.0986617	0.155233	0.0892396	0.107518	0.0533462	0.098212
P50883	60S ribosomal protein L12-1 OS=Arabidopsis thaliana OX=3702 GN=RPL12A PE=2 SV=2	0.134061	0.135001	0.160425	0.200334	0.141717	0.173604	0.157993	0.173527
Q9LFH5	60S ribosomal protein L12-2 OS=Arabidopsis thaliana OX=3702 GN=RPL12B PE=1 SV=1	0.140033	0.135254	0.170172	0.205542	0.152074	0.178795	0.160863	0.178149
Q9FF52	60S ribosomal protein L12-3 OS=Arabidopsis thaliana OX=3702 GN=RPL12C PE=2 SV=1	0.131461	0.118498	0.15399	0.190805	0.136548	0.155195	0.151385	0.134561
A8MQA1	60S ribosomal protein L13 OS=Arabidopsis thaliana OX=3702 GN=BBC1 PE=1 SV=1	0.0750869	0.0848811	0.0722963	0.0809783	0.063209	0.086631	0.0960119	0.0932676
P41127	60S ribosomal protein L13-1 OS=Arabidopsis thaliana OX=3702 GN=RPL13B PE=1 SV=1	0.0743579	0.0852513	0.072132	0.0806985	0.0638204	0.0887523	0.0950798	0.0945078
Q9FF90	60S ribosomal protein L13-3 OS=Arabidopsis thaliana OX=3702 GN=RPL13D PE=1 SV=1	0.0108669	0.0114048	0.0143944	0.00625744	0.0131136	0.00520506	0.00985199	0.0141059
Q9SFU1	60S ribosomal protein L13a-1 OS=Arabidopsis thaliana OX=3702 GN=RPL13AA PE=2 SV=1	0.0135673	0.0400892	0.0446365	0.0344591	0.0235562	0.0427825	0.0342859	0.0683537
Q9LRX8	60S ribosomal protein L13a-2 OS=Arabidopsis thaliana OX=3702 GN=RPL13AB PE=2 SV=1	0.025287	0.0499454	0.0590189	0.0790569	0.0354425	0.0704218	0.0429106	0.0663679
Q9SVR0	60S ribosomal protein L13a-3 OS=Arabidopsis thaliana OX=3702 GN=RPL13AC PE=2 SV=1	0.0108887	0.0329656	0.0409794	0.0270931	0.0192547	0.0350657	0.0269806	0.0506682
Q9FKC0	60S ribosomal protein L13a-4 OS=Arabidopsis thaliana OX=3702 GN=RPL13AD PE=2 SV=1	0.00872599	0.0310825	0.0378496	0.0266102	0.0149907	0.0321743	0.0245767	0.0372781
Q9SIM4	60S ribosomal protein L14-1 OS=Arabidopsis thaliana OX=3702 GN=RPL14A PE=2 SV=1	0.0216411	0.0698082	0.0374661	0.0810507	0.0247838	0.078136	0.029278	0.0692821
Q9T043	60S ribosomal protein L14-2 OS=Arabidopsis thaliana OX=3702 GN=RPL14B PE=1 SV=1	0.0349029	0.0930839	0.0471752	0.121685	0.0379589	0.121275	0.040703	0.091136
O23515	60S ribosomal protein L15-1 OS=Arabidopsis thaliana OX=3702 GN=RPL15A PE=2 SV=1	0.0276027	0.046752	0.0437348	0.0707956	0.03561	0.0646518	0.0384017	0.0699692
Q8VYF1	60S ribosomal protein L15-2 OS=Arabidopsis thaliana OX=3702 GN=RPL15B PE=2 SV=1	0.0276027	0.046752	0.0437348	0.0707956	0.03561	0.0646518	0.0389556	0.0699692
Q84WZ8	60S ribosomal protein L16-like, mitochondrial OS=Arabidopsis thaliana OX=3702 GN=At2g28815 PE=2 SV=2	0.0034587	0	0.00445401	0	0.00425696	0	0.00290979	0.000936401
Q93VI3	60S ribosomal protein L17-1 OS=Arabidopsis thaliana OX=3702 GN=RPL17A PE=2 SV=1	0.00966171	0.0592506	0.00677502	0.0411315	0.00707379	0.0316432	0.0111104	0.0650711
P51413	60S ribosomal protein L17-2 OS=Arabidopsis thaliana OX=3702 GN=RPL17B PE=2 SV=2	0.00971692	0.0595892	0.00681373	0.0413666	0.00711421	0.0318241	0.0111739	0.0654429
P42791	60S ribosomal protein L18-2 OS=Arabidopsis thaliana OX=3702 GN=RPL18B PE=1 SV=2	0.0544457	0.0495589	0.0759038	0.0994951	0.080557	0.0692325	0.0408083	0.0814492
Q940B0	60S ribosomal protein L18-3 OS=Arabidopsis thaliana OX=3702 GN=RPL18C PE=2 SV=1	0.0544457	0.0558034	0.0759038	0.104979	0.0825829	0.0727827	0.0408772	0.0870371
A8MRF3	60S ribosomal protein L18A-1 OS=Arabidopsis thaliana OX=3702 GN=RPL18AA PE=1 SV=1	0.00359597	0.00656824	0.00553968	0.00749073	0.00669467	0.0114266	0.00688104	0.0102773
Q8L7K0	60S ribosomal protein L18a-1 OS=Arabidopsis thaliana OX=3702 GN=RPL18AA PE=2 SV=1	0.00630305	0.0115129	0.00971	0.0131298	0.0117345	0.0200286	0.0120612	0.0180142
P51418	60S ribosomal protein L18a-2 OS=Arabidopsis thaliana OX=3702 GN=RPL18AB PE=1 SV=2	0.0171176	0.030636	0.0334314	0.0311664	0.0367547	0.0519454	0.0331267	0.04052
Q9LUD4	60S ribosomal protein L18a-3 OS=Arabidopsis thaliana OX=3702 GN=RPL18AC PE=2 SV=1	0.00191155	0.00964378	0.00059146	0.0127379	0	0.0151216	0.000812145	0.0141992
Q9SRX2	60S ribosomal protein L19-1 OS=Arabidopsis thaliana OX=3702 GN=RPL19A PE=2 SV=1	0.0461474	0.0499194	0.0541272	0.0491916	0.0451057	0.0539909	0.0516187	0.0537475
Q9LUQ6	60S ribosomal protein L19-2 OS=Arabidopsis thaliana OX=3702 GN=RPL19B PE=2 SV=1	0.000564803	0.00530797	0.00103363	0.00577414	0.00303092	0.0056545	0.00402693	0.00950197
P49693	60S ribosomal protein L19-3 OS=Arabidopsis thaliana OX=3702 GN=RPL19C PE=2 SV=3	0.00272674	0.00726284	0.00366502	0.00589736	0.00707301	0.0118604	0.00583812	0.0137722
Q43291	60S ribosomal protein L21-1 OS=Arabidopsis thaliana OX=3702 GN=RPL21C PE=2 SV=2	0.018876	0.0469615	0.0216445	0.0450295	0.0253978	0.0454508	0.030649	0.026687
Q9FDZ9	60S ribosomal protein L21-2 OS=Arabidopsis thaliana OX=3702 GN=RPL21F PE=2 SV=1	0.018876	0.0469615	0.0216445	0.0450295	0.0253978	0.0454508	0.030649	0.026687
Q9M9W1	60S ribosomal protein L22-2 OS=Arabidopsis thaliana OX=3702 GN=RPL22B PE=2 SV=1	0.122289	0.156795	0.103938	0.148821	0.093205	0.127012	0.216714	0.0926587
Q9FE58	60S ribosomal protein L22-3 OS=Arabidopsis thaliana OX=3702 GN=RPL22C PE=2 SV=1	0.130098	0.165418	0.103989	0.162359	0.0861334	0.144545	0.163733	0.0964052
P49690	60S ribosomal protein L23 OS=Arabidopsis thaliana OX=3702 GN=RPL23C PE=2 SV=3	0.100121	0.127249	0.107265	0.184845	0.0833886	0.190609	0.115363	0.177676
Q8LD46	60S ribosomal protein L23a-1 OS=Arabidopsis thaliana OX=3702 GN=RPL23AA PE=2 SV=2	0.0592783	0.0668923	0.0706637	0.0775258	0.0590075	0.073885	0.0680066	0.0613878
Q9M3C3	60S ribosomal protein L23a-2 OS=Arabidopsis thaliana OX=3702 GN=RPL23AB PE=2 SV=1	0.0592783	0.0668923	0.0706637	0.0775258	0.0590075	0.073885	0.0680066	0.0613878
Q42347	60S ribosomal protein L24-1 OS=Arabidopsis thaliana OX=3702 GN=RPL24A PE=1 SV=2	0.0188407	0.0324056	0.0137496	0.0358444	0.0236498	0.0244425	0.019098	0.0603627
P38666	60S ribosomal protein L24-2 OS=Arabidopsis thaliana OX=3702 GN=RPL24B PE=1 SV=2	0.0208735	0.0362406	0.0144798	0.0378621	0.0237949	0.0278109	0.0218978	0.060733
P51414	60S ribosomal protein L26-1 OS=Arabidopsis thaliana OX=3702 GN=RPL26A PE=2 SV=2	0.0445057	0.112186	0.0595875	0.0863777	0.0509598	0.0881757	0.0945118	0.0888952
Q9SKX8	60S ribosomal protein L27-1 OS=Arabidopsis thaliana OX=3702 GN=RPL27A PE=2 SV=1	0.0169062	0.0153883	0.0221854	0.0495304	0.0155461	0.04556	0.0154135	0.0216616
Q8LCL3	60S ribosomal protein L27-2 OS=Arabidopsis thaliana OX=3702 GN=RPL27B PE=2 SV=2	0.0301726	0.0338125	0.0338642	0.0811808	0.0229539	0.0594022	0.0290037	0.0443189
P51419	60S ribosomal protein L27-3 OS=Arabidopsis thaliana OX=3702 GN=RPL27C PE=2 SV=2	0.0417234	0.0447428	0.05066	0.115383	0.0384114	0.0826008	0.0460912	0.0698462
Q9LR33	60S ribosomal protein L27a-2 OS=Arabidopsis thaliana OX=3702 GN=RPL27AB PE=2 SV=1	0.016865	0.0277034	0.00737396	0.0259389	0.0154571	0.0300356	0.0200944	0.0705578
P49637	60S ribosomal protein L27a-3 OS=Arabidopsis thaliana OX=3702 GN=RPL27AC PE=2 SV=2	0.016865	0.0291867	0.00737396	0.0252589	0.0154571	0.0300356	0.0200944	0.0713744
O82204	60S ribosomal protein L28-1 OS=Arabidopsis thaliana OX=3702 GN=RPL28A PE=1 SV=1	0.041464	0.0444358	0.039159	0.0562351	0.0468751	0.0679201	0.0341496	0.074881
Q9M0E2	60S ribosomal protein L28-2 OS=Arabidopsis thaliana OX=3702 GN=RPL28C PE=2 SV=1	0.00549344	0.0192429	0.0119773	0.0158368	0.0148507	0.0166466	0.00864333	0.0190585
P17094	60S ribosomal protein L3-1 OS=Arabidopsis thaliana OX=3702 GN=ARP1 PE=1 SV=5	0.0344112	0.0922742	0.0250576	0.0672274	0.0233628	0.0601692	0.0376374	0.0777886
P22738	60S ribosomal protein L3-2 OS=Arabidopsis thaliana OX=3702 GN=ARP2 PE=2 SV=4	0.00940742	0.0292373	0.00734311	0.0180527	0.00240446	0.0202497	0.00831038	0.00850082
Q8VZ19	60S ribosomal protein L30-2 OS=Arabidopsis thaliana OX=3702 GN=RPL30B PE=3 SV=1	0.0631736	0.082122	0.0834917	0.0904753	0.0910479	0.0976808	0.0883536	0.132627
Q9LSA3	60S ribosomal protein L30-3 OS=Arabidopsis thaliana OX=3702 GN=RPL30C PE=3 SV=1	0.0681956	0.0669081	0.0834917	0.103539	0.0910479	0.0967121	0.0937811	0.1201
Q9SLL7	60S ribosomal protein L31-1 OS=Arabidopsis thaliana OX=3702 GN=RPL31A PE=3 SV=1	0.00925604	0.0150638	0.0116731	0.00995452	0.00828678	0.0133283	0.00964302	0.0173482
Q9STR1	60S ribosomal protein L31-2 OS=Arabidopsis thaliana OX=3702 GN=RPL31B PE=3 SV=1	0.00925604	0.0150638	0.0116731	0.00995452	0.00828678	0.0133283	0.00964302	0.0173482
P51420	60S ribosomal protein L31-3 OS=Arabidopsis thaliana OX=3702 GN=RPL31C PE=3 SV=2	0.00925604	0.0150638	0.0116731	0.00995452	0.00828678	0.0133283	0.00964302	0.0173482
P49211	60S ribosomal protein L32-1 OS=Arabidopsis thaliana OX=3702 GN=RPL32A PE=2 SV=2	0.0567361	0.10295	0.0489754	0.071587	0.0345053	0.0922758	0.0716393	0.0595989
Q9FHG2	60S ribosomal protein L32-2 OS=Arabidopsis thaliana OX=3702 GN=RPL32B PE=2 SV=1	0.0142859	0.0302612	0.0210474	0.0401202	0.0145253	0.0346826	0.0225194	0.0296406
Q42351	60S ribosomal protein L34-1 OS=Arabidopsis thaliana OX=3702 GN=RPL34A PE=2 SV=1	0.0227531	0.0317705	0.0287392	0.0467516	0.0259439	0.0364022	0.0394064	0.0238975
Q9FE65	60S ribosomal protein L34-2 OS=Arabidopsis thaliana OX=3702 GN=RPL34B PE=3 SV=1	0.0238197	0.0357651	0.0289807	0.0588062	0.0261619	0.0409848	0.0388189	0.026171
Q9LJW6	60S ribosomal protein L34-3 OS=Arabidopsis thaliana OX=3702 GN=RPL34C PE=2 SV=1	0.00467306	0.00494379	0.0144062	0.003395	0.01024	0.00672706	0.00350678	0.00665241
Q9SF53	60S ribosomal protein L35-1 OS=Arabidopsis thaliana OX=3702 GN=RPL35A PE=2 SV=1	0.0340831	0.0370608	0.0225605	0.0459889	0.0205514	0.0347468	0.0343658	0.0322953
O80626	60S ribosomal protein L35-2 OS=Arabidopsis thaliana OX=3702 GN=RPL35B PE=2 SV=1	0.0144843	0.0239021	0.00607878	0.0280639	0.0103324	0.0197204	0.0102007	0.0168895
Q9M3D2	60S ribosomal protein L35-3 OS=Arabidopsis thaliana OX=3702 GN=RPL35C PE=2 SV=1	0.0203832	0.0221762	0.015583	0.0187136	0.0102191	0.0191347	0.0262292	0.020319
Q9LZ41	60S ribosomal protein L35-4 OS=Arabidopsis thaliana OX=3702 GN=RPL35D PE=2 SV=1	0.0144843	0.0247249	0.00517839	0.0297601	0.0103324	0.0188674	0.00795479	0.0157214
Q9LMK0	60S ribosomal protein L35a-1 OS=Arabidopsis thaliana OX=3702 GN=RPL35AA PE=3 SV=1	0.015404	0.0294039	0.0336016	0.0483407	0.0229812	0.0649209	0.0282381	0.0382135
Q9FZH0	60S ribosomal protein L35a-2 OS=Arabidopsis thaliana OX=3702 GN=RPL35AB PE=3 SV=1	0.0255602	0.0528555	0.0426057	0.0586419	0.0342381	0.0829927	0.0503853	0.0564778
Q9C912	60S ribosomal protein L35a-3 OS=Arabidopsis thaliana OX=3702 GN=RPL35AC PE=3 SV=1	0.0312878	0.0500153	0.046981	0.0592514	0.028348	0.0676487	0.0479853	0.0400523
P51422	60S ribosomal protein L35a-4 OS=Arabidopsis thaliana OX=3702 GN=RPL35AD PE=3 SV=2	0.0315697	0.05663	0.0474043	0.0624687	0.0297402	0.0710939	0.0572186	0.0404131
O80929	60S ribosomal protein L36-1 OS=Arabidopsis thaliana OX=3702 GN=RPL36A PE=3 SV=1	0.00295452	0.0100781	0.00284343	0.00881304	0.00324425	0.00718471	0.00344467	0.0145864
Q9M352	60S ribosomal protein L36-2 OS=Arabidopsis thaliana OX=3702 GN=RPL36B PE=3 SV=1	0.0029809	0.0112413	0.00286882	0.00973506	0.00327321	0.00860469	0.00448431	0.0197153
Q9LZ57	60S ribosomal protein L36-3 OS=Arabidopsis thaliana OX=3702 GN=RPL36C PE=3 SV=1	0.000964515	0.00638534	0.00102545	0.00540407	0.00105766	0.00654584	0.00104625	0.0153377
Q8LFH7	60S ribosomal protein L37-1 OS=Arabidopsis thaliana OX=3702 GN=RPL37A PE=3 SV=1	0	0.0157208	0	0.0073689	0.00263574	0.0087977	0.00115073	0.00286834
Q43292	60S ribosomal protein L37-2 OS=Arabidopsis thaliana OX=3702 GN=RPL37B PE=3 SV=2	0	0.0157208	0	0.0073689	0.00263574	0.0087977	0.00115073	0.00465275
Q8LEM8	60S ribosomal protein L37-3 OS=Arabidopsis thaliana OX=3702 GN=RPL37C PE=3 SV=1	0	0.0157208	0	0.0073689	0.00263574	0.0087977	0.00115073	0.00465275
Q8RXU5	60S ribosomal protein L37a-2 OS=Arabidopsis thaliana OX=3702 GN=RPL37AC PE=3 SV=1	0.0816429	0.0938444	0.0749857	0.0973811	0.0713888	0.104644	0.157476	0.0481083
O22860	60S ribosomal protein L38 OS=Arabidopsis thaliana OX=3702 GN=RPL38B PE=3 SV=1	0.0342437	0.0800706	0.0670507	0.0794077	0.0853995	0.0803493	0.0455122	0.114894
Q9SF40	60S ribosomal protein L4-1 OS=Arabidopsis thaliana OX=3702 GN=RPL4A PE=1 SV=1	0.020748	0.0436898	0.0182824	0.0569397	0.0269232	0.0648049	0.0260516	0.0718017
P49691	60S ribosomal protein L4-2 OS=Arabidopsis thaliana OX=3702 GN=RPL4D PE=1 SV=2	0.0139145	0.0354402	0.0171491	0.0430701	0.0176769	0.0596746	0.019301	0.058763
Q8LBI1	60S ribosomal protein L5-1 OS=Arabidopsis thaliana OX=3702 GN=RPL5A PE=1 SV=2	0.024867	0.0389795	0.0212216	0.0347199	0.0248504	0.0354129	0.0316221	0.0644093
P49227	60S ribosomal protein L5-2 OS=Arabidopsis thaliana OX=3702 GN=RPL5B PE=2 SV=3	0.0230627	0.0342407	0.0187013	0.0321045	0.0240044	0.0306941	0.0287177	0.0559391
Q9FZ76	60S ribosomal protein L6-1 OS=Arabidopsis thaliana OX=3702 GN=RPL6A PE=2 SV=1	0.0235525	0.0691704	0.0253018	0.0512469	0.0224246	0.0546482	0.0516746	0.0359237
Q9C9C6	60S ribosomal protein L6-2 OS=Arabidopsis thaliana OX=3702 GN=RPL6B PE=2 SV=1	0.0277055	0.0772924	0.0262565	0.0600929	0.0205299	0.0524319	0.0608817	0.0426584
Q9C9C5	60S ribosomal protein L6-3 OS=Arabidopsis thaliana OX=3702 GN=RPL6C PE=2 SV=1	0.0277055	0.0772924	0.0262565	0.0600929	0.0199883	0.0524319	0.0608817	0.0426584
P60040	60S ribosomal protein L7-2 OS=Arabidopsis thaliana OX=3702 GN=RPL7B PE=1 SV=1	0.0143742	0.0434622	0.0120024	0.0604039	0.0159778	0.0519173	0.0177387	0.0747839
P60039	60S ribosomal protein L7-3 OS=Arabidopsis thaliana OX=3702 GN=RPL7C PE=2 SV=1	0.0112535	0.0376477	0.00710334	0.0471974	0.0129045	0.0422736	0.015801	0.0495141
Q9LHP1	60S ribosomal protein L7-4 OS=Arabidopsis thaliana OX=3702 GN=RPL7D PE=2 SV=1	0.00607402	0.0217564	0.00403121	0.0221881	0.006606	0.019553	0.00780182	0.0304102
P49692	60S ribosomal protein L7a-1 OS=Arabidopsis thaliana OX=3702 GN=RPL7AA PE=2 SV=2	0.0160273	0.0666736	0.014241	0.0575735	0.0113859	0.0539133	0.0283185	0.0606593
Q9LZH9	60S ribosomal protein L7a-2 OS=Arabidopsis thaliana OX=3702 GN=RPL7AB PE=1 SV=1	0.0140511	0.0502431	0.0139334	0.0449539	0.0123997	0.0420687	0.0257006	0.0477286
P46286	60S ribosomal protein L8-1 OS=Arabidopsis thaliana OX=3702 GN=RPL8A PE=1 SV=2	0.0294689	0.0753716	0.0391985	0.0991268	0.0313174	0.0809056	0.0335204	0.0845286
Q4PSL7	60S ribosomal protein L8-2 OS=Arabidopsis thaliana OX=3702 GN=RPL8B PE=2 SV=3	0.0129385	0.034511	0.0169732	0.0461907	0.0111857	0.0350809	0.017524	0.0137026
Q42064	60S ribosomal protein L8-3 OS=Arabidopsis thaliana OX=3702 GN=RPL8C PE=2 SV=2	0.0243275	0.0603395	0.0274862	0.0763968	0.0223853	0.0622813	0.0274075	0.0474064
P49209	60S ribosomal protein L9-1 OS=Arabidopsis thaliana OX=3702 GN=RPL9C PE=1 SV=3	0.0730652	0.153314	0.0945021	0.122985	0.0621603	0.0991483	0.111162	0.14703
Q9SZX9	60S ribosomal protein L9-2 OS=Arabidopsis thaliana OX=3702 GN=RPL9D PE=2 SV=1	0.0377799	0.0620586	0.0459	0.047684	0.0233873	0.0466189	0.0542415	0.0288043
B3H4X4	63 kDa inner membrane family protein OS=Arabidopsis thaliana OX=3702 GN=ALB3 PE=1 SV=1	0	0	0	0	0	0	0.000385059	0
F4IJM1	63 kDa inner membrane family protein OS=Arabidopsis thaliana OX=3702 GN=ALB3 PE=1 SV=1	0	0	0	0	0	0	0.000304839	0
Q9FLP0	65-kDa microtubule-associated protein 1 OS=Arabidopsis thaliana OX=3702 GN=MAP65-1 PE=1 SV=1	0	0.000591533	0	0	0.000638166	0	0.000384993	0.000288788
Q9LDU6	7-dehydrocholesterol reductase OS=Arabidopsis thaliana OX=3702 GN=DWF5 PE=1 SV=1	0	0.000569503	0	0	0	0.000583677	0	0.000332581
Q9FZ43	7-dehydrocholesterol reductase-like protein OS=Arabidopsis thaliana OX=3702 GN=F6I1.17 PE=1 SV=1	0	0.00170851	0	0	0	0	0	0
Q8GS60	7-hydroxymethyl chlorophyll a reductase, chloroplastic OS=Arabidopsis thaliana OX=3702 GN=HCAR PE=1 SV=1	0	0	0	0	0.000278011	0	0	0
F4KHD5	A-kinase anchor-like protein OS=Arabidopsis thaliana OX=3702 GN=MPO12.160 PE=1 SV=1	0.000196836	0.00254245	3.83345e-05	0.00040913	4.44587e-05	0.00184449	0.000582643	0.00225202
F4J0B7	AAA-ATPase At3g28570, mitochondrial OS=Arabidopsis thaliana OX=3702 GN=At3g28570 PE=3 SV=1	0.000523475	0.0015308	0	0	0	0	0.00057108	0.00426527
F4JQE9	AAA-type ATPase family protein OS=Arabidopsis thaliana OX=3702 GN=AP22.32 PE=1 SV=1	0.000174617	0.00104455	0.000328211	0.000781885	0.000561141	0.000891328	0.00116682	0.000872849
B3H533	AAA-type ATPase family protein OS=Arabidopsis thaliana OX=3702 GN=At1g45000 PE=1 SV=1	0.00827361	0.0152967	0.009282	0.012306	0.00727513	0.0191134	0.00958558	0.0197971
Q9ZPW5	AAA-type ATPase family protein OS=Arabidopsis thaliana OX=3702 GN=At2g18330 PE=1 SV=2	0.000359122	0.000886471	0.000500279	0.000776967	0.000557612	0.00104342	0.00115948	0.00086736
Q8RXI0	AAA-type ATPase family protein OS=Arabidopsis thaliana OX=3702 GN=At5g16930 PE=1 SV=1	0.00136562	0.00102509	0.00115372	0.000767315	0.00151225	0.00103046	0.00347059	0.000856585
Q84K47	ABC transporter A family member 2 OS=Arabidopsis thaliana OX=3702 GN=ABCA2 PE=2 SV=1	0.000105969	0	0.000112454	0.000106119	0	0	0.000114949	0.000121285
Q9ZR72	ABC transporter B family member 1 OS=Arabidopsis thaliana OX=3702 GN=ABCB1 PE=1 SV=1	0.000259453	0.00043841	0	0.00023553	9.65853e-05	0.000118081	0	0.00033625
Q9FWX7	ABC transporter B family member 11 OS=Arabidopsis thaliana OX=3702 GN=ABCB11 PE=2 SV=1	8.73628e-05	0.00261549	0	0.000545974	8.938e-05	0.00111921	0	0.00206536
Q9FWX8	ABC transporter B family member 12 OS=Arabidopsis thaliana OX=3702 GN=ABCB12 PE=2 SV=2	0	0.00260642	8.14727e-05	0.000538421	0	0.0011236	0	0.00196061
Q9C7F8	ABC transporter B family member 13 OS=Arabidopsis thaliana OX=3702 GN=ABCB13 PE=3 SV=1	0	0	0	0.000319153	9.1749e-05	0.000487898	0	8.271e-05
Q9LJX0	ABC transporter B family member 19 OS=Arabidopsis thaliana OX=3702 GN=ABCB19 PE=1 SV=1	0.000182429	0.00043514	0	0.000394689	0	0.000366132	0	0.000509876
Q8LPK2	ABC transporter B family member 2 OS=Arabidopsis thaliana OX=3702 GN=ABCB2 PE=1 SV=3	9.27287e-05	0.000371603	8.14727e-05	0.000386228	0	0.000323226	0.000103449	0.000174546
Q9M3B9	ABC transporter B family member 20 OS=Arabidopsis thaliana OX=3702 GN=ABCB20 PE=1 SV=1	0	0.000482356	0	7.40877e-05	8.96207e-05	0	0.000102672	0
Q9M1Q9	ABC transporter B family member 21 OS=Arabidopsis thaliana OX=3702 GN=ABCB21 PE=1 SV=2	9.1083e-05	0.00365745	0	0.000910156	0	0.00172791	0	0.00265188
Q9LVM1	ABC transporter B family member 25, mitochondrial OS=Arabidopsis thaliana OX=3702 GN=ABCB25 PE=1 SV=1	0.000162148	0.000172831	0	0	0	0	0.000379467	0.000232856
Q0WML0	ABC transporter B family member 27 OS=Arabidopsis thaliana OX=3702 GN=ABCB27 PE=1 SV=1	0.000183298	0.000336282	0	0	0	0	0	0.00018513
Q8LPQ6	ABC transporter B family member 28 OS=Arabidopsis thaliana OX=3702 GN=ABCB28 PE=2 SV=1	0.00246947	0.00017622	0.00179836	0.000135583	0.00187783	0	0.00231531	0.000237421
Q9LZB8	ABC transporter B family member 29, chloroplastic OS=Arabidopsis thaliana OX=3702 GN=ABCB29 PE=1 SV=1	0	0	0.000329645	0	0.00018017	0	0.00057867	0
Q9SYI2	ABC transporter B family member 3 OS=Arabidopsis thaliana OX=3702 GN=ABCB3 PE=3 SV=1	0	0.00222096	0	0.000476909	0	0.000869526	8.89498e-05	0.00142299
O80725	ABC transporter B family member 4 OS=Arabidopsis thaliana OX=3702 GN=ABCB4 PE=1 SV=1	0	0.0054362	0	0.00177651	0	0.00364228	0	0.00539643
Q9SYI3	ABC transporter B family member 5 OS=Arabidopsis thaliana OX=3702 GN=ABCB5 PE=3 SV=1	8.9722e-05	0.00231751	0	0.000716932	0.00010259	0.00103274	9.18662e-05	0.00130503
Q8LPT1	ABC transporter B family member 6 OS=Arabidopsis thaliana OX=3702 GN=ABCB6 PE=1 SV=2	7.40352e-05	0.00015392	0	0.000144708	0	0	0	0
Q9FHF1	ABC transporter B family member 7 OS=Arabidopsis thaliana OX=3702 GN=ABCB7 PE=3 SV=1	9.45862e-05	0.00234484	8.85757e-05	0.00062489	0	0.000936653	0	0.00117108
Q9M0M2	ABC transporter B family member 9 OS=Arabidopsis thaliana OX=3702 GN=ABCB9 PE=3 SV=2	0	0.00231018	0	0.000554539	0	0.00106944	0	0.00129869
Q9C8G9	ABC transporter C family member 1 OS=Arabidopsis thaliana OX=3702 GN=ABCC1 PE=1 SV=1	0.000137669	0.000341144	0	0.000245091	7.91867e-05	0	0.000139329	0.000297603
Q9LZJ5	ABC transporter C family member 14 OS=Arabidopsis thaliana OX=3702 GN=ABCC14 PE=1 SV=1	0.000140232	0.000156211	0	0	0	0.000531029	0	0.000342553
Q7DM58	ABC transporter C family member 4 OS=Arabidopsis thaliana OX=3702 GN=ABCC4 PE=1 SV=2	7.36475e-05	7.92905e-05	0	0	0	0	0	0
Q8LPJ4	ABC transporter E family member 2 OS=Arabidopsis thaliana OX=3702 GN=ABCE2 PE=2 SV=1	0.000195113	0.0015872	0	0	0	0.000501992	0.00112128	0.00175009
Q9FJH6	ABC transporter F family member 1 OS=Arabidopsis thaliana OX=3702 GN=ABCF1 PE=2 SV=1	0	0.000413488	0.000372263	0.00017532	0	0.000515202	0.000426691	0.00024147
Q8H0V6	ABC transporter F family member 3 OS=Arabidopsis thaliana OX=3702 GN=ABCF3 PE=1 SV=1	0	0.000688183	0	0	0	0.000212381	0	0.000401887
Q9M1H3	ABC transporter F family member 4 OS=Arabidopsis thaliana OX=3702 GN=ABCF4 PE=2 SV=1	0.00123211	0.00064759	0.0020623	0.000539192	0.00101449	0.000285268	0.000382091	0.00141009
Q8RXN0	ABC transporter G family member 11 OS=Arabidopsis thaliana OX=3702 GN=ABCG11 PE=1 SV=1	0.000305157	0	0	0.000134357	0.000162486	0	0.000187326	0
Q94A18	ABC transporter G family member 29 OS=Arabidopsis thaliana OX=3702 GN=ABCG29 PE=2 SV=2	7.35648e-05	0.00145025	7.43502e-05	0.000561131	0	0.000714274	7.9799e-05	0.000887394
Q7PC88	ABC transporter G family member 31 OS=Arabidopsis thaliana OX=3702 GN=ABCG31 PE=1 SV=1	7.30487e-05	0.00037471	0	0.000337872	0	0.000106488	7.92395e-05	0
O81016	ABC transporter G family member 32 OS=Arabidopsis thaliana OX=3702 GN=ABCG32 PE=1 SV=1	0	0.000308433	0	0.000136438	0	0.000106939	7.95742e-05	0
Q9ZUT8	ABC transporter G family member 33 OS=Arabidopsis thaliana OX=3702 GN=ABCG33 PE=2 SV=1	7.9016e-05	0.000156694	7.8378e-05	0	8.79042e-05	0	0	0.000277223
Q7PC87	ABC transporter G family member 34 OS=Arabidopsis thaliana OX=3702 GN=ABCG34 PE=2 SV=1	0	0.00197399	7.2457e-05	0.00127665	0	0.00146758	7.7767e-05	0.00120526
Q7PC86	ABC transporter G family member 35 OS=Arabidopsis thaliana OX=3702 GN=ABCG35 PE=2 SV=1	0.000783235	0.00476426	0.000371547	0.00400095	0.000599095	0.00354304	0.00110519	0.00554713
Q9XIE2	ABC transporter G family member 36 OS=Arabidopsis thaliana OX=3702 GN=ABCG36 PE=1 SV=1	0.00152823	0.010154	0.0010988	0.00702252	0.00117463	0.00674367	0.00292196	0.0105488
Q9LFH0	ABC transporter G family member 37 OS=Arabidopsis thaliana OX=3702 GN=ABCG37 PE=1 SV=1	0	0.000149356	0	0.000133615	0	0	0	0
Q7PC85	ABC transporter G family member 38 OS=Arabidopsis thaliana OX=3702 GN=ABCG38 PE=2 SV=1	0	0.000237496	0	0.00013663	0	0.000107089	7.96865e-05	0
Q7PC84	ABC transporter G family member 39 OS=Arabidopsis thaliana OX=3702 GN=ABCG39 PE=3 SV=1	0	0.00101099	0.000143738	0.000609719	0	0.000700032	7.77135e-05	0.000566804
Q9M9E1	ABC transporter G family member 40 OS=Arabidopsis thaliana OX=3702 GN=ABCG40 PE=1 SV=1	0	0.000388852	0	0.000272209	0	0.000106713	7.94065e-05	8.37832e-05
Q7PC82	ABC transporter G family member 42 OS=Arabidopsis thaliana OX=3702 GN=ABCG42 PE=2 SV=1	0	0	0	7.1328e-05	0	0.000144104	0	0
Q7PC81	ABC transporter G family member 43 OS=Arabidopsis thaliana OX=3702 GN=ABCG43 PE=2 SV=2	0	0	7.9675e-05	0.000139382	0	0.000145053	0	0
Q9CAF5	ABC transporter I family member 6, chloroplastic OS=Arabidopsis thaliana OX=3702 GN=ABCI6 PE=1 SV=1	0	0	0.00218264	0	0	0	0.00171596	0
A0A1P8B7N9	ABC-2 and Plant PDR ABC-type transporter family protein OS=Arabidopsis thaliana OX=3702 GN=ABCG42 PE=3 SV=1	0	0	0	7.94942e-05	0	0.000160602	0	0
A0A1P8B7P4	ABC-2 and Plant PDR ABC-type transporter family protein OS=Arabidopsis thaliana OX=3702 GN=ABCG42 PE=3 SV=1	0	0	0	7.4653e-05	0	0.000150821	0	0
A0A1P8B7P5	ABC-2 and Plant PDR ABC-type transporter family protein OS=Arabidopsis thaliana OX=3702 GN=ABCG42 PE=3 SV=1	0	0	0	7.1792e-05	0	0.000145041	0	0
A0A1P8B7Q6	ABC-2 and Plant PDR ABC-type transporter family protein OS=Arabidopsis thaliana OX=3702 GN=ABCG42 PE=3 SV=1	0	0	0	7.22622e-05	0	0.000145991	0	0
Q8VZS8	Abscisic acid receptor PYL1 OS=Arabidopsis thaliana OX=3702 GN=PYL1 PE=1 SV=1	0.000998716	0.00711292	0.00200263	0.00442733	0.00164093	0.00647556	0.000654126	0.00832961
O49686	Abscisic acid receptor PYR1 OS=Arabidopsis thaliana OX=3702 GN=PYR1 PE=1 SV=1	0.00061803	0.00323493	0	0.00104067	0	0.00238512	0.000689478	0.00351238
A0A1P8B1D8	ACC oxidase 1 OS=Arabidopsis thaliana OX=3702 GN=ACO1 PE=1 SV=1	0	0.00117705	0	0	0	0	0	0
A0A219HZL6	Acclimation of photosynthesis to environment OS=Arabidopsis thaliana OX=3702 GN=APE1 PE=1 SV=1	0.00179093	0	0.00250249	0.000449215	0.00167406	0.000700508	0.00435139	0.000238919
Q2HIR7	Acclimation of photosynthesis to environment OS=Arabidopsis thaliana OX=3702 GN=APE1 PE=1 SV=1	0.00612105	0	0.00603108	0.000676964	0.00513709	0.00105566	0.0134651	0.000360049
A0A1P8B5Z4	Acetamidase/Formamidase family protein OS=Arabidopsis thaliana OX=3702 GN=At4g37550 PE=1 SV=1	0.00184062	0.000335114	0.00175011	0.000320549	0.00122137	0.000694848	0.000736142	0
Q9SZE9	Acetamidase/Formamidase family protein OS=Arabidopsis thaliana OX=3702 GN=At4g37550 PE=1 SV=1	0.00128673	0.00023427	0.00122345	0.000224088	0.000853831	0.00048575	0.000849252	0
Q8H1G4	Acetamidase/Formamidase family protein OS=Arabidopsis thaliana OX=3702 GN=At4g37560 PE=1 SV=1	0.000705074	0	0.000245018	0.000230787	0.000274798	0	0.000853035	0.000581633
Q8VZF1	Acetate/butyrate--CoA ligase AAE7, peroxisomal OS=Arabidopsis thaliana OX=3702 GN=AAE7 PE=1 SV=1	0	0.000779598	0	0.000165998	0	0.000553192	0.00155385	0.00071454
Q93YZ7	Acetolactate synthase small subunit 2, chloroplastic OS=Arabidopsis thaliana OX=3702 GN=At2g31810 PE=1 SV=1	0	0.00150321	0	0	0	0.000736653	0	0.00186381
P17597	Acetolactate synthase, chloroplastic OS=Arabidopsis thaliana OX=3702 GN=ALS PE=1 SV=1	0	0.000330461	0	0.00104171	0	0.000457529	0	0.000546078
A0A1P8AXQ5	Acetone-cyanohydrin lyase OS=Arabidopsis thaliana OX=3702 GN=ACL PE=1 SV=1	0.00651447	0.00293323	0.00269794	0.00107215	0.00440391	0.00181773	0.00350634	0.004427
A0A1P8AXW0	Acetone-cyanohydrin lyase OS=Arabidopsis thaliana OX=3702 GN=ACL PE=1 SV=1	0.00315625	0.00198848	0	0	0	0.000812046	0	0.00398722
Q8S4Y1	Acetyl-CoA acetyltransferase, cytosolic 1 OS=Arabidopsis thaliana OX=3702 GN=AAT1 PE=1 SV=1	0.00165317	0.0142535	0.00213592	0.00890354	0.00275518	0.00936074	0.00445242	0.0108798
Q38970	Acetyl-CoA carboxylase 1 OS=Arabidopsis thaliana OX=3702 GN=ACC1 PE=1 SV=1	4.62145e-05	0.000138832	9.27217e-05	4.40498e-05	0	8.94512e-05	5.0131e-05	0.00013895
Q9LI71	Acetyl-CoA:benzylalcohol acetyltranferase-like protein OS=Arabidopsis thaliana OX=3702 GN=At3g30280 PE=1 SV=1	0	0.00100133	0	0.00174907	0.00025785	0.000689648	0	0.000464894
Q9FGV4	Acetyl-CoA:benzylalcohol acetyltranferase-like protein OS=Arabidopsis thaliana OX=3702 GN=At5g47950 PE=1 SV=1	0	0	0	0	0	0	0	0.000397931
Q9LD43	Acetyl-coenzyme A carboxylase carboxyl transferase subunit alpha, chloroplastic OS=Arabidopsis thaliana OX=3702 GN=CAC3 PE=1 SV=1	0.00208633	0.00127241	0.000559806	0.000135651	0.00160467	0.00132628	0.00350986	0.00228285
P56765	Acetyl-coenzyme A carboxylase carboxyl transferase subunit beta, chloroplastic OS=Arabidopsis thaliana OX=3702 GN=accD PE=1 SV=2	0.0025305	0.0010083	0.00153694	0	0.00152348	0.000837351	0.00593166	0.00182231
A0A1P8BCV2	Acetyl-coenzyme A synthetase OS=Arabidopsis thaliana OX=3702 GN=ACS PE=1 SV=1	0.000750976	0.00449664	0.00283657	0.00131904	0.00303946	0.0021863	0.00147051	0.00327995
B9DGD6	Acetyl-coenzyme A synthetase, chloroplastic/glyoxysomal OS=Arabidopsis thaliana OX=3702 GN=ACS PE=1 SV=1	0.00226823	0.00667034	0.0036361	0.00361011	0.00448622	0.00350459	0.00306826	0.00561314
Q9SCL7	Acetylglutamate kinase, chloroplastic OS=Arabidopsis thaliana OX=3702 GN=NAGK PE=1 SV=1	0.00293679	0.003734	0.00187715	0.00310529	0.00175012	0.00102902	0.00329019	0.00178838
Q9M8M7	Acetylornithine aminotransferase, chloroplastic/mitochondrial OS=Arabidopsis thaliana OX=3702 GN=WIN1 PE=1 SV=1	0.00241349	0.00154889	0.00283272	0.00111387	0.00378898	0.000773469	0.00594546	0.00243518
Q9C5C4	Acetylornithine deacetylase OS=Arabidopsis thaliana OX=3702 GN=At4g17830 PE=2 SV=1	0.000536562	0.00523555	0	0.00088599	0	0.0023238	0.00128495	0.00592065
Q9T003	Acetylserotonin O-methyltransferase OS=Arabidopsis thaliana OX=3702 GN=ASMT PE=1 SV=1	0	0.00216969	0	0.000247259	0	0.000660075	0	0.000752224
Q7X9V3	Acetyltransferase NSI OS=Arabidopsis thaliana OX=3702 GN=NSI PE=1 SV=1	0	0	0	0	0.000481429	0.000406674	0	0
Q43348	Acid beta-fructofuranosidase 3, vacuolar OS=Arabidopsis thaliana OX=3702 GN=BFRUCT3 PE=2 SV=1	0.0028828	0.0392093	0.00365138	0.0456848	0.00226119	0.0406494	0.0013157	0.0405481
Q39041	Acid beta-fructofuranosidase 4, vacuolar OS=Arabidopsis thaliana OX=3702 GN=BFRUCT4 PE=1 SV=2	0.00615835	0.0107692	0.00452852	0.0107572	0.00334778	0.00942079	0.00103259	0.00774494
F4J355	Acid phosphatase OS=Arabidopsis thaliana OX=3702 GN=At3g44620 PE=1 SV=1	0.00559492	0.00187806	0.00413522	0.000369488	0.0046653	0.000765618	0.00569475	0.000455052
Q67YE7	Acid phosphatase OS=Arabidopsis thaliana OX=3702 GN=At3g44620 PE=1 SV=1	0.00613334	0.00205879	0.00453316	0.000405045	0.00511426	0.000839297	0.00624278	0.000498843
A0A1P8B2S6	Acid phosphatase OS=Arabidopsis thaliana OX=3702 GN=PAP8 PE=1 SV=1	0	0	0	0.000361216	0	0	0	0
Q9M0F5	Acid phosphatase-like protein OS=Arabidopsis thaliana OX=3702 GN=At4g29260 PE=1 SV=1	0.00171269	0.0120227	0.00125389	0.00999176	0.00193358	0.00836637	0.00296519	0.0121466
Q9M0F4	Acid phosphatase-like protein OS=Arabidopsis thaliana OX=3702 GN=At4g29270 PE=1 SV=1	0	0.0491283	0	0.0382868	0	0.0523448	0	0.0282715
P19172	Acidic endochitinase OS=Arabidopsis thaliana OX=3702 GN=CHIB1 PE=2 SV=2	0	0.00325677	0	0.00261499	0	0.00168518	0.000361984	0.0012115
Q8GXE2	Acireductone dioxygenase 2 OS=Arabidopsis thaliana OX=3702 GN=ARD2 PE=1 SV=1	0.000614811	0.00459552	0	0.0052127	0.00065722	0.00449703	0.00143881	0.00504067
Q8W108	Acireductone dioxygenase 3 OS=Arabidopsis thaliana OX=3702 GN=ARD3 PE=1 SV=1	0.000593185	0.00567017	0	0.00502934	0.000634102	0.00615641	0.00211464	0.00571521
Q8H185	Acireductone dioxygenase 4 OS=Arabidopsis thaliana OX=3702 GN=ARD4 PE=1 SV=1	0	0	0	0.00106293	0	0	0	0
Q9FFT5	Aconitase family protein OS=Arabidopsis thaliana OX=3702 GN=MBG8.22 PE=4 SV=1	0	0.00983557	0	0.0110736	0	0.0127608	0	0.00161113
F4IQ61	Aconitase/3-isopropylmalate dehydratase protein OS=Arabidopsis thaliana OX=3702 GN=MFL8.15 PE=1 SV=1	0.00895956	0.0131944	0.00635134	0.0130191	0.00889418	0.0137403	0.0102869	0.0117409
Q42560	Aconitate hydratase 1 OS=Arabidopsis thaliana OX=3702 GN=ACO1 PE=1 SV=2	0.0132985	0.0306232	0.0130404	0.0265945	0.0126406	0.0245503	0.01721	0.0287361
Q94A28	Aconitate hydratase 2, mitochondrial OS=Arabidopsis thaliana OX=3702 GN=ACO2 PE=1 SV=3	0.00583881	0.0266133	0.00314625	0.0206295	0.00525389	0.0221629	0.00775223	0.0203148
Q9SIB9	Aconitate hydratase 3, mitochondrial OS=Arabidopsis thaliana OX=3702 GN=ACO3 PE=1 SV=2	0.018625	0.040114	0.0158058	0.040493	0.0171846	0.0387898	0.0206021	0.0386314
B3H5Y0	Aconitate hydratase OS=Arabidopsis thaliana OX=3702 GN=ACO1 PE=1 SV=1	0.00923722	0.0253663	0.00797143	0.0229582	0.00714573	0.0166643	0.0123922	0.0242307
Q9FZ47	ACT domain-containing protein ACR11 OS=Arabidopsis thaliana OX=3702 GN=ACR11 PE=1 SV=1	0.0140157	0	0.00779918	0	0.0124808	0	0.0103648	0
Q9LZ23	ACT domain-containing protein ACR12 OS=Arabidopsis thaliana OX=3702 GN=ACR12 PE=2 SV=1	0.000346072	0.0147843	0.00140684	0.011468	0.000379494	0.0111675	0.00121886	0.00979256
O49285	ACT domain-containing protein ACR3 OS=Arabidopsis thaliana OX=3702 GN=ACR3 PE=2 SV=1	0	0.000690788	0	0	0	0	0	0
F4JXP5	ACT domain-containing protein OS=Arabidopsis thaliana OX=3702 GN=ACR12 PE=1 SV=1	0.000520838	0.00930133	0.00211729	0.0073146	0.000571138	0.00514591	0.00111157	0.0026556
A0A1P8B466	ACT-like protein tyrosine kinase family protein OS=Arabidopsis thaliana OX=3702 GN=STY46 PE=1 SV=1	0	0.000444892	0	0.000170801	0	0.000274598	0	0.000475404
A0A1P8B481	ACT-like protein tyrosine kinase family protein OS=Arabidopsis thaliana OX=3702 GN=STY46 PE=1 SV=1	0	0.000484302	0	0	0	0.000298922	0	0.000517516
F4J8V9	Actin 2 OS=Arabidopsis thaliana OX=3702 GN=ACT2 PE=1 SV=1	0.130954	0.21228	0.100402	0.231934	0.0990429	0.180026	0.14611	0.169967
A8MR09	Actin depolymerizing factor 1 OS=Arabidopsis thaliana OX=3702 GN=ADF1 PE=1 SV=1	0	0	0	0	0	0.0020247	0	0
A0A1I9LRV3	Actin depolymerizing factor 2 OS=Arabidopsis thaliana OX=3702 GN=ADF2 PE=1 SV=1	0	0.0158481	0.00205967	0.00372497	0.00236445	0.00915067	0.00455088	0.012503
F4JXD5	Actin depolymerizing factor 3 OS=Arabidopsis thaliana OX=3702 GN=ADF3 PE=1 SV=1	0.017196	0.0278354	0.0258404	0.0390591	0.0145924	0.0490776	0.0223017	0.0666802
A0A1P8AY15	Actin family protein OS=Arabidopsis thaliana OX=3702 GN=At2g42170 PE=1 SV=1	0.00631749	0.00949564	0.00267076	0.0186076	0.00870829	0.01145	0.00531097	0.0208421
Q8GWA5	Actin family protein OS=Arabidopsis thaliana OX=3702 GN=At2g42170 PE=1 SV=1	0.00612547	0.00920702	0.00258958	0.018042	0.0084436	0.011102	0.00514954	0.0202086
P0CJ46;P0CJ47	Actin-1 OS=Arabidopsis thaliana OX=3702 GN=ACT1 PE=1 SV=1;Actin-3 OS=Arabidopsis thaliana OX=3702 GN=ACT3 PE=1 SV=1	0.0610401	0.102966	0.0467254	0.0880603	0.0291932	0.0706983	0.0811509	0.0570921
P53496	Actin-11 OS=Arabidopsis thaliana OX=3702 GN=ACT11 PE=1 SV=1	0.063396	0.125424	0.0441116	0.125912	0.0306971	0.0943814	0.0830934	0.0776048
P53497	Actin-12 OS=Arabidopsis thaliana OX=3702 GN=ACT12 PE=1 SV=1	0.059501	0.109811	0.0438184	0.0975585	0.0290056	0.0722659	0.0820861	0.0591307
Q96292	Actin-2 OS=Arabidopsis thaliana OX=3702 GN=ACT2 PE=1 SV=1	0.133889	0.213849	0.0999212	0.239944	0.100832	0.189677	0.146346	0.177554
P53494	Actin-4 OS=Arabidopsis thaliana OX=3702 GN=ACT4 PE=1 SV=1	0.059501	0.109811	0.0438184	0.0975585	0.0290056	0.0722659	0.0820861	0.0591307
P53492	Actin-7 OS=Arabidopsis thaliana OX=3702 GN=ACT7 PE=1 SV=1	0.150495	0.208652	0.0923324	0.215307	0.0978539	0.170099	0.170309	0.16155
Q96293	Actin-8 OS=Arabidopsis thaliana OX=3702 GN=ACT8 PE=1 SV=2	0.133889	0.213849	0.0999212	0.239944	0.100832	0.189677	0.146346	0.177554
Q39250	Actin-depolymerizing factor 1 OS=Arabidopsis thaliana OX=3702 GN=ADF1 PE=1 SV=1	0	0	0	0	0	0.00218493	0	0.000857723
Q39251	Actin-depolymerizing factor 2 OS=Arabidopsis thaliana OX=3702 GN=ADF2 PE=1 SV=1	0	0.0171686	0.00234531	0.00424157	0.00269237	0.0104197	0.00518203	0.014237
Q9ZSK4	Actin-depolymerizing factor 3 OS=Arabidopsis thaliana OX=3702 GN=ADF3 PE=1 SV=1	0.0153403	0.0248316	0.0230518	0.0348441	0.0130176	0.0437815	0.019895	0.0594845
Q9ZSK3	Actin-depolymerizing factor 4 OS=Arabidopsis thaliana OX=3702 GN=ADF4 PE=1 SV=2	0	0	0	0	0	0.00218493	0	0.000857723
Q9LV35	Actin-interacting protein 1-2 OS=Arabidopsis thaliana OX=3702 GN=AIP1-2 PE=2 SV=1	0.000364879	0.00269106	0.000709114	0.00080316	0.000832511	0.00118024	0.00151569	0.00381674
Q84M92	Actin-related protein 4 OS=Arabidopsis thaliana OX=3702 GN=ARP4 PE=1 SV=1	0.000236208	0.00410967	0	0.000444658	0	0.00128786	0.000911835	0.00240092
Q8L4Y5	Actin-related protein 7 OS=Arabidopsis thaliana OX=3702 GN=ARP7 PE=1 SV=1	0	0.000265458	0	0.000547044	0	0.000707368	0	0.000328439
P11829	Acyl carrier protein 1, chloroplastic OS=Arabidopsis thaliana OX=3702 GN=ACP1 PE=1 SV=1	0.0104878	0.0112944	0.0101793	0.0100427	0.00985948	0.00818987	0.0152182	0.0104865
P25701	Acyl carrier protein 2, chloroplastic OS=Arabidopsis thaliana OX=3702 GN=ACP2 PE=1 SV=2	0.00806451	0.0151708	0.0126052	0.00872846	0.00900414	0.0108152	0.0158213	0.0128135
O80800	Acyl carrier protein 2, mitochondrial OS=Arabidopsis thaliana OX=3702 GN=MTACP2 PE=1 SV=1	0.000936855	0.00700269	0	0.00327171	0	0.00120518	0	0.00571243
F4HWZ6	Acyl carrier protein 3 OS=Arabidopsis thaliana OX=3702 GN=ACP3 PE=4 SV=1	0.0031202	0	0	0	0	0	0.00135105	0.00134275
P25702	Acyl carrier protein 3, chloroplastic OS=Arabidopsis thaliana OX=3702 GN=ACP3 PE=1 SV=2	0.0106214	0.0117751	0.0118024	0.00867324	0.0126151	0.00859517	0.0159858	0.0123169
F4JRT7	Acyl carrier protein 4 OS=Arabidopsis thaliana OX=3702 GN=ACP4 PE=1 SV=1	0.0636007	0.00523732	0.083822	0.00265009	0.0664801	0.00135317	0.085632	0.00149126
Q9SW21	Acyl carrier protein 4, chloroplastic OS=Arabidopsis thaliana OX=3702 GN=ACP4 PE=2 SV=1	0.0691716	0.00569607	0.0911641	0.00288221	0.0723032	0.0014717	0.0931326	0.00162188
F4IS32	Acyl-[acyl-carrier-protein] desaturase OS=Arabidopsis thaliana OX=3702 GN=SSI2 PE=1 SV=1	0.000844788	0.000792445	0.000262544	0.000984695	0.00157478	0.000628799	0.00128457	0.000554108
A0A1P8B4T1	Acyl-CoA binding protein 2 OS=Arabidopsis thaliana OX=3702 GN=ACBP2 PE=1 SV=1	0	0.000457051	0	0	0	0	0	0.000546292
F4HU51	Acyl-CoA hydrolase 2 OS=Arabidopsis thaliana OX=3702 GN=ACH2 PE=1 SV=1	0	0.000870835	0	0.00047101	0	0	0	0.000279212
Q9C666	Acyl-CoA N-acyltransferases (NAT) superfamily protein OS=Arabidopsis thaliana OX=3702 GN=At1g26220 PE=1 SV=1	0.00052877	0	0.00165772	0	0.00127104	0	0.00146763	0
Q9SM23	Acyl-CoA-binding domain-containing protein 1 OS=Arabidopsis thaliana OX=3702 GN=ACBP1 PE=1 SV=2	0	0.000355635	0	0	0	0	0	0.000425073
Q9STP8	Acyl-CoA-binding domain-containing protein 2 OS=Arabidopsis thaliana OX=3702 GN=ACBP2 PE=1 SV=1	0	0.00033956	0	0	0	0	0	0.000405861
Q9MA55	Acyl-CoA-binding domain-containing protein 4 OS=Arabidopsis thaliana OX=3702 GN=ACBP4 PE=1 SV=1	0.000165207	0.00225949	0	0	0	0.000604792	0.000765626	0.000862413
P57752	Acyl-CoA-binding domain-containing protein 6 OS=Arabidopsis thaliana OX=3702 GN=ACBP6 PE=1 SV=1	0.0468648	0.0478419	0.0679033	0.050603	0.0514823	0.051337	0.0506906	0.041686
O65201	Acyl-coenzyme A oxidase 2, peroxisomal OS=Arabidopsis thaliana OX=3702 GN=ACX2 PE=1 SV=2	0	0.00070294	0	0	0.00018235	0.00021944	0	0.000379911
P0CZ23	Acyl-coenzyme A oxidase 3, peroxisomal OS=Arabidopsis thaliana OX=3702 GN=ACX3 PE=1 SV=1	0.000329202	0.00242762	0.000153651	0.000864559	0.000184013	0.00136619	0.000785383	0.00370537
Q96329	Acyl-coenzyme A oxidase 4, peroxisomal OS=Arabidopsis thaliana OX=3702 GN=ACX4 PE=1 SV=1	0.00452391	0.0114934	0.00371782	0.0047888	0.00451487	0.00538098	0.0071968	0.00644059
F4JMK8	Acyl-coenzyme A oxidase OS=Arabidopsis thaliana OX=3702 GN=ACX1 PE=1 SV=1	0.00168642	0.00589612	0.00082268	0.00439093	0.00133282	0.00747653	0.00175376	0.00657541
F4KGI8	Acyl-coenzyme A oxidase OS=Arabidopsis thaliana OX=3702 GN=ACX2 PE=1 SV=1	0	0.000752994	0	0	0.000195335	0.000235066	0	0.000406963
A0A2H1ZEM8	Acylamino-acid-releasing enzyme OS=Arabidopsis thaliana OX=3702 GN=AARE PE=1 SV=1	0	0.0013261	0	0.000230655	0	0.000556237	0	0.00132436
Q84LM4	Acylamino-acid-releasing enzyme OS=Arabidopsis thaliana OX=3702 GN=AARE PE=1 SV=1	0	0.00142157	0	0.000247259	0	0.00059628	0	0.0014197
A0A1P8B3B6	Adaptin family protein OS=Arabidopsis thaliana OX=3702 GN=At4g23460 PE=1 SV=1	0.00139141	0.00587409	0.00333021	0.00418036	0.00232544	0.0032936	0.00299194	0.00380574
Q84TF6	Adenine nucleotide alpha hydrolases-like superfamily protein OS=Arabidopsis thaliana OX=3702 GN=At1g09740 PE=1 SV=1	0	0.0202144	0	0.0137112	0	0.0137276	0	0.0245534
Q9C9G5	Adenine nucleotide alpha hydrolases-like superfamily protein OS=Arabidopsis thaliana OX=3702 GN=At1g68300 PE=1 SV=1	0	0.0152449	0	0.00979402	0	0.00638573	0.000903512	0.00733598
O82240	Adenine nucleotide alpha hydrolases-like superfamily protein OS=Arabidopsis thaliana OX=3702 GN=At2g47710 PE=1 SV=1	0.00278156	0.00654402	0.00265608	0.00846224	0.0030436	0.00693873	0	0.00404083
Q9M9P5	Adenine nucleotide alpha hydrolases-like superfamily protein OS=Arabidopsis thaliana OX=3702 GN=At3g03270 PE=1 SV=1	0	0.0161637	0	0.0073874	0.000718412	0.00738742	0	0.0135133
F4J7I5	Adenine nucleotide alpha hydrolases-like superfamily protein OS=Arabidopsis thaliana OX=3702 GN=At3g11930 PE=1 SV=1	0.00454531	0.0113491	0.00323388	0.00985629	0.00695196	0.00250894	0.00693598	0.00864612
F4J8J7	Adenine nucleotide alpha hydrolases-like superfamily protein OS=Arabidopsis thaliana OX=3702 GN=At3g11930 PE=1 SV=1	0.00459099	0.0114631	0.00326639	0.00995534	0.00702183	0.00253416	0.00700569	0.00873302
A0A1I9LPQ2	Adenine nucleotide alpha hydrolases-like superfamily protein OS=Arabidopsis thaliana OX=3702 GN=At3g17020 PE=1 SV=1	0.031642	0.050547	0.0176662	0.0435084	0.0200594	0.0368213	0.048914	0.0706869
Q8LC99	Adenine nucleotide alpha hydrolases-like superfamily protein OS=Arabidopsis thaliana OX=3702 GN=At3g53990 PE=1 SV=1	0.0150272	0.0613369	0.0134879	0.0318708	0.00886147	0.0484894	0.0204428	0.0728209
Q9LYJ2	Adenine nucleotide alpha hydrolases-like superfamily protein OS=Arabidopsis thaliana OX=3702 GN=At5g14680 PE=1 SV=1	0.000637998	0.00397276	0.0006016	0.00166027	0	0.000867729	0	0.00218355
A0A1P8BH73	Adenine nucleotide alpha hydrolases-like superfamily protein OS=Arabidopsis thaliana OX=3702 GN=PHOS32 PE=1 SV=1	0.00606411	0.0158127	0.00601275	0.0094851	0.000953745	0.0121118	0.0101696	0.0144655
A0A1P8BH78	Adenine nucleotide alpha hydrolases-like superfamily protein OS=Arabidopsis thaliana OX=3702 GN=PHOS32 PE=1 SV=1	0.00587607	0.0153224	0.0058263	0.00919099	0.000924172	0.0117362	0.00985424	0.014017
Q94II5	Adenine nucleotide alpha hydrolases-like superfamily protein OS=Arabidopsis thaliana OX=3702 GN=RD2 PE=1 SV=1	0.00528788	0.0292313	0.00446809	0.0209974	0.00513139	0.0351374	0.0117644	0.0295741
Q9SIJ8	Adenine nucleotide alpha hydrolases-like superfamily protein OS=Arabidopsis thaliana OX=3702 GN=RD2 PE=1 SV=2	0.00545755	0.0355263	0.00461145	0.0264521	0.00529604	0.0392333	0.0121418	0.0316243
A0A1P8B4I5	Adenine nucleotide transporter 1 OS=Arabidopsis thaliana OX=3702 GN=ADNT1 PE=1 SV=1	0.00826371	0.0102295	0.00919679	0.00558908	0.00240315	0.00222804	0.00266883	0
F4JHS4	Adenine nucleotide transporter 1 OS=Arabidopsis thaliana OX=3702 GN=ADNT1 PE=1 SV=1	0.00681869	0.00844073	0.00758861	0.00461176	0.00198293	0.00254001	0.00220215	0
P31166	Adenine phosphoribosyltransferase 1, chloroplastic OS=Arabidopsis thaliana OX=3702 GN=APT1 PE=1 SV=2	0.00693453	0.0276565	0.00529051	0.0172717	0.0103053	0.0175116	0.00685599	0.0300305
Q9SUW2	Adenine phosphoribosyltransferase 3 OS=Arabidopsis thaliana OX=3702 GN=APT3 PE=1 SV=1	0.00121316	0.00118342	0.00292659	0.0010587	0.00269434	0.000573344	0.00200479	0
F4HSX1	Adenine phosphoribosyltransferase OS=Arabidopsis thaliana OX=3702 GN=APT1 PE=1 SV=1	0.00593341	0.0236638	0.00452674	0.0147783	0.00881756	0.0149835	0.00586622	0.0256951
Q9SF85	Adenosine kinase 1 OS=Arabidopsis thaliana OX=3702 GN=ADK1 PE=1 SV=1	0.0728729	0.112572	0.085964	0.136012	0.0706579	0.137013	0.0765609	0.121862
Q9LZG0	Adenosine kinase 2 OS=Arabidopsis thaliana OX=3702 GN=ADK2 PE=1 SV=1	0.0649362	0.0984534	0.0788419	0.126217	0.0618153	0.132496	0.0670816	0.101997
A0A1P8BAP0	Adenosine kinase OS=Arabidopsis thaliana OX=3702 GN=ADK2 PE=1 SV=1	0.0763446	0.112759	0.0931523	0.143743	0.0721632	0.154269	0.0788063	0.117563
O23255	Adenosylhomocysteinase 1 OS=Arabidopsis thaliana OX=3702 GN=SAHH1 PE=1 SV=1	0.123858	0.18397	0.138075	0.207196	0.124792	0.231317	0.123669	0.180061
Q9LK36	Adenosylhomocysteinase 2 OS=Arabidopsis thaliana OX=3702 GN=SAHH2 PE=2 SV=1	0.088511	0.119819	0.0966697	0.123849	0.0970489	0.137506	0.0819947	0.09826
A8MQP1	Adenosylhomocysteinase OS=Arabidopsis thaliana OX=3702 GN=HOG1 PE=1 SV=1	0.155067	0.210743	0.171648	0.21086	0.156105	0.238033	0.161735	0.173552
F4JTV4	Adenosylhomocysteinase OS=Arabidopsis thaliana OX=3702 GN=HOG1 PE=1 SV=1	0.124325	0.173682	0.136457	0.199739	0.116523	0.22373	0.127614	0.161066
F4JTV5	Adenosylhomocysteinase OS=Arabidopsis thaliana OX=3702 GN=HOG1 PE=1 SV=1	0.123722	0.199803	0.131009	0.211564	0.120316	0.241645	0.130362	0.181583
Q9FIJ7	Adenylate kinase 2, chloroplastic OS=Arabidopsis thaliana OX=3702 GN=At5g47840 PE=1 SV=1	0.00708963	0.00110575	0.00956224	0.00102667	0.00853339	0.000354403	0.0075577	0.000421285
Q9FK35	Adenylate kinase 3 OS=Arabidopsis thaliana OX=3702 GN=ADK2 PE=1 SV=1	0.00179121	0.0126018	0.00259979	0.00570814	0.00198816	0.0110632	0.00334758	0.0134179
O82514	Adenylate kinase 4 OS=Arabidopsis thaliana OX=3702 GN=ADK1 PE=1 SV=2	0.0170416	0.0417566	0.0135731	0.0268937	0.014529	0.0316207	0.0249005	0.0402484
Q8VYL1	Adenylate kinase 5, chloroplastic OS=Arabidopsis thaliana OX=3702 GN=At5g35170 PE=1 SV=1	0.00456478	0	0.00419036	0.000337716	0.00378338	0.000342896	0.00757082	0
F4KAP2	Adenylate kinase OS=Arabidopsis thaliana OX=3702 GN=ADK1 PE=1 SV=1	0.00817458	0.0356529	0.0096045	0.020338	0.00912535	0.0246972	0.0165922	0.0326789
A0A1P8B9K9	Adenylate kinase OS=Arabidopsis thaliana OX=3702 GN=AMK2 PE=1 SV=1	0.00745861	0.0011633	0.0100599	0.0010801	0.00897751	0.000372847	0.00795104	0.00044321
B3H4S0	Adenylate kinase OS=Arabidopsis thaliana OX=3702 GN=At3g60961 PE=3 SV=1	0.000765938	0.000925154	0.000762608	0.000730062	0.000913299	0.00300461	0.00257595	0.00460579
F4JYC0	Adenylate kinase OS=Arabidopsis thaliana OX=3702 GN=At5g35170 PE=1 SV=1	0.00462774	0	0.00424815	0.000342374	0.00383556	0.000347626	0.00767524	0
A0A1P8BFG5	Adenylate kinase OS=Arabidopsis thaliana OX=3702 GN=MXI22.8 PE=1 SV=1	0.00193139	0.0109505	0.00280325	0.00615486	0.00214375	0.0106086	0.00360957	0.0127003
F4I1L9	Adenylosuccinate lyase OS=Arabidopsis thaliana OX=3702 GN=At1g36280 PE=1 SV=1	0.000870722	0.000705645	0.000212991	0.000191307	0.000243133	0.000292587	0.000810817	0.000326626
Q8GUN7	Adenylosuccinate lyase OS=Arabidopsis thaliana OX=3702 GN=At1g36280 PE=1 SV=1	0.000857504	0.000694933	0.000209758	0.000188403	0.000239443	0.000288145	0.000798509	0.000321667
Q8RY94	Adenylosuccinate lyase OS=Arabidopsis thaliana OX=3702 GN=At4g18440 PE=1 SV=1	0.000843105	0.000873522	0.00101154	0	0.000235422	0.000283307	0.00126562	0.000316266
Q96529	Adenylosuccinate synthetase, chloroplastic OS=Arabidopsis thaliana OX=3702 GN=PURA PE=1 SV=1	0.00611549	0.00794544	0.00523297	0.00628502	0.00558912	0.00562037	0.00546625	0.00758181
A0A1P8B7W9	Adenylyl cyclase-associated protein OS=Arabidopsis thaliana OX=3702 GN=CAP1 PE=1 SV=1	0.00449326	0.00692881	0.0023507	0.0029405	0.00389486	0.00412547	0.00861427	0.00839401
Q43295	Adenylyl-sulfate kinase 1, chloroplastic OS=Arabidopsis thaliana OX=3702 GN=APK1 PE=1 SV=1	0	0.000891396	0.00115207	0.000377955	0.000457196	0	0	0
Q9SRW7	Adenylyl-sulfate kinase 3 OS=Arabidopsis thaliana OX=3702 GN=APK3 PE=1 SV=1	0	0	0	0	0	0	0	0.00359136
Q8GUN2	Adenylylsulfatase HINT1 OS=Arabidopsis thaliana OX=3702 GN=HINT1 PE=1 SV=1	0.013608	0.0278891	0.0123888	0.0153903	0.0118472	0.0270301	0.0118394	0.0382386
F4HXD1	ADP-glucose pyrophosphorylase family protein OS=Arabidopsis thaliana OX=3702 GN=At1g74910 PE=1 SV=1	0.00204306	0.00418712	0.00333608	0.00204655	0.00542744	0.00315375	0.00723683	0.0037865
A0A1P8AZM7	ADP-glucose pyrophosphorylase family protein OS=Arabidopsis thaliana OX=3702 GN=At2g04650 PE=1 SV=1	0.00112746	0.00187187	0.00139103	0.00102076	0.00218761	0.00090627	0.00159964	0.00146216
F4IFA4	ADP-glucose pyrophosphorylase family protein OS=Arabidopsis thaliana OX=3702 GN=At2g04650 PE=1 SV=1	0.00109414	0.00181655	0.00134992	0.000990593	0.00212295	0.000879484	0.00187672	0.00141895
Q9C9P3	ADP-glucose pyrophosphorylase family protein OS=Arabidopsis thaliana OX=3702 GN=F9E10.24 PE=1 SV=1	0.00190522	0.00390462	0.00311099	0.00190847	0.00506125	0.00294096	0.00674856	0.00353103
F4I9F1	ADP-ribosyl cyclase/cyclic ADP-ribose hydrolase OS=Arabidopsis thaliana OX=3702 GN=At1g31540 PE=1 SV=1	9.61667e-05	0	0	8.98497e-05	9.83872e-05	0.000180744	0.000218675	0
Q9M0Q5	ADP-ribosyl cyclase/cyclic ADP-ribose hydrolase OS=Arabidopsis thaliana OX=3702 GN=At4g09360 PE=1 SV=1	0	0.000259565	0.000251181	0.000116399	0	0	0.000425792	0
P36397	ADP-ribosylation factor 1 OS=Arabidopsis thaliana OX=3702 GN=ARF1 PE=1 SV=2	0.0668027	0.144229	0.0679193	0.185775	0.0609899	0.147752	0.0600265	0.136628
P0DH91;Q9LQC8	ADP-ribosylation factor 2-B OS=Arabidopsis thaliana OX=3702 GN=ARF2-B PE=2 SV=1;ADP-ribosylation factor 2-A OS=Arabidopsis thaliana OX=3702 GN=ARF2-A PE=2 SV=2	0.0668027	0.14367	0.0679193	0.184088	0.0609899	0.147752	0.0600265	0.134831
P40940	ADP-ribosylation factor 3 OS=Arabidopsis thaliana OX=3702 GN=ARF3 PE=1 SV=2	0.00244076	0.00309778	0.0023642	0.00376599	0.00208152	0.00194217	0.00201581	0.00345478
Q9LYJ3	ADP-ribosylation factor A1B OS=Arabidopsis thaliana OX=3702 GN=ADP-ribosylation factor A1B PE=1 SV=1	0.0643153	0.13727	0.0653904	0.175701	0.058719	0.14062	0.0577915	0.129811
A0A1P8BDK6	ADP-ribosylation factor A1B OS=Arabidopsis thaliana OX=3702 GN=ARFA1B PE=1 SV=1	0.0668027	0.142579	0.0679193	0.182496	0.0609899	0.146059	0.0600265	0.134831
Q9M1P5	ADP-ribosylation factor A1E OS=Arabidopsis thaliana OX=3702 GN=T17J13.250 PE=1 SV=1	0.0668027	0.142579	0.0679193	0.183594	0.0616762	0.146059	0.0600265	0.1354
Q6ID97	ADP-ribosylation factor A1F OS=Arabidopsis thaliana OX=3702 GN=ARFA1F PE=2 SV=1	0.0668027	0.144229	0.0679193	0.185775	0.0609899	0.147752	0.0600265	0.136628
Q9LIK1	ADP-ribosylation factor C1 OS=Arabidopsis thaliana OX=3702 GN=ARFC1 PE=1 SV=1	0	0	0.00518615	0	0.00130293	0	0.0018323	0.000651495
Q9FL69	ADP-ribosylation factor GTPase-activating protein AGD5 OS=Arabidopsis thaliana OX=3702 GN=AGD5 PE=1 SV=1	0	0	0.000217971	0	0	0.000628789	0	0.000297463
A0A1P8BCT8	ADP-ribosylation factor-like A1A OS=Arabidopsis thaliana OX=3702 GN=ARLA1A PE=1 SV=1	0	0.000703367	0	0.00141417	0	0	0	0.000870245
A0A1I9LR83	ADP-ribosylation factor-like A1C OS=Arabidopsis thaliana OX=3702 GN=ARLA1C PE=1 SV=1	0.0040468	0.0145455	0.00457752	0.0126116	0.00600218	0.00926564	0.00793984	0.0145083
Q9ZPX1	ADP-ribosylation factor-like protein 2 OS=Arabidopsis thaliana OX=3702 GN=ARL2 PE=2 SV=1	0	0.000649754	0	0	0	0.000820825	0	0.00155324
Q8VY57	ADP-ribosylation factor-like protein 8a OS=Arabidopsis thaliana OX=3702 GN=ARL8A PE=2 SV=1	0.00362892	0.0130435	0.00410484	0.0113093	0.00538239	0.00830887	0.00711996	0.0130102
Q93Y31	ADP-ribosylation factor-like protein 8b OS=Arabidopsis thaliana OX=3702 GN=ARL8B PE=2 SV=1	0.00298738	0.0123902	0.00410484	0.00862445	0.00468434	0.0061076	0.00574017	0.0120889
Q8W4C8	ADP-ribosylation factor-like protein 8c OS=Arabidopsis thaliana OX=3702 GN=ARL8C PE=2 SV=1	0	0.000523703	0	0.00105294	0	0	0.000614106	0.000647954
F4IZ82	ADP-ribosylation factor-like protein 8d OS=Arabidopsis thaliana OX=3702 GN=ARL8D PE=3 SV=1	0.000634373	0.0044933	0	0.00231368	0	0.00232175	0.00146339	0.00327325
Q39002	ADP,ATP carrier protein 1, chloroplastic OS=Arabidopsis thaliana OX=3702 GN=AATP1 PE=1 SV=2	0	0.000548697	0	0.000159116	0	0.00132743	0.000463339	0.000692976
P31167	ADP,ATP carrier protein 1, mitochondrial OS=Arabidopsis thaliana OX=3702 GN=AAC1 PE=1 SV=2	0.0762297	0.160258	0.0812499	0.164174	0.0737919	0.141277	0.0942735	0.0978515
P92935	ADP,ATP carrier protein 2, chloroplastic OS=Arabidopsis thaliana OX=3702 GN=AATP2 PE=1 SV=2	0	0.00135022	0	0.000317304	0.000200985	0.00134032	0.000233919	0.00143897
P40941	ADP,ATP carrier protein 2, mitochondrial OS=Arabidopsis thaliana OX=3702 GN=AAC2 PE=1 SV=2	0.0284182	0.0911189	0.0288184	0.0869853	0.0222727	0.056861	0.0322175	0.0364378
O49447	ADP,ATP carrier protein 3, mitochondrial OS=Arabidopsis thaliana OX=3702 GN=AAC3 PE=1 SV=1	0.0255093	0.0896263	0.0350023	0.0851186	0.0227128	0.0580621	0.0359739	0.0296313
Q8S904	Adrenodoxin-like protein 2, mitochondrial OS=Arabidopsis thaliana OX=3702 GN=MFDX2 PE=2 SV=1	0	0	0	0	0	0.000532599	0	0.000729314
Q9SV55	AFP homolog 2 OS=Arabidopsis thaliana OX=3702 GN=AFPH2 PE=1 SV=1	0	0.00210897	0	0.000467239	0.000292256	0.0003573	0	0.000736926
F4J8L7	Aha1 domain-containing protein OS=Arabidopsis thaliana OX=3702 GN=MEC18.18 PE=1 SV=1	0.00139912	0.00377968	0.00101248	0.00154001	0.0015803	0.00236295	0.00213145	0.0077367
Q9LHL7	Aha1 domain-containing protein OS=Arabidopsis thaliana OX=3702 GN=MEC18.18 PE=1 SV=1	0.00124755	0.00337021	0.000902793	0.00137317	0.0014091	0.00210696	0.00190054	0.00689856
O64767	AICARFT/IMPCHase bienzyme family protein OS=Arabidopsis thaliana OX=3702 GN=At2g35040 PE=1 SV=1	0.00243151	0.00342324	0.00120808	0.00240115	0.00198929	0.00158759	0.00547868	0.00268348
Q8RWT5	AICARFT/IMPCHase bienzyme family protein OS=Arabidopsis thaliana OX=3702 GN=At2g35040 PE=1 SV=1	0.00222345	0.00313031	0.0011047	0.00237071	0.00181907	0.00145174	0.00500987	0.00245386
Q9FIX1	AIG2-like protein B OS=Arabidopsis thaliana OX=3702 GN=AIG2LB PE=1 SV=1	0.00650946	0.024778	0.00436063	0.016517	0.00418177	0.0227434	0.00887946	0.0289306
A2RVS4	AIG2-like protein C OS=Arabidopsis thaliana OX=3702 GN=AIG2LC PE=1 SV=1	0	0	0	0	0	0	0.000765642	0.000985574
F4I7I0	Alanine aminotransferase 1, mitochondrial OS=Arabidopsis thaliana OX=3702 GN=ALAAT1 PE=1 SV=1	0.0157028	0.0191715	0.0142342	0.0156394	0.0132659	0.0133441	0.0165523	0.0181993
Q9LDV4	Alanine aminotransferase 2, mitochondrial OS=Arabidopsis thaliana OX=3702 GN=ALAAT2 PE=1 SV=1	0.00247935	0.0075433	0.00137592	0.0042207	0.00251706	0.00506896	0.00463622	0.00590368
Q940M2	Alanine--glyoxylate aminotransferase 2 homolog 1, mitochondrial OS=Arabidopsis thaliana OX=3702 GN=AGT2 PE=1 SV=1	0	0.00391092	0	0.00209712	0	0.00224506	0	0.0019427
F4I4Z2	Alanine--tRNA ligase OS=Arabidopsis thaliana OX=3702 GN=ALATS PE=1 SV=2	0.00121385	0.0069439	0.000957297	0.00441873	0.000477826	0.00479315	0.00310739	0.00836496
P36428	Alanine--tRNA ligase OS=Arabidopsis thaliana OX=3702 GN=ALATS PE=1 SV=3	0.00122353	0.00711913	0.000854515	0.00455798	0.000607446	0.00498278	0.00313217	0.00888856
Q9FFC7	Alanine--tRNA ligase, chloroplastic/mitochondrial OS=Arabidopsis thaliana OX=3702 GN=EMB86 PE=1 SV=2	0.00046207	0.000128651	0.000113239	0	0.0002438	0	0.000699585	0
Q94AZ5	Alanine-tRNA ligase OS=Arabidopsis thaliana OX=3702 GN=At2g45060 PE=1 SV=1	0	0.00343986	0	0.000383513	0	0.00132977	0.00124627	0.00327455
A0A1P8B5L9	Alanine:glyoxylate aminotransferase 2 OS=Arabidopsis thaliana OX=3702 GN=AGT2 PE=1 SV=1	0	0.00464239	0	0.00248934	0	0.00266496	0	0.00230604
Q944A2	Alba DNA/RNA-binding protein OS=Arabidopsis thaliana OX=3702 GN=At1g20220 PE=1 SV=1	0	0.000399432	0	0	0	0.000482072	0	0.00343891
Q9LP53	Alba DNA/RNA-binding protein OS=Arabidopsis thaliana OX=3702 GN=At1g29250 PE=1 SV=1	0.00538905	0.0126871	0.00328145	0.00983878	0.00562479	0.00707992	0.00779755	0.0127933
Q93VA8	Alba DNA/RNA-binding protein OS=Arabidopsis thaliana OX=3702 GN=At1g76010 PE=1 SV=1	0.000972157	0.00870667	0.000617223	0.00317103	0.00388347	0.00408748	0.00320507	0.00685327
A0A1I9LSB9	Alba DNA/RNA-binding protein OS=Arabidopsis thaliana OX=3702 GN=At3g07030 PE=1 SV=1	0	0.00118853	0	0	0.000310244	0.00110038	0.000698367	0.00208897
A0A1I9LSC0	Alba DNA/RNA-binding protein OS=Arabidopsis thaliana OX=3702 GN=At3g07030 PE=1 SV=1	0	0.0010862	0	0	0	0.00100565	0.000638242	0.00190913
A0A1I9LSC2	Alba DNA/RNA-binding protein OS=Arabidopsis thaliana OX=3702 GN=At3g07030 PE=1 SV=1	0	0.00121195	0	0	0.000316357	0.00112206	0.000712127	0.00213013
F4JD88	Alba DNA/RNA-binding protein OS=Arabidopsis thaliana OX=3702 GN=At3g07030 PE=1 SV=1	0	0.00121494	0	0	0	0.00112483	0.000713886	0.00213539
Q96533	Alcohol dehydrogenase class-3 OS=Arabidopsis thaliana OX=3702 GN=ADH2 PE=1 SV=2	0.0362728	0.0317099	0.0371589	0.0276299	0.0338366	0.0321704	0.0409849	0.0507744
P06525	Alcohol dehydrogenase class-P OS=Arabidopsis thaliana OX=3702 GN=ADH1 PE=1 SV=2	0	0.082663	0	0.0364538	0	0.0165945	0.000924351	0.0441533
Q9SK87	Alcohol dehydrogenase-like 2 OS=Arabidopsis thaliana OX=3702 GN=At1g22440 PE=2 SV=1	0	0.00927894	0	0.00640801	0	0.00497874	0	0.00928724
Q8VZ49	Alcohol dehydrogenase-like 4 OS=Arabidopsis thaliana OX=3702 GN=At1g64710 PE=2 SV=1	0.00179028	0	0.000840887	0	0.00097067	0.000399612	0.00263936	0
Q9FH04	Alcohol dehydrogenase-like 7 OS=Arabidopsis thaliana OX=3702 GN=At5g42250 PE=2 SV=1	0	0.000322618	0	0	0	0.00077415	0	0.000434664
Q9LW35	Alcohol dehydrogenase-like protein OS=Arabidopsis thaliana OX=3702 GN=At3g26760 PE=1 SV=1	0	0.00340514	0	0.00298777	0	0.00169641	0	0.0039347
Q9LW34	Alcohol dehydrogenase-like protein OS=Arabidopsis thaliana OX=3702 GN=At3g26770 PE=1 SV=1	0	0.00317931	0	0.00065726	0	0.00281238	0	0.00487782
F4HXD2	Aldehyde dehydrogenase 10A8 OS=Arabidopsis thaliana OX=3702 GN=ALDH10A8 PE=1 SV=1	0.00434973	0.0065539	0.00151215	0.00543213	0.00177493	0.00481382	0.00334467	0.00961417
A0A2H1ZE23	Aldehyde dehydrogenase 11A3 OS=Arabidopsis thaliana OX=3702 GN=ALDH11A3 PE=1 SV=1	0.0380309	0.000234741	0.0347127	0	0.0421441	0	0.0350392	0
F4INS6	Aldehyde dehydrogenase 11A3 OS=Arabidopsis thaliana OX=3702 GN=ALDH11A3 PE=1 SV=1	0.0386944	0.000250141	0.0354913	0	0.0424096	0	0.0354285	0
Q0WSF1	Aldehyde dehydrogenase 22A1 OS=Arabidopsis thaliana OX=3702 GN=ALDH22A1 PE=2 SV=2	0.00019806	0.000169806	0	0.000483548	0.000211722	0	0	0.00034555
A0A1P8AQG6	Aldehyde dehydrogenase 2B7 OS=Arabidopsis thaliana OX=3702 GN=ALDH2B7 PE=1 SV=1	0	0.00288437	0	0.0017158	0	0.00100154	0.000322771	0.00525356
Q9SU63	Aldehyde dehydrogenase family 2 member B4, mitochondrial OS=Arabidopsis thaliana OX=3702 GN=ALDH2B4 PE=1 SV=1	0.00754143	0.0103346	0.00418446	0.0132812	0.00715555	0.0124549	0.00916694	0.015738
Q8S528	Aldehyde dehydrogenase family 2 member B7, mitochondrial OS=Arabidopsis thaliana OX=3702 GN=ALDH2B7 PE=1 SV=2	0	0.00529095	0	0.00351986	0	0.00257861	0.000662931	0.00679851
Q56YU0	Aldehyde dehydrogenase family 2 member C4 OS=Arabidopsis thaliana OX=3702 GN=ALDH2C4 PE=1 SV=2	0	0.0174106	0.00021014	0.0119564	0.000256369	0.00871951	0.000262855	0.00965876
Q70DU8	Aldehyde dehydrogenase family 3 member H1 OS=Arabidopsis thaliana OX=3702 GN=ALDH3H1 PE=1 SV=2	0	0.0023922	0	0.000805446	0.000260715	0.00135781	0.000298681	0.00113975
Q8W033	Aldehyde dehydrogenase family 3 member I1, chloroplastic OS=Arabidopsis thaliana OX=3702 GN=ALDH3I1 PE=1 SV=2	0.000189396	0	0.000200986	0	0.000225834	0	0.000461602	0
Q9SYG7	Aldehyde dehydrogenase family 7 member B4 OS=Arabidopsis thaliana OX=3702 GN=ALDH7B4 PE=2 SV=3	0.00927094	0.0203461	0.00608376	0.0154126	0.0065054	0.0153254	0.0133706	0.0187091
F4JC27	Aldehyde dehydrogenase OS=Arabidopsis thaliana OX=3702 GN=ALDH22A1 PE=1 SV=1	0.000213075	0.00018268	0	0.000520207	0.000227773	0	0	0.000371747
A0A1P8B7C0	Aldehyde dehydrogenase OS=Arabidopsis thaliana OX=3702 GN=ALDH3I1 PE=1 SV=1	0.000194706	0	0.000206621	0	0.000232166	0	0.000474544	0
A0A1P8B7C2	Aldehyde dehydrogenase OS=Arabidopsis thaliana OX=3702 GN=ALDH3I1 PE=1 SV=1	0.000255313	0	0.000270938	0	0.000304433	0	0.000622258	0
Q84TF0	Aldo-keto reductase family 4 member C10 OS=Arabidopsis thaliana OX=3702 GN=AKR4C10 PE=1 SV=1	0.000727394	0.000996583	0	0.000316205	0.000810914	0.000483607	0.000460388	0.000457563
O80944	Aldo-keto reductase family 4 member C8 OS=Arabidopsis thaliana OX=3702 GN=AKR4C8 PE=1 SV=2	0.0029418	0.00740542	0.001739	0.00316227	0.00276508	0.00444827	0.00237115	0.00726941
A0A1P8B993	Aldolase-type TIM barrel family protein OS=Arabidopsis thaliana OX=3702 GN=GOX3 PE=1 SV=1	0.116067	0.00376007	0.144602	0.00347057	0.152451	0.00233832	0.0998647	0.00580386
Q9LVH6	Aldose 1-epimerase OS=Arabidopsis thaliana OX=3702 GN=At3g17940 PE=1 SV=1	0	0.00381781	0	0.000852045	0	0.0022349	0.000423935	0.00368081
Q9STT3	Aldose 1-epimerase OS=Arabidopsis thaliana OX=3702 GN=T23J7.130 PE=1 SV=1	0.0217138	0.00397288	0.0218713	0.00189358	0.018336	0.00343218	0.0272932	0.00623188
A8MQZ1	Aleurain-like protease OS=Arabidopsis thaliana OX=3702 GN=ALP PE=1 SV=1	0.00399784	0.00933778	0.00355253	0.0100369	0.00413061	0.0160079	0.00490846	0.00702014
F4JYX9	Aleurain-like protease OS=Arabidopsis thaliana OX=3702 GN=ALP PE=1 SV=1	0.00404263	0.0094424	0.00359233	0.0101494	0.00417689	0.0161872	0.00496345	0.0070988
A0A1P8AYM4	Alfin-like 6 OS=Arabidopsis thaliana OX=3702 GN=AL6 PE=1 SV=1	0	0.00047139	0	0	0	0.0005955	0.000566909	0.00229681
Q9SU83	Alkaline-phosphatase-like family protein OS=Arabidopsis thaliana OX=3702 GN=At4g29680 PE=1 SV=1	0.000883122	0.00808734	0.000212258	0.00597302	0.000250421	0.00553216	0.000784773	0.00730102
Q9SU82	Alkaline-phosphatase-like family protein OS=Arabidopsis thaliana OX=3702 GN=At4g29690 PE=1 SV=1	0.000241484	0.00252124	0	0.00106486	0	0.000894151	0	0.00185686
Q9SU81	Alkaline-phosphatase-like family protein OS=Arabidopsis thaliana OX=3702 GN=At4g29700 PE=1 SV=1	0	0.00369966	0	0.00256961	0	0.00353782	0	0.00309343
Q9SU80	Alkaline-phosphatase-like family protein OS=Arabidopsis thaliana OX=3702 GN=At4g29710 PE=4 SV=1	0	0.00261075	0	0.00222236	0	0.00114175	0	0.00179284
Q9LQF2	Alkaline/neutral invertase CINV1 OS=Arabidopsis thaliana OX=3702 GN=CINV1 PE=1 SV=1	0	0.00764448	0	0.00321398	0	0.00275977	0	0.00575959
Q67XD9	Alkaline/neutral invertase CINV2 OS=Arabidopsis thaliana OX=3702 GN=CINV2 PE=1 SV=1	0	0.00192625	0	0.000885919	0	0.000361331	0	0.000915663
A0A1P8ANG1	Alkaline/neutral invertase OS=Arabidopsis thaliana OX=3702 GN=A PE=1 SV=1	0.000238568	0.00125729	0	0.00105629	0	0.000430818	0	0.00109175
F4HZY9	Alkaline/neutral invertase OS=Arabidopsis thaliana OX=3702 GN=CINV1 PE=1 SV=1	0	0.00889544	0	0.00384979	0	0.00308769	0	0.00689899
Q9LS03	Allene oxide cyclase 1, chloroplastic OS=Arabidopsis thaliana OX=3702 GN=AOC1 PE=1 SV=1	0	0	0.000408326	0	0.00101135	0	0.000569141	0
Q9LS02	Allene oxide cyclase 2, chloroplastic OS=Arabidopsis thaliana OX=3702 GN=AOC2 PE=1 SV=1	0.0053029	0	0.00592126	0	0.00733616	0	0.00424856	0
Q9LS01	Allene oxide cyclase 3, chloroplastic OS=Arabidopsis thaliana OX=3702 GN=AOC3 PE=2 SV=1	0	0.00588326	0	0.0038696	0	0.00795908	0.00107075	0.00458064
Q93ZC5	Allene oxide cyclase 4, chloroplastic OS=Arabidopsis thaliana OX=3702 GN=AOC4 PE=2 SV=1	0.00927481	0.0120869	0.00420249	0.00622809	0.00329812	0.0106606	0.00681452	0.019102
Q96242	Allene oxide synthase, chloroplastic OS=Arabidopsis thaliana OX=3702 GN=CYP74A PE=1 SV=3	0.0183853	0.00209411	0.0123605	0.0011363	0.0113911	0.000586303	0.0226225	0.000460323
Q8VZ93	Allyl alcohol dehydrogenase-like protein OS=Arabidopsis thaliana OX=3702 GN=F24G16.11 PE=1 SV=1	0.00107389	0.00123922	0.00108536	0	0	0	0.00582862	0
Q9C677	Allyl alcohol dehydrogenase, putative OS=Arabidopsis thaliana OX=3702 GN=At1g26320 PE=1 SV=1	0.00189808	0	0.000299943	0	0.000359505	0.000298923	0.00136716	0
Q93Y12	Alpha glucosidase-like protein OS=Arabidopsis thaliana OX=3702 GN=MDB19.14 PE=1 SV=1	0	0.000126964	0	0.000105263	0	0.000306463	0.000132886	0.000727709
Q9SMZ4	Alpha-aminoadipic semialdehyde synthase OS=Arabidopsis thaliana OX=3702 GN=LKR/SDH PE=1 SV=1	0.000534261	0.000648136	0.000405875	0.000371112	0.000225953	0.000474933	0.000344809	0.000208832
Q8VZ56	Alpha-amylase 1 OS=Arabidopsis thaliana OX=3702 GN=AMY1 PE=1 SV=1	0	0	0	0	0.000270042	0	0.000258438	0
Q94A41	Alpha-amylase 3, chloroplastic OS=Arabidopsis thaliana OX=3702 GN=AMY3 PE=1 SV=1	0.000243311	0.00014185	0.000354312	0	0	0	0.000148467	0
Q208N7	Alpha-crystallin domain 32.1 OS=Arabidopsis thaliana OX=3702 GN=ACD32.1 PE=1 SV=1	0.000414189	0	0	0	0.000893429	0	0.00147654	0
Q9SGH6	Alpha-dioxygenase 1 OS=Arabidopsis thaliana OX=3702 GN=DOX1 PE=1 SV=1	0.000172705	0.140567	0.000338072	0.100501	0.00019438	0.106156	0	0.170552
Q9FT97	Alpha-galactosidase 1 OS=Arabidopsis thaliana OX=3702 GN=AGAL1 PE=2 SV=1	0.00262611	0.00607552	0.0013201	0.00218571	0.00119227	0.0054258	0.00615536	0.00386828
Q8RX86	Alpha-galactosidase 2 OS=Arabidopsis thaliana OX=3702 GN=AGAL2 PE=1 SV=1	0	0.000561066	0.000527764	0	0	0	0.000276059	0
Q8VXZ7	Alpha-galactosidase 3 OS=Arabidopsis thaliana OX=3702 GN=AGAL3 PE=1 SV=1	0.00603561	0.0272104	0.00417052	0.0436812	0.00403712	0.0319175	0.00748919	0.0277197
A0A1P8BFT2	Alpha-galactosidase OS=Arabidopsis thaliana OX=3702 GN=AGAL1 PE=1 SV=1	0.00100624	0.00421236	0.00069653	0.00187337	0.000390593	0.00326465	0.00440471	0.000907995
A0A1I9LTP3	Alpha-galactosidase OS=Arabidopsis thaliana OX=3702 GN=At3g26380 PE=1 SV=1	0	0	0	0	0	0	0.00149461	0
F4JCI4	Alpha-galactosidase OS=Arabidopsis thaliana OX=3702 GN=At3g26380 PE=1 SV=1	0.000182448	0.000185787	0	0	0	0	0.00109728	0
Q9LIB2	Alpha-glucan phosphorylase 1 OS=Arabidopsis thaliana OX=3702 GN=PHS1 PE=1 SV=1	0.000929967	0	0.000895977	0	0.000873158	0	0.00151059	0.000256391
Q9SD76	Alpha-glucan phosphorylase 2, cytosolic OS=Arabidopsis thaliana OX=3702 GN=PHS2 PE=1 SV=1	0.00135339	0.00014293	0.00140508	0	0.0026544	0	0.00393802	0
Q9SAC6	Alpha-glucan water dikinase 1, chloroplastic OS=Arabidopsis thaliana OX=3702 GN=GWD1 PE=1 SV=2	0.00048171	0	0.00038282	6.75148e-05	0.000533033	0	0.0016044	0
Q9STV0	Alpha-glucan water dikinase 2 OS=Arabidopsis thaliana OX=3702 GN=GWD2 PE=2 SV=3	9.2366e-05	0	0	0	0.000100501	0	0.000314647	0
Q84UU4	Alpha-humulene/(-)-(E)-beta-caryophyllene synthase OS=Arabidopsis thaliana OX=3702 GN=TPS21 PE=1 SV=2	0.000215802	0.00142701	0.000384936	0.000181515	0.000700308	0.000469423	0.000440603	0
Q9LFT6	Alpha-hydroxynitrile lyase OS=Arabidopsis thaliana OX=3702 GN=HNL PE=1 SV=1	0	0.000953587	0	0	0	0.00117715	0.0026151	0.0143531
Q9SG80	Alpha-L-arabinofuranosidase 1 OS=Arabidopsis thaliana OX=3702 GN=ASD1 PE=1 SV=1	0.00230275	0.00754133	0.00251266	0.00436936	0.0020103	0.00359766	0.00926575	0.0115971
Q8GW72	Alpha-L-fucosidase 1 OS=Arabidopsis thaliana OX=3702 GN=FUC1 PE=1 SV=2	0	0.000497316	0	0	0	0.000600208	0.000223311	0.00128899
Q8L7W8	Alpha-L-fucosidase 2 OS=Arabidopsis thaliana OX=3702 GN=FUC95A PE=1 SV=1	0.000516301	0	0	0	0.000152362	0	0.000171485	0.000572612
P94078	Alpha-mannosidase At3g26720 OS=Arabidopsis thaliana OX=3702 GN=At3g26720 PE=1 SV=1	0.00155792	0.0104175	0.000532481	0.00904824	0.00122714	0.00826312	0.00388319	0.0129585
A0A1I9LSB0	Alpha-mannosidase OS=Arabidopsis thaliana OX=3702 GN=At3g26720 PE=1 SV=1	0.00167991	0.0109222	0.000574179	0.00934156	0.00132324	0.00859069	0.00418727	0.0135759
A0A1I9LSB1	Alpha-mannosidase OS=Arabidopsis thaliana OX=3702 GN=At3g26720 PE=1 SV=1	0.00163831	0.010955	0.000559957	0.00941522	0.00129046	0.00858599	0.00408356	0.0133459
A0A1I9LSB2	Alpha-mannosidase OS=Arabidopsis thaliana OX=3702 GN=At3g26720 PE=1 SV=1	0.00172369	0.0112068	0.000589141	0.00958499	0.00135772	0.00881455	0.00429638	0.0139296
B3H6B8	Alpha-mannosidase OS=Arabidopsis thaliana OX=3702 GN=At3g26720 PE=1 SV=1	0.00168348	0.0112571	0.000575396	0.00967481	0.00132604	0.00882272	0.00419615	0.0137139
A0A1P8BFL6	Alpha-mannosidase OS=Arabidopsis thaliana OX=3702 GN=At5g66150 PE=1 SV=1	0	0.000211672	0	0.000284949	0.000109204	0.000630995	0	0.000511846
F4K5E7	Alpha-mannosidase OS=Arabidopsis thaliana OX=3702 GN=MAC12.38 PE=1 SV=1	0.00268324	0.0101609	0.000808425	0.00706476	0.00122285	0.00524006	0.00242468	0.00810235
A0A1P8B9A7	Alpha-N-acetylglucosaminidase family / NAGLU family OS=Arabidopsis thaliana OX=3702 GN=CYL1 PE=1 SV=1	0	0.000154922	0.00016926	0	0	0.000244136	0	0
Q9FNA3	Alpha-N-acetylglucosaminidase OS=Arabidopsis thaliana OX=3702 GN=NAGLU PE=2 SV=1	0	0.000119555	0.00013062	0	0	0.000188403	0	0
Q9LXZ5	Alpha-soluble NSF attachment protein 1 OS=Arabidopsis thaliana OX=3702 GN=ASNAP1 PE=1 SV=1	0.000856103	0.00425103	0.00083922	0.00178578	0.00129413	0.00186766	0.00134236	0.00153723
F4IZC8	Alpha-soluble NSF attachment protein 2 OS=Arabidopsis thaliana OX=3702 GN=ALPHA-SNAP2 PE=1 SV=1	0.00862667	0.0214945	0.00352559	0.00913484	0.00312362	0.0115701	0.0101012	0.0170638
Q9SPE6	Alpha-soluble NSF attachment protein 2 OS=Arabidopsis thaliana OX=3702 GN=ASNAP2 PE=1 SV=1	0.00716402	0.0187014	0.00292783	0.00758603	0.00259401	0.0101339	0.0083885	0.0146678
Q9S7Y7	Alpha-xylosidase 1 OS=Arabidopsis thaliana OX=3702 GN=XYL1 PE=1 SV=1	0.0176612	0.00935299	0.0160259	0.00382351	0.0132633	0.004746	0.0227091	0.00772836
O23617	Alpha,alpha-trehalose-phosphate synthase [UDP-forming] 5 OS=Arabidopsis thaliana OX=3702 GN=TPS5 PE=1 SV=2	0.000128026	0.000570825	0.000122134	0.000121016	0	0	0	0.000304986
A0A1P8AVY5	Alpha/beta-Hydrolases superfamily protein OS=Arabidopsis thaliana OX=3702 GN=At1g35420 PE=1 SV=1	0.00243148	0	0.00235881	0	0.00225282	0	0.00181959	0
F4HYC8	Alpha/beta-Hydrolases superfamily protein OS=Arabidopsis thaliana OX=3702 GN=At1g35420 PE=1 SV=1	0.00211501	0	0.00205179	0	0.00195959	0	0.00158275	0
Q9C8P5	Alpha/beta-Hydrolases superfamily protein OS=Arabidopsis thaliana OX=3702 GN=At1g35420 PE=1 SV=1	0.00214912	0	0.00208488	0	0.0019912	0	0.00160828	0
Q8VZ57	Alpha/beta-Hydrolases superfamily protein OS=Arabidopsis thaliana OX=3702 GN=At1g52510 PE=1 SV=1	0.00386364	0	0.000840887	0	0.00301235	0	0.00265791	0
F4ICZ4	Alpha/beta-Hydrolases superfamily protein OS=Arabidopsis thaliana OX=3702 GN=At1g52510 PE=1 SV=2	0.00622112	0	0.00135397	0	0.00431571	0	0.00257579	0
A0A1P8ATY9	Alpha/beta-Hydrolases superfamily protein OS=Arabidopsis thaliana OX=3702 GN=At1g74300 PE=1 SV=1	0	0.000876784	0	0	0	0	0	0.001169
Q9C915	Alpha/beta-Hydrolases superfamily protein OS=Arabidopsis thaliana OX=3702 GN=At1g74300 PE=1 SV=1	0	0.000625912	0	0	0	0	0	0.000834515
Q8L475	Alpha/beta-Hydrolases superfamily protein OS=Arabidopsis thaliana OX=3702 GN=At1g74640 PE=1 SV=1	0	0	0.00056485	0	0	0	0.000305393	0
A0A1P8B251	Alpha/beta-Hydrolases superfamily protein OS=Arabidopsis thaliana OX=3702 GN=At2g18360 PE=1 SV=1	0	0.000904505	0	0	0	0.00111656	0	0.000438322
Q9ASW5	Alpha/beta-Hydrolases superfamily protein OS=Arabidopsis thaliana OX=3702 GN=At2g18360 PE=1 SV=1	0	0.000786024	0	0	0	0.000970304	0	0.000380906
A0A1P8AZZ1	Alpha/beta-Hydrolases superfamily protein OS=Arabidopsis thaliana OX=3702 GN=At2g24280 PE=1 SV=1	0	0	0	0	0	0	0.00143879	0
Q93Z34	Alpha/beta-Hydrolases superfamily protein OS=Arabidopsis thaliana OX=3702 GN=At2g24280 PE=1 SV=1	0	0	0	0	0	0	0.00126404	0
O48789	Alpha/beta-Hydrolases superfamily protein OS=Arabidopsis thaliana OX=3702 GN=At2g26750 PE=2 SV=1	0.00255819	0	0.000324108	0	0.00079571	0	0	0
A0A1P8AZM5	Alpha/beta-Hydrolases superfamily protein OS=Arabidopsis thaliana OX=3702 GN=At2g32520 PE=1 SV=1	0.00351406	0.0181458	0.00331007	0.010055	0.00276224	0.00855505	0.00656447	0.0183615
A0A1P8AZN3	Alpha/beta-Hydrolases superfamily protein OS=Arabidopsis thaliana OX=3702 GN=At2g32520 PE=1 SV=1	0.00249421	0.0132587	0.00234942	0.00713684	0.00196058	0.0060722	0.00465932	0.0130326
A0A1P8AZP9	Alpha/beta-Hydrolases superfamily protein OS=Arabidopsis thaliana OX=3702 GN=At2g32520 PE=1 SV=1	0.00285438	0.0151733	0.00268868	0.00816743	0.0022437	0.00694905	0.00533215	0.0149146
O80889	Alpha/beta-Hydrolases superfamily protein OS=Arabidopsis thaliana OX=3702 GN=At2g32520 PE=1 SV=1	0.00330822	0.0175858	0.00311617	0.00946602	0.00260044	0.00805392	0.00617994	0.017286
A0A1P8AZZ2	Alpha/beta-Hydrolases superfamily protein OS=Arabidopsis thaliana OX=3702 GN=At2g36290 PE=1 SV=1	0	0.000962201	0	0.000298044	0	0	0	0.00130932
Q9SJM9	Alpha/beta-Hydrolases superfamily protein OS=Arabidopsis thaliana OX=3702 GN=At2g36290 PE=1 SV=1	0	0.000925192	0	0.000286581	0	0	0	0.00125896
A0A1I9LQ19	Alpha/beta-Hydrolases superfamily protein OS=Arabidopsis thaliana OX=3702 GN=At3g05600 PE=1 SV=1	0	0	0	0	0	0	0.000465002	0
Q9M9W5	Alpha/beta-Hydrolases superfamily protein OS=Arabidopsis thaliana OX=3702 GN=At3g05600 PE=1 SV=1	0	0	0	0	0	0	0.000341376	0
F4J447	Alpha/beta-Hydrolases superfamily protein OS=Arabidopsis thaliana OX=3702 GN=At3g23600 PE=1 SV=1	0.0196088	0.0421823	0.0127164	0.0443413	0.0200087	0.0410993	0.0120772	0.0300527
A0A1I9LMK8	Alpha/beta-Hydrolases superfamily protein OS=Arabidopsis thaliana OX=3702 GN=At3g47560 PE=1 SV=1	0	0	0	0	0	0	0	0.00107627
A0A1I9LMK9	Alpha/beta-Hydrolases superfamily protein OS=Arabidopsis thaliana OX=3702 GN=At3g47560 PE=1 SV=1	0	0	0	0	0	0.000504494	0	0.00104051
A0A1I9LML0	Alpha/beta-Hydrolases superfamily protein OS=Arabidopsis thaliana OX=3702 GN=At3g47560 PE=1 SV=1	0	0	0	0	0	0	0	0.00107258
F4JBL2	Alpha/beta-Hydrolases superfamily protein OS=Arabidopsis thaliana OX=3702 GN=At3g47560 PE=1 SV=1	0	0	0	0	0	0	0	0.000984885
A0A1I9LST7	Alpha/beta-Hydrolases superfamily protein OS=Arabidopsis thaliana OX=3702 GN=At3g47590 PE=1 SV=1	0	0	0	0.000433574	0.00108479	0	0	0.00136766
A0A1I9LMU3	Alpha/beta-Hydrolases superfamily protein OS=Arabidopsis thaliana OX=3702 GN=At3g48410 PE=1 SV=1	0	0	0	0	0	0	0	0.000396999
A8MR06	Alpha/beta-Hydrolases superfamily protein OS=Arabidopsis thaliana OX=3702 GN=At4g15955 PE=1 SV=1	0.00174855	0	0.0005753	0	0.00124839	0	0.00140742	0
F4JKY3	Alpha/beta-Hydrolases superfamily protein OS=Arabidopsis thaliana OX=3702 GN=At4g15955 PE=1 SV=1	0.00105258	0	0.000346315	0	0.000751497	0.000345138	0.000847228	0
Q8GX63	Alpha/beta-Hydrolases superfamily protein OS=Arabidopsis thaliana OX=3702 GN=At4g15955 PE=1 SV=1	0.00179767	0	0.00059146	0	0.00128346	0	0.00144695	0
Q501G7	Alpha/beta-Hydrolases superfamily protein OS=Arabidopsis thaliana OX=3702 GN=At4g17470 PE=1 SV=1	0.000724998	0	0	0	0	0	0	0
A0A1P8B5G7	Alpha/beta-Hydrolases superfamily protein OS=Arabidopsis thaliana OX=3702 GN=At4g17480 PE=1 SV=1	0.000448392	0	0	0	0	0	0	0
Q84JI7	Alpha/beta-Hydrolases superfamily protein OS=Arabidopsis thaliana OX=3702 GN=At4g17480 PE=1 SV=1	0.000367268	0	0	0	0	0	0	0
A0A1P8B9I4	Alpha/beta-Hydrolases superfamily protein OS=Arabidopsis thaliana OX=3702 GN=At5g16120 PE=1 SV=1	0	0	0.000270796	0.000272364	0	0.000273948	0	0.000753896
B3H7N1	Alpha/beta-Hydrolases superfamily protein OS=Arabidopsis thaliana OX=3702 GN=At5g16120 PE=1 SV=1	0	0	0.00028107	0.000282698	0	0.000284341	0	0.000782499
Q9C5I9	Alpha/beta-Hydrolases superfamily protein OS=Arabidopsis thaliana OX=3702 GN=At5g16120 PE=1 SV=1	0	0	0.000295483	0.000297195	0	0.000298923	0	0.000822627
Q94IU8	Alpha/beta-Hydrolases superfamily protein OS=Arabidopsis thaliana OX=3702 GN=At5g19050 PE=1 SV=1	0	0.000266929	0	0	0	0	0	0.000469581
Q8L9X1	Alpha/beta-Hydrolases superfamily protein OS=Arabidopsis thaliana OX=3702 GN=At5g20060 PE=1 SV=1	0	0.000976291	0	0.000394002	0	0.000416357	0.000573658	0.0011458
A8MQE3	Alpha/beta-Hydrolases superfamily protein OS=Arabidopsis thaliana OX=3702 GN=At5g25770 PE=1 SV=1	0	0.000938555	0	0.00093202	0	0.00131607	0	0.000810976
F4JY80	Alpha/beta-Hydrolases superfamily protein OS=Arabidopsis thaliana OX=3702 GN=At5g25770 PE=1 SV=1	0	0.000945291	0	0.000938708	0	0.00132552	0	0.000816797
Q8L7E1	Alpha/beta-Hydrolases superfamily protein OS=Arabidopsis thaliana OX=3702 GN=At5g25770 PE=1 SV=1	0	0.00109759	0	0.00108995	0	0.00153908	0	0.000948392
Q9SN82	Alpha/beta-Hydrolases superfamily protein OS=Arabidopsis thaliana OX=3702 GN=F1P2.110 PE=1 SV=1	0	0	0	0	0	0	0	0.00118186
Q9SN79	Alpha/beta-Hydrolases superfamily protein OS=Arabidopsis thaliana OX=3702 GN=F1P2.140 PE=1 SV=1	0	0.000389011	0	0.000321322	0.00080394	0	0	0.00194351
F4K2Y3	Alpha/beta-Hydrolases superfamily protein OS=Arabidopsis thaliana OX=3702 GN=MAB16.20 PE=1 SV=1	0.00136998	0.00171806	0.000596923	0.000550933	0.00133448	0.00105524	0.00258674	0.00164723
F4KBJ3	Alpha/beta-Hydrolases superfamily protein OS=Arabidopsis thaliana OX=3702 GN=MBB18.5 PE=1 SV=1	0.0006107	0	0	0	0.00136767	0	0	0
Q9FFW9	Alpha/beta-Hydrolases superfamily protein OS=Arabidopsis thaliana OX=3702 GN=MBB18.5 PE=1 SV=1	0.000630944	0	0	0	0.00141301	0	0	0
Q94JY3	Alpha/beta-Hydrolases superfamily protein OS=Arabidopsis thaliana OX=3702 GN=MDB19.5 PE=1 SV=1	0.001806	0.00359113	0.00226374	0	0.00200356	0.0019061	0.0031637	0.00521156
Q9LVS6	Alpha/beta-Hydrolases superfamily protein OS=Arabidopsis thaliana OX=3702 GN=MQL5.19 PE=1 SV=1	0.000355572	0.00149111	0.000352046	0.000300806	0.000401867	0.000334147	0.000838792	0.00162276
F4JX42	Alpha/beta-Hydrolases superfamily protein OS=Arabidopsis thaliana OX=3702 GN=MQL5.20 PE=4 SV=1	0.000352207	0.00117302	0.000348714	0.000297959	0.000398064	0.000330984	0.000830854	0.0019835
Q9STM1	Alpha/beta-Hydrolases superfamily protein OS=Arabidopsis thaliana OX=3702 GN=T29H11_70 PE=1 SV=1	0	0	0	0	0	0	0	0.000440308
Q8GXR9	Alternative NAD(P)H-ubiquinone oxidoreductase C1, chloroplastic/mitochondrial OS=Arabidopsis thaliana OX=3702 GN=NDC1 PE=1 SV=2	0.00276596	0	0.00123175	0	0	0	0.00321003	0.000229718
A0A1P8B9Q2	Aluminum induced protein with YGL and LRDR motifs OS=Arabidopsis thaliana OX=3702 GN=AILP1 PE=1 SV=1	0.00454307	0	0.00109001	0	0.0050722	0	0.00307013	0
F4JZM6	Aluminum induced protein with YGL and LRDR motifs OS=Arabidopsis thaliana OX=3702 GN=AILP1 PE=1 SV=1	0.00708175	0.00201998	0.00343297	0.000905952	0.00674486	0.00324233	0.00398261	0.00247859
Q94BR2	Aluminum induced protein with YGL and LRDR motifs OS=Arabidopsis thaliana OX=3702 GN=AILP1 PE=1 SV=1	0.00671858	0.00191639	0.00325692	0.000859493	0.00639897	0.00307606	0.00377837	0.00235149
F4IYS4	Aluminum induced protein with YGL and LRDR motifs OS=Arabidopsis thaliana OX=3702 GN=At3g15450 PE=1 SV=1	0	0.00132272	0	0.00105427	0	0.000564097	0	0.000772445
Q9LIL3	Aluminum induced protein with YGL and LRDR motifs OS=Arabidopsis thaliana OX=3702 GN=At3g22850 PE=1 SV=1	0	0.0147002	0	0.00941168	0	0.00951192	0.000582911	0.0195351
Q9FG81	Aluminum induced protein with YGL and LRDR motifs OS=Arabidopsis thaliana OX=3702 GN=MQD19.19 PE=1 SV=1	0.000830021	0.0142557	0.000419442	0.0140806	0.000966807	0.0111489	0.00158742	0.0214755
A8MQ78	ALWAYS EARLY 4 OS=Arabidopsis thaliana OX=3702 GN=ALY4 PE=1 SV=1	0	0.000429301	0	0	0	0.000542331	0	0
Q9FR37	Amidase 1 OS=Arabidopsis thaliana OX=3702 GN=AMI1 PE=1 SV=1	0.00203715	0	0.000743152	0.000245448	0.00116015	0	0.00167456	0
F4K6N2	Amidase family protein OS=Arabidopsis thaliana OX=3702 GN=At5g07360 PE=1 SV=1	0	0.00157421	0	0.000445624	0	0.000232903	0.000173306	0.00110607
F4K6N3	Amidase family protein OS=Arabidopsis thaliana OX=3702 GN=At5g07360 PE=1 SV=1	0	0.00155749	0	0.000440891	0	0.000230429	0.000171465	0.00109432
Q9SI61	Amidophosphoribosyltransferase 1, chloroplastic OS=Arabidopsis thaliana OX=3702 GN=ASE1 PE=2 SV=1	0.000392599	0.000666896	0	0	0.000421265	0.000536582	0.000743488	0.00161684
Q9STG9	Amidophosphoribosyltransferase 2, chloroplastic OS=Arabidopsis thaliana OX=3702 GN=ASE2 PE=1 SV=1	0.000816932	0.00067284	0	0	0.00155771	0.000541364	0.00225034	0.00111655
A0A1P8B956	Amine oxidase OS=Arabidopsis thaliana OX=3702 GN=At4g12290 PE=1 SV=1	0.000351844	0.000366655	0	0	0	0.000312733	0.000646327	0.00021412
Q8L742	Amine oxidase OS=Arabidopsis thaliana OX=3702 GN=At4g12290 PE=1 SV=1	0.000318606	0.000332018	0	0	0	0.000283191	0.000585271	0.000193893
Q8L866	Amine oxidase OS=Arabidopsis thaliana OX=3702 GN=MHK10.21 PE=1 SV=1	0.000722639	0.00050919	0.000284903	0.00101769	0.000309812	0.00164258	0.000327166	0.000132699
Q9LI61	Amino acid transporter AVT6A OS=Arabidopsis thaliana OX=3702 GN=AVT6A PE=2 SV=1	0	0.000261314	0	0.000426292	0	0.000902309	0	0.000259182
Q9C6Y8	Aminoacylase, putative OS=Arabidopsis thaliana OX=3702 GN=T18F15.13 PE=1 SV=1	0.000271365	0.00145166	0	0.0011471	0	0.000582022	0	0.00126814
Q9S795	Aminoaldehyde dehydrogenase ALDH10A8, chloroplastic OS=Arabidopsis thaliana OX=3702 GN=ALDH10A8 PE=1 SV=1	0.00474945	0.00819041	0.00192513	0.00577936	0.0022615	0.00548056	0.00510173	0.0118371
Q9STS1	Aminoaldehyde dehydrogenase ALDH10A9, peroxisomal OS=Arabidopsis thaliana OX=3702 GN=ALDH10A9 PE=1 SV=1	0.00134993	0.00518495	0.000879883	0.00430999	0.00147805	0.00434599	0.0018278	0.00584464
A0A2H1ZEA9	Aminomethyltransferase OS=Arabidopsis thaliana OX=3702 GN=At1g11860 PE=1 SV=1	0.0774687	0.0100761	0.0758282	0.0100098	0.0763232	0.00990301	0.0882043	0.00865041
O65396	Aminomethyltransferase, mitochondrial OS=Arabidopsis thaliana OX=3702 GN=GDCST PE=2 SV=1	0.0803169	0.0104465	0.078616	0.0103778	0.0791292	0.0102671	0.0914471	0.00896844
Q8RWC3	Aminopeptidase (DUF3754) OS=Arabidopsis thaliana OX=3702 GN=At3g19340 PE=1 SV=1	0.000213896	0.00166288	0.000212966	0.000810807	0.000234554	0.000725822	0.00075334	0.00134418
Q8VZH2	Aminopeptidase M1 OS=Arabidopsis thaliana OX=3702 GN=APM1 PE=1 SV=1	0.0033083	0.0123625	0.00292738	0.00720421	0.00521041	0.00812945	0.00908154	0.0126156
A0A1P8B665	Aminopeptidase P1 OS=Arabidopsis thaliana OX=3702 GN=APP1 PE=1 SV=1	0.000683034	0.00544848	0.00100585	0.00109638	0.000371975	0.00334832	0.00119968	0.00528258
A0A1P8B667	Aminopeptidase P1 OS=Arabidopsis thaliana OX=3702 GN=APP1 PE=1 SV=1	0.000671511	0.00535655	0.000988877	0.00107789	0.0003657	0.00329183	0.00117944	0.00519346
F4JQH3	Aminopeptidase P1 OS=Arabidopsis thaliana OX=3702 GN=APP1 PE=1 SV=1	0.000678799	0.00541469	0.00099961	0.00108958	0.000369669	0.00332755	0.00119224	0.00524982
Q8RY11	Aminopeptidase P2 OS=Arabidopsis thaliana OX=3702 GN=APP2 PE=2 SV=1	0.00079192	0	0.000754317	0	0.00123081	0.000213877	0.00110942	0
Q9SIR5	AmmeMemoRadiSam system protein B OS=Arabidopsis thaliana OX=3702 GN=At2g25280 PE=1 SV=1	0	0	0	0	0	0.00052183	0	0
P54144	Ammonium transporter 1 member 1 OS=Arabidopsis thaliana OX=3702 GN=AMT1-1 PE=1 SV=1	0.000471232	0	0	0.000193225	0	0.000209425	0	0
Q8L7Z3	Anamorsin homolog OS=Arabidopsis thaliana OX=3702 GN=At5g18400 PE=1 SV=1	0	0.00116827	0	0.000720935	0	0.000368735	0	0.000876644
Q9SAR5	Ankyrin repeat domain-containing protein 2A OS=Arabidopsis thaliana OX=3702 GN=AKR2A PE=1 SV=2	0.0075299	0.00575335	0.00784649	0.00308	0.0085963	0.00463983	0.00784251	0.015207
Q29Q26	Ankyrin repeat domain-containing protein 2B OS=Arabidopsis thaliana OX=3702 GN=AKR2B PE=1 SV=1	0.00254609	0.0104282	0.0034198	0.00429465	0.0021199	0.00798925	0.00647677	0.0111978
A8MR72	Ankyrin repeat family protein OS=Arabidopsis thaliana OX=3702 GN=At2g26210 PE=1 SV=1	0	0.00219299	0	0	0.000755606	0	0.0016542	0.00157424
Q8VZ34	Ankyrin repeat family protein OS=Arabidopsis thaliana OX=3702 GN=At2g26210 PE=1 SV=1	0	0.00192753	0	0	0.000664138	0	0.00145396	0.00138368
F4J4V1	Ankyrin repeat family protein OS=Arabidopsis thaliana OX=3702 GN=TPR10 PE=1 SV=1	0	0.00161572	0	0	0.00018266	0.000669938	0.000599915	0.0023957
F4J4V4	Ankyrin repeat family protein OS=Arabidopsis thaliana OX=3702 GN=TPR10 PE=1 SV=1	0	0.00133327	0	0	0.000272986	0.000667484	0.000289429	0.00231426
Q9SR03	Ankyrin repeat family protein OS=Arabidopsis thaliana OX=3702 GN=TPR10 PE=1 SV=1	0	0.00240941	0	0	0.000272387	0.00099903	0.000894611	0.00357254
F4JN13	Ankyrin repeat-containing protein 2 OS=Arabidopsis thaliana OX=3702 GN=AKR2 PE=1 SV=1	0.00735779	0.00562184	0.00766714	0.0030096	0.00839981	0.00453378	0.00766325	0.0148594
F4JN17	Ankyrin repeat-containing protein 2 OS=Arabidopsis thaliana OX=3702 GN=AKR2 PE=1 SV=1	0.00847114	0.00647252	0.0088273	0.003465	0.00967084	0.00521981	0.00882282	0.0171079
A0A1P8B1L4	Annexin 4 OS=Arabidopsis thaliana OX=3702 GN=ANNAT4 PE=1 SV=1	0	0.000717105	0.000366716	0	0	0.000999731	0	0.00151281
Q9SYT0	Annexin D1 OS=Arabidopsis thaliana OX=3702 GN=ANN1 PE=1 SV=1	0.0543041	0.137212	0.0750462	0.107812	0.0576589	0.185486	0.140175	0.12929
Q9XEE2	Annexin D2 OS=Arabidopsis thaliana OX=3702 GN=ANN2 PE=1 SV=1	0.00177434	0.0252089	0.000332113	0.0139834	0	0.0294236	0.00423934	0.0283216
Q9SE45	Annexin D3 OS=Arabidopsis thaliana OX=3702 GN=ANN3 PE=2 SV=2	0.000367737	0.00276381	0.00131918	0.00188004	0	0.00271785	0	0.00399066
Q9ZVJ6	Annexin D4 OS=Arabidopsis thaliana OX=3702 GN=ANN4 PE=1 SV=1	0	0.000678889	0.000347173	0	0	0.000946454	0	0.00143219
Q9LX07	Annexin D7 OS=Arabidopsis thaliana OX=3702 GN=ANNAT7 PE=2 SV=1	0	0.000760788	0	0	0	0.000480546	0	0.000454667
F4KGH1	Annexin OS=Arabidopsis thaliana OX=3702 GN=ANNAT2 PE=1 SV=1	0.00186247	0.0235393	0.000348609	0.0133455	0	0.0267917	0.0044499	0.0268646
P40602	Anther-specific proline-rich protein APG OS=Arabidopsis thaliana OX=3702 GN=APG PE=2 SV=2	0	0	0	0	0	0	0.000270715	0.000317451
F4I5H7	Anthranilate phosphoribosyltransferase OS=Arabidopsis thaliana OX=3702 GN=At1g70570 PE=1 SV=1	0.000186778	0.00203108	0	0.00124926	0	0.0011316	0.000228737	0.00240419
Q9C5F4	Anthranilate phosphoribosyltransferase OS=Arabidopsis thaliana OX=3702 GN=At1g70570 PE=1 SV=1	0.000198393	0.00215739	0	0.00132695	0	0.00120197	0.000242961	0.0025537
Q02166	Anthranilate phosphoribosyltransferase, chloroplastic OS=Arabidopsis thaliana OX=3702 GN=PAT1 PE=2 SV=1	0.00176637	0.000444968	0.00122207	0.000458567	0.00251982	0.000462203	0.00144849	0.000231923
A0A1P8B1S3	Anthranilate synthase 2 OS=Arabidopsis thaliana OX=3702 GN=ASA2 PE=1 SV=1	0	0	0	0.00039826	0	0	0.000286261	0.000203909
P32069	Anthranilate synthase alpha subunit 2, chloroplastic OS=Arabidopsis thaliana OX=3702 GN=ASA2 PE=2 SV=1	0	0	0	0.000323867	0	0	0.000232789	0.00016582
F4JN08	AP complex subunit sigma OS=Arabidopsis thaliana OX=3702 GN=At4g35410 PE=1 SV=2	0	0.00232099	0	0	0	0	0	0.00407941
F4IEP9	AP-1 complex subunit gamma OS=Arabidopsis thaliana OX=3702 GN=At1g60070 PE=1 SV=1	0	0.00027397	0	0.000110566	0	0.000228528	0.000429367	0.00029276
A0A1P8AT76	AP-1 complex subunit gamma OS=Arabidopsis thaliana OX=3702 GN=GAMMA-ADAPTIN 1 PE=1 SV=1	0.000129224	0.000708629	0	0	0	0.00105782	0.000152419	0.00122547
[truncated: 6,398 more rows]
