# Supplementary material for: IPD3, a master regulator of arbuscular mycorrhizal symbiosis, affects genes for immunity and metabolism of non-host Arabidopsis when restored long after its evolutionary loss
Source: Plant Mol Biol. 2024 Feb 18;114(2):21. doi: 10.1007/s11103-024-01422-3 (PMC10874911; doi:10.1007/s11103-024-01422-3)
Supplement: Supplementary file 5 — Supplementary file5 (XLSX 32 KB) Online Resource 5 Raw phenotypic data and statistical output for Arabidopsis phenotyping experiments [file 11103_2024_1422_MOESM5_ESM.xlsx]

## Sheet: S2A; flowering time
line	Sample #	days to bolt
303	1	19
303	2	19
303	3	20
303	4	20
303	5	20
303	6	20
303	7	21
303	8	22
303	9	22
303	10	22
303	11	22
303	12	22
303	13	24
303	14	24
303	15	25
308	1	20
308	2	20
308	3	21
308	4	21
308	5	21
308	6	21
308	7	23
308	8	24
308	9	24
308	10	24
308	11	24
308	12	25
308	13	26
308	14	27
308	15	28
310	1	19
310	2	21
310	3	22
310	4	22
310	5	23
310	6	23
310	7	23
310	8	23
310	9	23
310	10	23
310	11	24
310	12	25
310	13	25
310	14	25
310	15	25
312	1	19
312	2	19
312	3	19
312	4	22
312	5	23
312	6	23
312	7	24
312	8	24
312	9	24
312	10	25
312	11	25
312	12	26
312	13	26
312	14	27
357	1	21
357	2	21
357	3	22
357	4	22
357	5	23
357	6	23
357	7	23
357	8	23
357	9	25
357	10	25
357	11	26
357	12	26
357	13	26
357	14	27
357	15	28
Col.0	1	19
Col.0	2	19
Col.0	3	19
Col.0	4	19
Col.0	5	19
Col.0	6	19
Col.0	7	19
Col.0	8	19
Col.0	9	19
Col.0	10	19
Col.0	11	19
Col.0	12	19
Col.0	13	19
Col.0	14	21
Col.0	15	21
NS308	1	19
NS308	2	19
NS308	3	19
NS308	4	20
NS308	5	20
NS308	6	20
NS308	7	20
NS308	8	22
NS308	9	22
NS308	10	22
NS308	11	22
NS308	12	22
NS308	13	23
NS308	14	24
NS308	15	26

## Sheet: S2B; seed yield
line	Repetition	replicate	seed.wt (g)
303	1	1	0.05
303	1	2	0.051
303	1	3	0.0423
303	1	4	0.0462
303	1	5	0.0466
303	1	6	0.089
303	1	7	0.054
303	1	8	0.052
303	1	9	0.054
303	1	10	0.045
303	1	11	0.0416
303	1	12	0.0723
303	2	1	0.0454
303	2	2	0.0301
303	2	3	0.0312
303	2	4	0.0213
303	2	5	0.1658
303	2	6	0.0828
303	2	7	0.0905
303	2	8	0.1306
303	2	9	0.2067
303	3	1	0.048
303	3	2	0.04
303	3	3	0.028
303	3	4	0.033
303	3	5	0.032
303	3	6	0.0326
303	3	7	0.0277
303	3	8	0.0343
303	3	9	0.04
303	3	10	0.0281
303	3	11	0.0407
303	3	12	0.0241
303	3	13	0.0316
303	3	14	0.0238
303	3	15	0.0359
308	1	1	0.0944
308	1	2	0.101
308	1	3	0.1155
308	1	4	0.0982
308	1	5	0.078
308	1	6	0.0694
308	1	7	0.1211
308	1	8	0.0906
308	1	9	0.1162
308	1	10	0.0802
308	1	11	0.1026
308	1	12	0.0979
308	2	1	0.035
308	2	2	0.0875
308	2	3	0.0562
308	2	4	0.0634
308	2	5	0.0322
308	2	6	0.0687
308	2	7	0.05
308	2	8	0.0902
308	2	9	0.0183
308	3	1	0.0288
308	3	2	0.0178
308	3	3	0.0258
308	3	4	0.0267
308	3	5	0.0261
308	3	6	0.0241
308	3	7	0.0222
308	3	8	0.0241
308	3	9	0.0328
308	3	10	0.0267
308	3	11	0.026
308	3	12	0.022
308	3	13	0.0203
308	3	14	0.0248
308	3	15	0.0272
310	2	1	0.0123
310	2	2	0.0156
310	2	3	0.0854
310	2	4	0.0977
310	2	5	0.067
310	2	6	0.0485
310	2	7	0.0416
310	2	8	0.054
310	2	9	0.0696
310	3	1	0.0273
310	3	2	0.0287
310	3	3	0.0248
310	3	4	0.0211
310	3	5	0.027
310	3	6	0.0243
310	3	7	0.025
310	3	8	0.0308
310	3	9	0.0221
310	3	10	0.0223
310	3	11	0.0209
310	3	12	0.0246
310	3	13	0.0265
310	3	14	0.0268
310	3	15	0.0232
312	1	1	0.1318
312	1	2	0.1112
312	1	3	0.0963
312	1	4	0.0867
312	1	5	0.098
312	1	6	0.138
312	1	7	0.1087
312	1	8	0.1335
312	1	9	0.1054
312	1	10	0.1106
312	2	1	0.019
312	2	2	0.0553
312	2	3	0.0514
312	2	4	0.0283
312	2	5	0.1157
312	2	6	0.0201
312	2	7	0.0269
312	2	8	0.0269
312	2	9	0.0379
312	3	1	0.0367
312	3	2	0.0344
312	3	3	0.0208
312	3	4	0.0228
312	3	5	0.0295
312	3	6	0.0276
312	3	7	0.0274
312	3	8	0.033
312	3	9	0.0382
312	3	10	0.0313
312	3	11	0.0272
312	3	12	0.0324
312	3	13	0.0185
312	3	14	0.0195
312	3	15	0.0289
357	1	1	0.0634
357	1	2	0.1336
357	1	3	0.0984
357	1	4	0.1189
357	1	5	0.1303
357	1	6	0.1045
357	1	7	0.074
357	3	1	0.026
357	3	2	0.0225
357	3	3	0.0278
357	3	4	0.0205
357	3	5	0.0215
357	3	6	0.027
357	3	7	0.0278
357	3	8	0.0258
357	3	9	0.0209
357	3	10	0.0163
357	3	11	0.029
357	3	12	0.0206
357	3	13	0.0301
357	3	14	0.019
357	3	15	0.0249
Col.0	1	1	0.0934
Col.0	1	2	0.1143
Col.0	1	3	0.124
Col.0	1	4	0.1162
Col.0	1	5	0.1166
Col.0	1	6	0.1731
Col.0	1	7	0.1025
Col.0	1	8	0.1035
Col.0	1	9	0.0535
Col.0	1	10	0.1095
Col.0	1	11	0.091
Col.0	1	12	0.1045
Col.0	2	1	0.0477
Col.0	2	2	0.0164
Col.0	2	3	0.0488
Col.0	2	4	0.1295
Col.0	2	5	0.0185
Col.0	2	6	0.0849
Col.0	2	7	0.0578
Col.0	2	8	0.1983
Col.0	2	9	0.1356
Col.0	3	1	0.0303
Col.0	3	2	0.0419
Col.0	3	3	0.0484
Col.0	3	4	0.0461
Col.0	3	5	0.023
Col.0	3	6	0.052
Col.0	3	7	0.037
Col.0	3	8	0.0549
Col.0	3	9	0.0652
Col.0	3	10	0.0502
Col.0	3	11	0.0432
Col.0	3	12	0.031
Col.0	3	13	0.0774
Col.0	3	14	0.0632
Col.0	3	15	0.0697
NS308	1	1	0.1597
NS308	1	2	0.1403
NS308	1	3	0.1707
NS308	1	4	0.11633
NS308	1	5	0.1174
NS308	1	6	0.1211
NS308	1	7	0.1437
NS308	1	8	0.1128
NS308	1	9	0.1256
NS308	1	10	0.1441
NS308	1	11	0.1322
NS308	1	12	0.0989
NS308	3	1	0.0322
NS308	3	2	0.0288
NS308	3	3	0.024
NS308	3	4	0.0354
NS308	3	5	0.0312
NS308	3	6	0.0303
NS308	3	7	0.0363
NS308	3	8	0.0268
NS308	3	9	0.0124
NS308	3	10	0.0336
NS308	3	11	0.0305
NS308	3	12	0.0262
NS308	3	13	0.0326
NS308	3	14	0.0365
NS308	3	15	0.0425

## Sheet: S2C; germination rate
	Rep?	Total plated	1 DAS	2 DAS	3 DAS	4 DAS	5 DAS
303	1	25	0	0	23	25	25
308	1	25	0	0	24	24	24
310	1	25	0	0	15	23	23
312	1	25	0	0	19	25	25
357	1	25	0	0	25	25	25
Col-0	1	25	0	0	24	25	25
NS308.3	1	25	0	0	20	23	25
303	2	49	0	0	45	46	48
308	2	49	0	0	48	48	48
310	2	49	0	0	47	48	48
312	2	49	0	0	44	47	48
357	2	49	0	0	46	48	49
Col-0	2	49	0	0	39	46	47
NS308.3	2	49	0	0	44	49	49

## Sheet: S2D; germination timing
Line	Rep	Days to germination
303	1	3
303	1	3
303	1	3				303	308	310	312	357	Col-0	NS308	Pooled Total
303	1	3			observations N	73	72	71	73	74	72	74	509
303	1	3			sum	226	216	222	230	226	226	234	1580
303	1	3			mean	3.0959	3	3.1268	3.1507	3.0541	3.1389	3.1622	3.1041
303	1	3			sum of squares	710	648	702	736	696	720	754	4966
303	1	3			sample variance s2	0.1435	0	0.1123	0.1575	0.0792	0.1495	0.1925	0.121
303	1	3			sample std. dev.	0.3788	0	0.3351	0.3969	0.2815	0.3866	0.4388	0.3479
303	1	3			std. dev. of mean	0.0443	0	0.0398	0.0465	0.0327	0.0456	0.051	0.0154
303	1	3
303	1	3
303	1	3
303	1	3					DF	MS
303	1	3				SS			F-stat	p
303	1	3			treatment	1.502	6	0.2503	2.0952	0.0524
303	1	3			error	59.9793	502	0.1195
303	1	3			total	61.4813	508
303	1	3
303	1	3
303	1	3
303	1	3
303	1	3
303	1	4
303	1	4
303	2	3
303	2	3
303	2	3
303	2	3
303	2	3
303	2	3
303	2	3
303	2	3
303	2	3
303	2	3
303	2	3
303	2	3
303	2	3
303	2	3
303	2	3
303	2	3
303	2	3
303	2	3
303	2	3
303	2	3
303	2	3
303	2	3
303	2	3
303	2	3
303	2	3
303	2	3
303	2	3
303	2	3
303	2	3
303	2	3
303	2	3
303	2	3
303	2	3
303	2	3
303	2	3
303	2	3
303	2	3
303	2	3
303	2	3
303	2	3
303	2	3
303	2	3
303	2	3
303	2	3
303	2	3
303	2	4
303	2	5
303	2	5
308	1	3
308	1	3
308	1	3
308	1	3
308	1	3
308	1	3
308	1	3
308	1	3
308	1	3
308	1	3
308	1	3
308	1	3
308	1	3
308	1	3
308	1	3
308	1	3
308	1	3
308	1	3
308	1	3
308	1	3
308	1	3
308	1	3
308	1	3
308	1	3
308	2	3
308	2	3
308	2	3
308	2	3
308	2	3
308	2	3
308	2	3
308	2	3
308	2	3
308	2	3
308	2	3
308	2	3
308	2	3
308	2	3
308	2	3
308	2	3
308	2	3
308	2	3
308	2	3
308	2	3
308	2	3
308	2	3
308	2	3
308	2	3
308	2	3
308	2	3
308	2	3
308	2	3
308	2	3
308	2	3
308	2	3
308	2	3
308	2	3
308	2	3
308	2	3
308	2	3
308	2	3
308	2	3
308	2	3
308	2	3
308	2	3
308	2	3
308	2	3
308	2	3
308	2	3
308	2	3
308	2	3
308	2	3
310	1	3
310	1	3
310	1	3
310	1	3
310	1	3
310	1	3
310	1	3
310	1	3
310	1	3
310	1	3
310	1	3
310	1	3
310	1	3
310	1	3
310	1	3
310	1	4
310	1	4
310	1	4
310	1	4
310	1	4
310	1	4
310	1	4
310	1	4
310	2	3
310	2	3
310	2	3
310	2	3
310	2	3
310	2	3
310	2	3
310	2	3
310	2	3
310	2	3
310	2	3
310	2	3
310	2	3
310	2	3
310	2	3
310	2	3
310	2	3
310	2	3
310	2	3
310	2	3
310	2	3
310	2	3
310	2	3
310	2	3
310	2	3
310	2	3
310	2	3
310	2	3
310	2	3
310	2	3
310	2	3
310	2	3
310	2	3
310	2	3
310	2	3
310	2	3
310	2	3
310	2	3
310	2	3
310	2	3
310	2	3
310	2	3
310	2	3
310	2	3
310	2	3
310	2	3
310	2	3
310	2	4
312	1	3
312	1	3
312	1	3
312	1	3
312	1	3
312	1	3
312	1	3
312	1	3
312	1	3
312	1	3
312	1	3
312	1	3
312	1	3
312	1	3
312	1	3
312	1	3
312	1	3
312	1	3
312	1	3
312	1	4
312	1	4
312	1	4
312	1	4
312	1	4
312	1	4
312	2	3
312	2	3
312	2	3
312	2	3
312	2	3
312	2	3
312	2	3
312	2	3
312	2	3
312	2	3
312	2	3
312	2	3
312	2	3
312	2	3
312	2	3
312	2	3
312	2	3
312	2	3
312	2	3
312	2	3
312	2	3
312	2	3
312	2	3
312	2	3
312	2	3
312	2	3
312	2	3
312	2	3
312	2	3
312	2	3
312	2	3
312	2	3
312	2	3
312	2	3
312	2	3
312	2	3
312	2	3
312	2	3
312	2	3
312	2	3
312	2	3
312	2	3
312	2	3
312	2	3
312	2	4
312	2	4
312	2	4
312	2	5
357	1	3
357	1	3
357	1	3
357	1	3
357	1	3
357	1	3
357	1	3
357	1	3
357	1	3
357	1	3
357	1	3
357	1	3
357	1	3
357	1	3
357	1	3
357	1	3
357	1	3
357	1	3
357	1	3
357	1	3
357	1	3
357	1	3
357	1	3
357	1	3
357	1	3
357	2	3
357	2	3
357	2	3
357	2	3
357	2	3
357	2	3
357	2	3
357	2	3
357	2	3
357	2	3
357	2	3
357	2	3
357	2	3
357	2	3
357	2	3
357	2	3
357	2	3
357	2	3
357	2	3
357	2	3
357	2	3
357	2	3
357	2	3
357	2	3
357	2	3
357	2	3
357	2	3
357	2	3
357	2	3
357	2	3
357	2	3
357	2	3
357	2	3
357	2	3
357	2	3
357	2	3
357	2	3
357	2	3
357	2	3
357	2	3
357	2	3
357	2	3
357	2	3
357	2	3
357	2	3
357	2	3
357	2	4
357	2	4
357	2	5
Col-0	1	3
Col-0	1	3
Col-0	1	3
Col-0	1	3
Col-0	1	3
Col-0	1	3
Col-0	1	3
Col-0	1	3
Col-0	1	3
Col-0	1	3
Col-0	1	3
Col-0	1	3
Col-0	1	3
Col-0	1	3
Col-0	1	3
Col-0	1	3
Col-0	1	3
Col-0	1	3
Col-0	1	3
Col-0	1	3
Col-0	1	3
Col-0	1	3
Col-0	1	3
Col-0	1	3
Col-0	1	4
Col-0	2	3
Col-0	2	3
Col-0	2	3
Col-0	2	3
Col-0	2	3
Col-0	2	3
Col-0	2	3
Col-0	2	3
Col-0	2	3
Col-0	2	3
Col-0	2	3
Col-0	2	3
Col-0	2	3
Col-0	2	3
Col-0	2	3
Col-0	2	3
Col-0	2	3
Col-0	2	3
Col-0	2	3
Col-0	2	3
Col-0	2	3
Col-0	2	3
Col-0	2	3
Col-0	2	3
Col-0	2	3
Col-0	2	3
Col-0	2	3
Col-0	2	3
Col-0	2	3
Col-0	2	3
Col-0	2	3
Col-0	2	3
Col-0	2	3
Col-0	2	3
Col-0	2	3
Col-0	2	3
Col-0	2	3
Col-0	2	3
Col-0	2	3
Col-0	2	4
Col-0	2	4
Col-0	2	4
Col-0	2	4
Col-0	2	4
Col-0	2	4
Col-0	2	4
Col-0	2	5
NS308	1	3
NS308	1	3
NS308	1	3
NS308	1	3
NS308	1	3
NS308	1	3
NS308	1	3
NS308	1	3
NS308	1	3
NS308	1	3
NS308	1	3
NS308	1	3
NS308	1	3
NS308	1	3
NS308	1	3
NS308	1	3
NS308	1	3
NS308	1	3
NS308	1	3
NS308	1	3
NS308	1	4
NS308	1	4
NS308	1	4
NS308	1	5
NS308	1	5
NS308	2	3
NS308	2	3
NS308	2	3
NS308	2	3
NS308	2	3
NS308	2	3
NS308	2	3
NS308	2	3
NS308	2	3
NS308	2	3
NS308	2	3
NS308	2	3
NS308	2	3
NS308	2	3
NS308	2	3
NS308	2	3
NS308	2	3
NS308	2	3
NS308	2	3
NS308	2	3
NS308	2	3
NS308	2	3
NS308	2	3
NS308	2	3
NS308	2	3
NS308	2	3
NS308	2	3
NS308	2	3
NS308	2	3
NS308	2	3
NS308	2	3
NS308	2	3
NS308	2	3
NS308	2	3
NS308	2	3
NS308	2	3
NS308	2	3
NS308	2	3
NS308	2	3
NS308	2	3
NS308	2	3
NS308	2	3
NS308	2	3
NS308	2	3
NS308	2	4
NS308	2	4
NS308	2	4
NS308	2	4
NS308	2	4

## Sheet: S2E; seed yield analysis
Tukey multiple comparisons of means
95% family-wise confidence level
Fit: aov(formula = model)
$`data$line`
diff lwr upr p adj	diff	lower	upper	p-adj
308-303	-0.0196444	-0.0687335	0.0294446	0.896761
310-303	-0.0402375	-0.0951208	0.0146458	0.309311
312-303	-0.0196049	-0.0694107	0.0302009	0.903903
357-303	-0.0271485	-0.0835087	0.0292117	0.782657
Col.0-303	0.000663889	-0.0484252	0.049753	1
NS308-303	-0.000732222	-0.0537545	0.0522901	1
310-308	-0.0205931	-0.0754763	0.0342902	0.922296
312-308	3.95425e-05	-0.0497662	0.0498453	1
357-308	-0.00750404	-0.0638643	0.0488562	0.999693
Col.0-308	0.0203083	-0.0287808	0.0693974	0.881027
NS308-308	0.0189122	-0.0341101	0.0719345	0.938346
312-310	0.0206326	-0.0348926	0.0761578	0.925629
357-310	0.013089	-0.0483838	0.0745618	0.995612
Col.0-310	0.0409014	-0.0139819	0.0957847	0.289921
NS308-310	0.0395053	-0.0189224	0.097933	0.409513
357-312	-0.00754358	-0.0645291	0.0494419	0.999703
Col.0-312	0.0202688	-0.029537	0.0700745	0.889043
NS308-312	0.0188727	-0.0348138	0.0725592	0.942377
Col.0-357	0.0278124	-0.0285478	0.0841726	0.762688
NS308-357	0.0264163	-0.0334009	0.0862335	0.844396
NS308-Col.0	-0.00139611	-0.0544184	0.0516262	1

## Sheet: S2F; germination time analysis
	303	308	310	312	357	Col-0	NS308	Pooled Total
observations N	73	72	71	73	74	72	74	509
sum	226	216	222	230	226	226	234	1580
mean	3.0959	3	3.1268	3.1507	3.0541	3.1389	3.1622	3.1041
sum of squares	710	648	702	736	696	720	754	4966
sample variance s2	0.1435	0	0.1123	0.1575	0.0792	0.1495	0.1925	0.121
sample std. dev.	0.3788	0	0.3351	0.3969	0.2815	0.3866	0.4388	0.3479
std. dev. of mean	0.0443	0	0.0398	0.0465	0.0327	0.0456	0.051	0.0154
		DF	MS
	SS			F-stat	p
treatment	1.502	6	0.2503	2.0952	0.0524
error	59.9793	502	0.1195
total	61.4813	508
