# Supplementary material for: IPD3, a master regulator of arbuscular mycorrhizal symbiosis, affects genes for immunity and metabolism of non-host Arabidopsis when restored long after its evolutionary loss
Source: Plant Mol Biol. 2024 Feb 18;114(2):21. doi: 10.1007/s11103-024-01422-3 (PMC10874911; doi:10.1007/s11103-024-01422-3)
Supplement: Supplementary file 15 — Supplementary file15 (XLSX 7511 KB) Online Resource 15 Transcript count data of Arabidopsis [file 11103_2024_1422_MOESM15_ESM.xlsx]

## Sheet: S5A; module O counts
Condition	Gene ID	Gene name	Module placement	1/2| +AM|310	1/2| +AM|310	1/2| +AM|310	1/2| +AM|308	1/2| +AM|308	1/2| +AM|308	1/2| +AM|308	1/2| +AM|col	1/2| +AM|col	1/2| +AM|col	1/2| +AM|col	1/2| -AM|310	1/2| -AM|310	1/2| -AM|310	1/2| -AM|308	1/2| -AM|308	1/2| -AM|308	1/2| -AM|308	1/2| -AM|col	1/2| -AM|col	1/2| -AM|col	1/2| -AM|col	LN| +AM|308	LN| +AM|308	LN| +AM|308	LN| +AM|col	LN| +AM|col	LN| +AM|col	LN| +AM|col	LN|+AM|col
Genotype	NA	NA	NA	310	310	310	308	308	308	308	col	col	col	col	310	310	310	308	308	308	308	col	col	col	col	308	308	308	col	col	col	col	col
Nutrient	NA	NA	NA	1/2	1/2	1/2	1/2	1/2	1/2	1/2	1/2	1/2	1/2	1/2	1/2	1/2	1/2	1/2	1/2	1/2	1/2	1/2	1/2	1/2	1/2	LN	LN	LN	LN	LN	LN	LN	LN
AM	NA	NA	NA	+	+	+	+	+	+	+	+	+	+	+	-	-	-	-	-	-	-	-	-	-	-	+	+	+	+	+	+	+	+
	NA	NA	NA	R-A1.x.bam	R-A2.x.bam	R-A3.x.bam	R-A4.x.bam	R-A5.x.bam	R-A6.x.bam	R-A7.x.bam	R-A8.x.bam	R-A9.x.bam	R-A10.x.bam	R-A11.x.bam	R-A12.x.bam	R-A13.x.bam	R-A14.x.bam	R-A15.x.bam	R-A16.x.bam	R-A17.x.bam	R-A18.x.bam	R-A19.x.bam	R-A20.x.bam	R-A21.x.bam	R-A22.x.bam	R-A23.x.bam	R-A24.x.bam	A25.x.bam	A35.x.bam	R-A36.x.bam	A37.x.bam	R-A38.x.bam	R-A68.x.bam
	IPD3Min	IPD3Min	NA	10051	8485	8459	36877	34848	35151	32780	0	1	0	0	7748	10704	9889	29432	33915	38640	34402	1	1	0	0	42853	35612	44365	0	0	0	9	19
	AT2G38110	GPAT6	O	1028	710	1183	1048	929	1185	1271	952	1263	1232	1157	889	1100	949	963	847	870	844	799	727	804	1283	945	806	820	824	1022	920	934	946
	AT3G11430	GPAT5	O	990	729	1184	903	878	953	1159	973	1203	1129	1210	799	1068	832	840	760	896	838	646	619	711	1044	887	822	782	980	1177	1290	1324	917
	AT1G04220	KCS2	O	1255	1072	1581	1113	943	1131	1269	1241	1660	1566	1561	1265	1394	1012	1136	943	1014	1039	832	930	1098	1522	1275	1219	1175	1535	1917	1969	2088	1711
	AT5G58860	CYP86A1	O	4390	3674	6254	5146	4823	5440	5610	4481	5674	5621	6017	3801	5188	4387	4524	3285	3665	3567	3119	2964	3507	4311	4621	3725	5022	4789	5067	5282	6077	4080
	AT3G53510	ABCG20	O	866	633	1015	693	627	856	817	865	1068	1145	1224	710	831	699	695	733	704	642	582	568	784	913	736	725	706	881	1102	1252	1280	913
	AT5G23190	CYP86B1	O	962	771	1407	876	832	1045	1177	934	1104	1076	1150	782	998	674	736	877	708	853	559	571	765	995	897	869	1025	1335	1499	1572	1819	1017
	AT1G49430	LACS2	O	450	328	626	431	409	440	449	407	584	469	587	311	479	394	328	360	368	398	303	263	315	358	500	520	627	476	592	468	610	552
	AT1G01120	KCS1	O	2390	2071	2456	2302	2152	2416	2684	2257	2776	2852	2487	2165	2504	1898	2392	1812	1936	1941	1721	1542	1788	2399	2107	1961	1833	2424	2461	2740	3073	2269
	AT1G67730	KCR1	O	4003	3750	4703	4122	3896	4019	3973	3873	4251	4115	3654	3763	3687	3711	3363	3916	3823	3798	3443	3724	3742	3774	3984	3813	3649	3497	4258	3728	3973	3910
GROUP MEANS
				310+AMF mean	310-AMF mean	308+AMF mean	308-AMF mean	Col+AMF mean	Col-AMF mean	Col+AMF, LN mean	308+AMF, LN mean
	AT2G38110	GPAT6	O	973.667	979.333	1108.25	881	1151	903.25	929.2	857
	AT3G11430	GPAT5	O	967.667	899.667	973.25	833.5	1128.75	755	1137.6	830.333
	AT1G04220	KCS2	O	1302.67	1223.67	1114	1033	1507	1095.5	1844	1223
	AT5G58860	CYP86A1	O	4772.67	4458.67	5254.75	3760.25	5448.25	3475.25	5059	4456
	AT3G53510	ABCG20	O	838	746.667	748.25	693.5	1075.5	711.75	1085.6	722.333
	AT5G23190	CYP86B1	O	1046.67	818	982.5	793.5	1066	722.5	1448.4	930.333
	AT1G49430	LACS2	O	468	394.667	432.25	363.5	511.75	309.75	539.6	549
	AT1G01120	KCS1	O	2305.67	2189	2388.5	2020.25	2593	1862.5	2593.4	1967
	AT1G67730	KCR1	O	4152	3720.33	4002.5	3725	3973.25	3670.75	3873.2	3815.33
T test result
		Col -AMF vs +AMF	310-AMF vs +AMMF	308-AMF vs +AMF
	GPAT6	0.0699777	0.486089	0.015026
	GPAT5	0.00801613	0.343343	0.0458869
	KCS2	0.0299458	0.346749	0.169012
	CYP86A1	0.00231754	0.367876	0.0016665
	ABCG20	0.00922921	0.242669	0.185294
	CYP86B1	0.0111929	0.169843	0.0400333
	LACS2	0.00296619	0.250321	0.00316057
	KCS1	0.00976869	0.305567	0.0366665
	KCR1	0.0474093	0.102795	0.0401502
GROUP STANDARD ERROR OF THE MEAN
				310+AMF SE	310-AMF SE	308+AMF SE	308-AMF SE	Col+AMF SE	Col-AMF SE
	AT2G38110	GPAT6	O	139.22	62.7703	75.354	27.9434	69.9655	127.8
	AT3G11430	GPAT5	O	131.821	84.7041	63.8493	27.9449	55.0551	98.2488
	AT1G04220	KCS2	O	148.856	112.194	66.8057	39.902	91.5433	152.406
	AT5G58860	CYP86A1	O	768.966	401.993	172.905	267.02	334.148	301.078
	AT3G53510	ABCG20	O	111.159	42.2861	53.3001	18.9846	77.0546	83.277
	AT5G23190	CYP86B1	O	188.415	95.247	79.4402	41.9613	46.5689	102.367
	AT1G49430	LACS2	O	86.4947	48.4986	8.57686	14.3846	44.4248	19.5507
	AT1G01120	KCS1	O	118.87	175.348	112.358	127.457	136.84	186.218
	AT1G67730	KCR1	O	285.016	22.4301	47.2273	123.308	132.038	76.6174

## Sheet: S5B; module T counts
Condition	Gene ID	Gene name	Module placement	1/2| +AM|310	1/2| +AM|310	1/2| +AM|310	1/2| +AM|308	1/2| +AM|308	1/2| +AM|308	1/2| +AM|308	1/2| +AM|col	1/2| +AM|col	1/2| +AM|col	1/2| +AM|col	1/2| -AM|310	1/2| -AM|310	1/2| -AM|310	1/2| -AM|308	1/2| -AM|308	1/2| -AM|308	1/2| -AM|308	1/2| -AM|col	1/2| -AM|col	1/2| -AM|col	1/2| -AM|col	LN| +AM|308	LN| +AM|308	LN| +AM|308	LN| +AM|col	LN| +AM|col	LN| +AM|col	LN| +AM|col	LN|+AM|col
Genotype	NA	NA	NA	310	310	310	308	308	308	308	col	col	col	col	310	310	310	308	308	308	308	col	col	col	col	308	308	308	col	col	col	col	col
Nutrient	NA	NA	NA	1/2	1/2	1/2	1/2	1/2	1/2	1/2	1/2	1/2	1/2	1/2	1/2	1/2	1/2	1/2	1/2	1/2	1/2	1/2	1/2	1/2	1/2	LN	LN	LN	LN	LN	LN	LN	LN
AM	NA	NA	NA	+	+	+	+	+	+	+	+	+	+	+	-	-	-	-	-	-	-	-	-	-	-	+	+	+	+	+	+	+	+
Sample #	NA	NA	NA	R-A1.x.bam	R-A2.x.bam	R-A3.x.bam	R-A4.x.bam	R-A5.x.bam	R-A6.x.bam	R-A7.x.bam	R-A8.x.bam	R-A9.x.bam	R-A10.x.bam	R-A11.x.bam	R-A12.x.bam	R-A13.x.bam	R-A14.x.bam	R-A15.x.bam	R-A16.x.bam	R-A17.x.bam	R-A18.x.bam	R-A19.x.bam	R-A20.x.bam	R-A21.x.bam	R-A22.x.bam	R-A23.x.bam	R-A24.x.bam	A25.x.bam	A35.x.bam	R-A36.x.bam	A37.x.bam	R-A38.x.bam	R-A68.x.bam
	IPD3Min	IPD3Min	NA	10051	8485	8459	36877	34848	35151	32780	0	1	0	0	7748	10704	9889	29432	33915	38640	34402	1	1	0	0	42853	35612	44365	0	0	0	9	19
	AT1G68050	ADAGIO3 (FKF1)	T	49	37	42	29	30	24	28	126	88	127	95	89	117	202	158	102	111	81	480	355	371	229	68	84	108	126	169	151	177	187
	AT2G25930	ELF3	T	1258	1378	994	1278	1103	1056	1238	1498	1377	1716	1573	1274	1480	1674	1681	1471	1427	1448	1788	2130	1792	1734	1176	1425	1243	1151	1559	1343	1377	1619
	AT5G61380	APRR1	T	1069	1110	916	1046	991	999	1083	1420	1254	1640	1478	1432	1310	1713	1581	1258	1308	1104	2310	2184	2013	1904	1063	1049	1123	1094	1147	1190	1144	1410
	AT4G36930	SPATULA	T	410	461	398	410	418	387	382	490	497	410	535	519	497	518	442	501	501	457	647	632	559	485	495	620	474	385	484	530	432	665
	AT1G22770	GIGANTEA	T	2240	2132	1578	2108	2193	2281	2161	2545	2391	2550	2135	2785	2575	2657	2804	2424	2484	2310	3397	3397	3220	3060	2285	2221	2574	2263	2452	2605	2553	2936
AT5G15840.1	AT5G15840	CONSTANS	not in a module	0	0	0	0	0	0	0	0	0	0	0	0	0	0	0	0	0	0	0	0	0	1	0	0	0	0	0	0	2	0
AT5G15840.2	AT5G15840	CONSTANS	not in a module	1	0	0	1	1	0	2	2	1	0	3	0	1	0	1	2	1	2	1	0	0	0	0	1	1	0	1	1	0	0
AT1G65480.1	AT1G65480	FT	not in a module	0	0	0	0	0	0	0	0	0	0	0	0	0	0	0	0	0	0	0	0	0	0	0	0	0	0	0	0	0	0
AT1G65480.2	AT1G65480	FT	not in a module	0	0	0	0	0	0	0	0	0	0	0	0	0	0	0	0	0	0	0	0	0	0	0	0	0	0	0	0	0	0
Group means
				310+AMF mean	310-AMF mean	308+AMF mean	308-AMF mean	Col+AMF mean	Col-AMF mean
	AT1G68050	ADAGIO3 (FKF1)	T	42.6667	136	27.75	113	109	358.75
	AT2G25930	ELF3	T	1210	1476	1168.75	1506.75	1541	1861
	AT5G61380	APRR1	T	1031.67	1485	1029.75	1312.75	1448	2102.75
	AT4G36930	SPATULA	T	423	511.333	399.25	475.25	483	580.75
	AT1G22770	GIGANTEA	T	1983.33	2672.33	2185.75	2505.5	2405.25	3268.5
T test result
			Col -AMF vs +AMF	Col -AMF vs 310 -AMF	Col -AMF vs 308 -AMF
		ADAGIO3 (FKF1)	0.00155342	0.0105251	0.00192837
		ELF3	0.0159941	0.0222511	0.00841829
		APRR1	0.000794845	0.00411131	0.000529966
		SPATULA	0.0378448	0.0897189	0.0197291
		GIGANTEA	0.000244868	0.00137368	0.000616947
Group standard error of the mean
				310+AMF SE	310-AMF SE	308+AMF SE	308-AMF SE	Col+AMF SE	Col-AMF SE
	AT1G68050	ADAGIO3 (FKF1)	T	3.4801	33.9755	1.31498	16.2635	10.2062	51.3978
	AT2G25930	ELF3	T	113.42	115.487	53.0462	58.7741	70.9425	90.6366
	AT5G61380	APRR1	T	59.032	119.316	21.4995	99.396	79.6785	89.9587
	AT4G36930	SPATULA	T	19.3132	7.17248	8.73093	15.1788	26.2647	37.2567
	AT1G22770	GIGANTEA	T	205.051	61.1046	36.2661	105.841	97.3485	81.0602

## Sheet: S5C; module S counts
Condition	Gene ID	Gene name	Module placement	1/2| +AM|310	1/2| +AM|310	1/2| +AM|310	1/2| +AM|308	1/2| +AM|308	1/2| +AM|308	1/2| +AM|308	1/2| +AM|col	1/2| +AM|col	1/2| +AM|col	1/2| +AM|col	1/2| -AM|310	1/2| -AM|310	1/2| -AM|310	1/2| -AM|308	1/2| -AM|308	1/2| -AM|308	1/2| -AM|308	1/2| -AM|col	1/2| -AM|col	1/2| -AM|col	1/2| -AM|col	LN| +AM|308	LN| +AM|308	LN| +AM|308	LN| +AM|col	LN| +AM|col	LN| +AM|col	LN| +AM|col	LN|+AM|col
Genotype	NA	NA	NA	310	310	310	308	308	308	308	col	col	col	col	310	310	310	308	308	308	308	col	col	col	col	308	308	308	col	col	col	col	col
Nutrient	NA	NA	NA	1/2	1/2	1/2	1/2	1/2	1/2	1/2	1/2	1/2	1/2	1/2	1/2	1/2	1/2	1/2	1/2	1/2	1/2	1/2	1/2	1/2	1/2	LN	LN	LN	LN	LN	LN	LN	LN
AM	NA	NA	NA	+	+	+	+	+	+	+	+	+	+	+	-	-	-	-	-	-	-	-	-	-	-	+	+	+	+	+	+	+	+
Sample #	NA	NA	NA	R-A1.x.bam	R-A2.x.bam	R-A3.x.bam	R-A4.x.bam	R-A5.x.bam	R-A6.x.bam	R-A7.x.bam	R-A8.x.bam	R-A9.x.bam	R-A10.x.bam	R-A11.x.bam	R-A12.x.bam	R-A13.x.bam	R-A14.x.bam	R-A15.x.bam	R-A16.x.bam	R-A17.x.bam	R-A18.x.bam	R-A19.x.bam	R-A20.x.bam	R-A21.x.bam	R-A22.x.bam	R-A23.x.bam	R-A24.x.bam	A25.x.bam	A35.x.bam	R-A36.x.bam	A37.x.bam	R-A38.x.bam	R-A68.x.bam
	IPD3Min	IPD3Min	NA	10051	8485	8459	36877	34848	35151	32780	0	1	0	0	7748	10704	9889	29432	33915	38640	34402	1	1	0	0	42853	35612	44365	0	0	0	9	19
	AT3G56400	WRKY70	S	920	1390	1016	982	704	1096	729	1349	820	630	769	1671	1005	902	894	774	1002	689	1571	1123	1534	1619	975	671	802	1406	1291	1220	1007	604
	AT3G57260	PR2 (BG2)	S	1	4	3	1	0	4	0	2	3	2	0	3	2	0	1	0	1	1	7	1	3	1	1	2	0	2	3	2	0	0
	AT5G03350	SAI-LLP1	S	1	2	5	0	0	3	0	4	2	0	0	9	2	4	0	0	0	2	13	3	8	5	0	0	0	1	3	7	0	1
	AT1G75040	PR5	S	2347	4552	1873	1320	877	1416	276	4792	4000	1821	1469	8722	2259	2259	2188	861	1246	1112	8338	4828	7585	6168	2544	2233	694	3727	2729	4518	1681	1212
	At4g11000	Ankyrin	S	9	14	12	15	9	9	7	23	11	7	17	32	6	7	17	14	15	16	14	14	31	34	20	6	9	34	16	27	18	9
	AT1G56150	SAUR71	S	5	11	6	2	0	3	3	11	6	4	4	45	3	11	8	1	5	2	25	11	20	22	13	8	17	21	9	13	2	9
	AT1G56510	ADR2	S	13	21	9	13	6	20	7	35	23	11	13	33	20	18	18	14	8	7	37	24	32	44	26	13	14	51	32	57	37	24
	AT4G16860	RPP4	S	33	52	32	24	19	43	7	78	67	56	52	61	48	40	54	30	34	19	108	56	90	97	19	14	6	42	30	38	28	17
	AT3G45290	MLO3	S	15	30	30	13	9	16	7	23	21	17	16	46	22	19	22	31	21	17	42	22	31	50	24	24	19	55	49	45	29	30
	AT1G02450	NIMIN1	S	26	63	38	25	13	71	15	72	25	16	43	70	43	31	46	18	29	28	108	28	71	85	10	5	8	32	26	23	10	10
	AT1G73805	SARD1	S	276	463	271	380	278	548	227	544	318	157	240	526	356	245	423	254	445	332	714	320	527	566	565	292	407	494	426	499	384	206
	AT1G64280	NPR1	not in a module	1277	1322	1099	1299	1053	1240	1079	1231	1172	1316	1202	1290	1188	1256	1275	1101	1236	929	1231	1198	1310	1301	1101	1104	1336	1253	1280	1248	1228	1069
	AT2G40750	AtWRKY54	R	366	431	336	364	289	433	254	444	233	220	339	451	304	378	360	272	370	318	618	424	527	461	367	298	388	516	688	660	680	496
	AT1G08667	antisense of NPR1	R	5	2	2	4	0	5	3	4	0	5	3	1	3	1	1	3	0	4	0	0	0	1	3	2	1	0	0	0	3	1
	AT5G54610	BDA1	S	10	18	16	4	1	17	1	46	18	15	10	32	21	12	11	5	2	1	36	14	28	45	9	3	4	27	15	15	3	5
T-Test result
			-AM col vs 310	-AM col vs 308	+AM col vs 310	+AM col vs 308
		BDA1	0.18349	0.00480315	0.236529	0.0572719
		WRKY70	0.159064	0.00171718	0.186612	0.470479
		SARD1	0.121561	0.0592086	0.426101	0.352122
		NPR1	0.3612	0.091297	0.486465	0.195833
		PR2	0.152069	0.000320166	0.469122	0.0267222
		WRKY54	0.0444502	0.00509078	0.173502	0.353188
		lnc_NPR1	0.0374263	0.0569782	0.5	0.5
		NIMIN1	0.15489	0.026594	0.427078	0.339153
		BGL2	0.249328	0.0841137	0.210914	0.337692
STANDARD ERROR OF THE MEAN
	gene_id	Name		310+AMF SE	310-AMF SE	308+AMF SE	308-AMF SE	Col+AMF SE	Col-AMF SE
	AT3G56400	WRKY70	S	143.371	241.008	96.0975	68.5059	157.535	114.249
	AT3G57260	PR2	S	0.881917	0.881917	0.946485	0.25	0.629153	1.41421
	AT5G03350	SAI-LLP1	S	1.20185	2.08167	0.75	0.5	0.957427	2.17466
	AT1G75040	PR5	S	825.42	2154.33	260.077	289.944	813.613	777.289
	At4g11000	Ankyrin	S	1.45297	8.5049	1.73205	0.645497	3.5	5.37548
	AT1G56150	SAUR71	S	1.85592	12.8755	0.707107	1.58114	1.65202	3.01386
	AT1G56510	ADR2	S	3.52767	4.70225	3.22749	2.59406	5.5	4.2106
	AT4G16860	RPP4	S	6.50641	6.11919	7.48749	7.30725	5.85057	11.2129
	AT3G45290	MLO3	S	5	8.544	2.01556	2.95452	1.65202	6.14241
	AT1G02450	NIMIN1	S	10.8985	11.5326	13.5892	5.80768	12.3491	16.8276
	AT1G73805	SARD1	S	63.1832	81.7116	70.7959	43.9365	83.1859	81.2654
	AT1G64280	NPR1	not in a module	68.0841	29.9852	60.2016	78.2053	31.0171	27.1815
	AT2G40750	AtWRKY54	R	28.0377	42.4356	39.9187	22.3756	52.2988	42.549
	AT1G08667	antisense of NPR1, module R	R	1	0.666667	1.08012	0.912871	1.08012	0.25
	AT5G54610	BDA1	S	2.4037	5.78312	3.81608	2.25	8.08677	6.57489

## Sheet: S5D; all counts
Transcript	gene_id	R-A1.x.bam	R-A2.x.bam	R-A3.x.bam	R-A4.x.bam	R-A5.x.bam	R-A6.x.bam	R-A7.x.bam	R-A8.x.bam	R-A9.x.bam	R-A10.x.bam	R-A11.x.bam	R-A12.x.bam	R-A13.x.bam	R-A14.x.bam	R-A15.x.bam	R-A16.x.bam	R-A17.x.bam	R-A18.x.bam	R-A19.x.bam	R-A20.x.bam	R-A21.x.bam	R-A22.x.bam	R-A23.x.bam	R-A24.x.bam	A25.x.bam	A35.x.bam	R-A36.x.bam	A37.x.bam	R-A38.x.bam	R-A68.x.bam
IPD3Min	IPD3Min	10051	8485	8459	36877	34848	35151	32780	0	1	0	0	7748	10704	9889	29432	33915	38640	34402	1	1	0	0	42853	35612	44365	0	0	0	9	19
AT1G01010.1	AT1G01010	922	994	741	1017	1191	1186	956	779	849	732	672	772	841	692	797	778	919	948	749	689	726	856	1213	1081	1152	1123	1016	1005	1047	863
AT1G01020.1	AT1G01020	0	0	0	0	0	0	0	0	0	0	0	0	0	0	0	0	0	0	0	0	0	0	0	0	0	0	0	0	0	0
AT1G01020.2	AT1G01020	0	0	0	0	0	0	0	0	0	0	0	0	0	0	0	0	0	0	0	0	0	0	0	0	2	0	0	0	0	0
AT1G01020.3	AT1G01020	0	0	0	0	0	0	0	0	0	0	0	0	0	0	0	0	0	0	0	0	0	0	0	0	0	0	0	0	0	0
AT1G01020.4	AT1G01020	0	0	0	0	0	0	0	0	0	0	0	0	0	0	0	0	0	0	0	0	0	0	0	0	0	0	0	0	0	0
AT1G01020.5	AT1G01020	0	0	0	0	0	0	0	0	0	0	0	0	0	0	0	0	0	0	0	0	0	0	0	0	0	0	0	0	0	0
AT1G01020.6	AT1G01020	0	0	0	0	0	0	0	0	0	0	0	0	0	0	0	0	0	0	0	0	0	0	0	0	0	0	0	0	0	0
AT1G01030.1	AT1G01030	0	0	0	0	0	0	0	0	0	0	0	0	0	0	0	0	0	0	0	1	0	0	0	0	0	0	0	0	0	0
AT1G01030.2	AT1G01030	0	0	0	0	0	0	0	0	0	0	0	0	0	0	0	0	0	0	0	0	0	0	0	0	0	0	0	0	0	0
AT1G01040.1	AT1G01040	24	17	11	22	23	34	12	20	22	11	17	17	18	16	19	22	28	14	20	19	17	26	0	4	2	20	6	18	31	8
AT1G01040.2	AT1G01040	0	0	0	0	0	0	0	0	0	0	0	0	0	0	0	0	0	0	0	0	0	0	0	0	0	0	0	0	0	0
AT1G01050.1	AT1G01050	374	304	374	363	394	343	366	334	397	358	302	408	331	441	344	298	288	288	321	340	312	254	306	263	283	154	200	164	149	292
AT1G01050.2	AT1G01050	0	1	2	2	0	1	1	0	0	2	7	0	2	1	0	1	1	0	1	0	0	3	0	2	2	3	2	1	1	1
AT1G01060.1	AT1G01060	0	0	0	0	0	0	0	0	0	0	0	0	0	0	0	0	0	0	0	0	0	0	0	0	0	0	0	0	0	0
AT1G01060.2	AT1G01060	0	0	0	0	0	0	0	0	0	0	0	0	0	0	0	0	0	0	0	0	0	0	0	0	0	0	0	0	0	0
AT1G01060.3	AT1G01060	0	0	0	0	0	0	0	0	0	0	0	0	0	0	0	0	0	0	0	0	0	0	0	0	0	0	0	0	0	0
AT1G01060.4	AT1G01060	0	0	0	0	0	0	0	0	0	0	0	0	0	0	0	0	0	0	0	0	0	0	0	0	0	0	0	0	0	0
AT1G01060.5	AT1G01060	0	0	0	0	0	0	0	0	0	0	0	0	0	0	0	0	0	0	0	0	0	0	0	0	0	0	0	0	0	0
AT1G01060.6	AT1G01060	0	0	0	0	0	0	0	0	0	0	0	0	0	0	0	0	0	0	0	0	0	0	0	0	0	0	0	0	0	0
AT1G01060.7	AT1G01060	5	4	4	7	5	5	7	3	7	5	7	2	2	3	7	1	3	3	2	2	3	0	3	2	3	8	7	8	4	3
AT1G01060.8	AT1G01060	0	0	0	0	0	0	0	0	0	0	0	0	0	0	0	0	0	0	0	0	0	0	0	0	0	0	0	0	0	0
AT1G01070.1	AT1G01070	3	0	2	0	1	1	3	2	5	2	8	4	6	3	2	0	0	4	1	4	1	0	1	2	0	0	1	2	2	1
AT1G01070.2	AT1G01070	1	0	0	0	1	0	0	0	0	0	0	0	0	0	0	0	0	1	0	2	0	0	0	0	0	0	0	0	0	0
AT1G01080.1	AT1G01080	0	0	0	0	0	0	0	0	0	0	0	0	0	0	0	0	0	0	0	0	0	0	0	0	0	0	0	0	0	0
AT1G01080.2	AT1G01080	0	0	0	0	0	0	1	1	0	0	0	0	0	0	0	0	0	0	0	0	0	0	0	0	0	0	0	0	0	0
AT1G01080.3	AT1G01080	0	0	0	0	0	0	0	0	0	0	0	0	0	0	0	0	1	0	0	0	0	0	0	0	0	0	0	0	0	0
AT1G01090.1	AT1G01090	5801	5278	7165	5438	5796	5561	5978	5798	5905	5983	5170	5627	6061	5511	5615	5441	5809	5918	4976	5151	5412	5682	5022	5493	5264	3754	4792	4933	4715	5166
AT1G01100.1	AT1G01100	8	3	9	7	1	3	6	4	4	4	5	2	2	5	3	11	6	6	5	5	1	6	8	6	7	1	6	5	4	12
AT1G01100.2	AT1G01100	0	0	0	0	0	0	0	0	1	0	0	0	0	1	0	1	0	0	1	0	1	0	0	0	2	0	0	0	0	1
AT1G01100.3	AT1G01100	0	0	0	0	0	0	0	0	0	0	0	0	0	0	0	0	0	0	0	0	0	0	0	0	0	0	0	0	0	0
AT1G01100.4	AT1G01100	0	0	0	0	0	0	0	0	0	0	0	0	0	0	0	0	0	0	0	0	0	0	0	0	0	0	0	0	0	0
AT1G01110.1	AT1G01110	0	0	0	0	0	0	0	0	0	0	0	0	0	0	0	0	0	0	0	0	0	0	0	0	0	0	0	0	0	0
AT1G01110.2	AT1G01110	0	0	0	0	0	0	0	0	0	0	0	0	0	0	0	0	0	0	0	0	0	0	0	0	0	0	0	0	0	1
AT1G01120.1	AT1G01120	2390	2071	2456	2302	2152	2416	2684	2257	2776	2852	2487	2165	2504	1898	2392	1812	1936	1941	1721	1542	1788	2399	2107	1961	1833	2424	2461	2740	3073	2269
AT1G01130.1	AT1G01130	16	19	19	21	15	15	9	18	20	12	17	12	23	14	26	20	20	20	16	17	13	13	38	18	33	8	25	24	19	19
AT1G01140.1	AT1G01140	0	0	0	0	0	0	0	0	0	0	0	0	0	0	0	0	0	0	0	0	0	0	0	0	0	0	0	0	0	0
AT1G01140.2	AT1G01140	0	0	0	0	0	0	0	0	0	0	0	0	0	0	0	0	0	0	0	0	0	0	0	0	0	0	0	0	0	0
AT1G01140.3	AT1G01140	0	0	0	0	0	0	0	0	0	0	0	0	0	0	0	0	0	0	0	1	0	0	0	0	0	0	0	0	0	0
AT1G01150.1	AT1G01150	0	0	0	0	1	0	0	0	0	0	0	0	0	0	0	0	1	0	0	0	0	0	0	0	0	0	0	0	0	0
AT1G01150.2	AT1G01150	0	0	0	0	0	0	0	0	0	0	0	0	0	0	0	0	0	0	0	0	0	0	0	0	0	0	0	0	0	0
AT1G01150.3	AT1G01150	1	0	0	0	2	1	0	2	1	1	0	1	0	1	0	0	0	0	0	1	1	0	3	0	0	0	0	0	0	1
AT1G01160.1	AT1G01160	0	0	0	0	0	0	0	0	0	0	0	0	0	0	0	0	0	0	0	0	0	0	0	0	0	0	0	0	0	0
AT1G01160.2	AT1G01160	82	74	65	74	99	90	90	73	102	83	60	62	102	93	60	80	93	104	89	95	82	71	87	84	69	76	77	92	58	99
AT1G01170.1	AT1G01170	0	0	0	0	0	0	0	1	0	0	0	1	0	0	0	0	0	0	0	0	0	0	0	0	0	0	0	0	0	0
AT1G01170.2	AT1G01170	0	0	0	0	0	0	0	0	0	0	0	0	0	0	0	0	0	0	0	0	0	0	0	0	0	0	0	0	0	0
AT1G01180.1	AT1G01180	444	379	468	418	268	444	404	416	478	603	430	379	488	441	449	309	415	262	426	441	442	432	394	353	316	346	468	429	460	377
AT1G01190.1	AT1G01190	102	100	78	84	105	80	69	92	80	66	46	85	121	82	82	37	73	79	66	68	67	80	161	127	167	102	100	77	117	276
AT1G01190.2	AT1G01190	3	6	3	4	9	4	3	2	5	2	4	5	1	4	4	0	3	2	5	3	3	3	3	2	1	7	10	4	4	10
AT1G01200.1	AT1G01200	236	174	202	145	158	204	185	185	168	204	97	174	200	160	172	164	153	229	135	165	154	198	243	225	270	191	227	195	210	263
AT1G01210.1	AT1G01210	0	0	0	0	0	0	0	0	0	0	0	0	0	0	0	0	0	0	0	0	0	0	0	0	0	0	0	0	0	0
AT1G01210.2	AT1G01210	3	0	0	1	0	0	0	1	0	1	0	0	0	0	1	1	0	0	0	1	0	0	0	1	0	2	0	0	1	0
AT1G01210.3	AT1G01210	45	40	43	41	53	27	45	42	45	46	44	30	43	48	47	43	27	40	38	54	38	30	56	52	61	36	58	40	31	48
AT1G01220.1	AT1G01220	0	0	0	0	0	0	0	0	0	0	0	0	0	0	0	0	0	0	0	0	0	0	0	0	0	0	0	0	0	0
AT1G01220.2	AT1G01220	0	0	0	0	0	0	0	0	0	0	0	0	0	0	0	0	0	0	0	0	0	0	0	0	0	0	0	0	0	0
AT1G01220.3	AT1G01220	0	0	0	0	0	0	0	0	0	0	0	0	0	0	0	0	0	0	0	0	0	0	0	0	0	0	0	0	0	0
AT1G01220.4	AT1G01220	0	0	0	0	0	0	0	0	0	0	0	0	0	0	0	0	0	0	0	0	0	0	0	0	0	0	0	0	0	0
AT1G01220.5	AT1G01220	0	0	0	0	0	0	0	0	0	0	0	0	0	0	0	0	0	0	0	0	0	0	0	0	0	0	0	0	0	0
AT1G01220.6	AT1G01220	0	0	0	0	0	0	0	0	0	0	0	0	0	0	0	0	0	0	0	0	0	0	0	0	0	0	0	0	0	0
AT1G01220.7	AT1G01220	0	0	0	0	0	0	0	0	0	0	0	0	0	0	0	0	0	0	0	0	0	0	0	0	0	0	0	0	0	0
AT1G01220.8	AT1G01220	0	0	0	0	0	0	0	0	0	0	0	0	0	0	0	0	0	0	0	0	0	0	0	0	0	0	0	0	0	0
AT1G01225.1	AT1G01225	233	282	259	270	328	304	287	292	242	253	223	271	277	263	287	352	323	360	271	275	319	316	272	278	243	234	298	290	289	277
AT1G01230.1	AT1G01230	1202	1194	1329	1251	1096	1202	1158	1294	1256	1159	1009	1159	1206	1242	1237	1235	1255	1137	1304	1227	1200	1246	1245	1108	1114	902	1189	1066	1108	1085
AT1G01240.1	AT1G01240	0	0	0	0	0	0	0	0	0	0	0	0	0	0	0	0	0	0	0	0	0	0	0	0	0	0	0	0	0	0
AT1G01240.2	AT1G01240	0	0	0	0	0	0	0	0	0	0	0	0	0	0	0	0	0	0	0	0	0	0	0	0	0	0	0	0	0	0
AT1G01240.3	AT1G01240	0	0	0	0	0	1	0	0	0	0	0	0	0	0	0	0	0	1	0	1	0	1	0	0	0	0	0	0	0	0
AT1G01240.4	AT1G01240	0	0	0	0	0	0	0	0	0	0	0	0	0	0	0	0	0	0	0	0	0	0	0	0	0	0	0	0	0	0
AT1G01240.5	AT1G01240	0	0	0	0	0	0	0	0	0	0	0	0	0	0	0	0	0	0	0	0	0	0	0	0	0	0	0	0	0	0
AT1G01250.1	AT1G01250	0	0	2	2	3	1	1	3	7	4	4	0	1	1	2	3	2	1	0	1	0	1	8	1	3	4	6	5	10	4
AT1G01260.1	AT1G01260	0	0	0	0	0	0	0	0	1	0	0	0	0	0	0	0	0	1	0	1	0	0	0	0	0	0	0	0	0	0
AT1G01260.2	AT1G01260	0	0	0	0	0	0	0	0	0	0	0	0	0	0	0	0	0	0	0	0	0	0	0	0	0	0	0	0	0	0
AT1G01260.3	AT1G01260	0	0	0	0	0	0	0	0	0	0	0	0	0	0	0	0	0	0	0	0	0	1	0	0	0	0	0	0	2	1
AT1G01270.1	AT1G01270	0	0	0	0	0	0	0	0	0	0	0	0	0	0	0	0	0	0	0	0	0	0	0	0	0	0	0	0	0	0
AT1G01280.1	AT1G01280	0	0	0	0	0	0	0	0	0	0	0	0	0	0	0	0	0	0	0	0	0	0	0	0	0	0	0	0	0	0
AT1G01290.1	AT1G01290	37	29	44	42	37	32	48	41	35	39	25	40	36	28	31	32	37	38	37	43	43	34	31	51	41	18	41	22	36	55
AT1G01290.2	AT1G01290	0	0	0	0	0	0	0	0	0	0	0	0	0	0	0	0	0	0	0	0	0	0	0	0	0	0	0	0	0	0
AT1G01300.1	AT1G01300	2545	2755	3383	2678	2740	2625	2986	3178	2602	2662	2038	3082	3079	3249	3015	2982	3027	3888	2865	3022	3607	3103	2935	2998	2454	2040	2285	2492	2133	2928
AT1G01305.1	AT1G01305	0	0	0	0	0	0	0	0	0	0	0	0	0	0	0	0	0	0	0	1	0	0	0	0	0	0	0	0	0	0
AT1G01310.1	AT1G01310	2	4	3	3	4	6	2	5	8	6	0	8	4	8	3	8	4	7	3	5	4	1	6	6	8	1	2	5	5	3
AT1G01320.1	AT1G01320	0	0	0	0	0	0	0	0	0	0	0	0	0	0	0	0	0	0	0	0	0	0	0	0	0	0	0	0	0	0
AT1G01320.2	AT1G01320	0	0	0	0	0	0	0	0	0	0	0	0	0	0	0	0	0	0	0	0	0	0	0	0	0	0	0	0	0	0
AT1G01320.3	AT1G01320	0	0	0	0	0	0	0	0	0	0	0	0	0	0	0	0	0	0	0	0	0	0	0	0	0	0	0	0	0	0
AT1G01335.1	AT1G01335	0	0	0	0	0	0	0	0	0	0	0	0	0	0	0	0	0	0	0	0	0	0	0	0	0	0	0	0	0	0
AT1G01340.1	AT1G01340	0	0	1	0	1	1	0	1	0	2	1	0	0	0	1	1	1	0	0	1	2	2	0	0	0	0	1	1	0	1
AT1G01340.2	AT1G01340	165	199	71	119	120	178	106	98	96	98	73	155	104	100	102	102	150	85	100	103	106	197	100	109	49	298	227	230	229	126
AT1G01350.1	AT1G01350	585	618	602	668	625	560	611	673	565	579	669	620	658	685	601	630	595	713	642	568	603	591	659	647	685	536	662	582	597	614
AT1G01355.1	AT1G01355	0	0	0	0	0	0	0	0	0	0	0	0	0	0	0	0	0	0	0	0	0	0	0	0	0	0	0	0	0	0
AT1G01355.2	AT1G01355	0	0	0	0	0	0	0	0	0	0	0	0	0	0	0	0	0	0	0	0	0	0	0	0	0	0	0	0	0	0
AT1G01355.3	AT1G01355	0	0	0	0	0	0	0	0	0	0	0	0	0	0	0	0	0	0	0	0	0	0	0	0	0	0	0	0	0	0
AT1G01360.1	AT1G01360	639	722	539	589	548	558	574	644	633	819	596	594	653	612	663	573	650	444	658	741	637	583	738	849	904	826	921	953	1021	1014
AT1G01370.1	AT1G01370	0	0	0	0	0	0	0	0	0	0	0	0	0	0	0	0	0	0	0	0	0	0	0	0	0	0	0	0	0	0
AT1G01370.2	AT1G01370	1	0	0	0	0	0	0	0	0	0	0	1	0	0	0	1	0	0	0	1	0	0	0	0	0	0	0	0	0	0
AT1G01370.3	AT1G01370	0	0	0	0	0	0	1	0	0	0	0	0	2	5	0	2	3	4	1	1	2	2	3	7	0	0	2	1	0	3
AT1G01370.4	AT1G01370	0	0	0	0	0	0	0	0	0	0	0	0	0	0	0	0	0	0	0	0	0	0	0	0	0	0	0	0	0	0
AT1G01380.1	AT1G01380	0	0	0	0	0	0	0	0	0	0	0	0	0	0	0	0	0	0	0	0	0	0	0	0	0	0	0	0	0	0
AT1G01380.2	AT1G01380	2	1	0	0	0	0	1	0	0	0	0	0	0	0	0	0	0	0	1	1	0	0	3	2	0	5	2	0	5	7
AT1G01380.3	AT1G01380	0	0	0	0	0	0	0	0	0	0	0	0	0	0	0	0	0	0	0	0	0	0	0	0	0	0	0	0	0	0
AT1G01390.1	AT1G01390	0	0	0	0	0	0	0	0	0	0	0	0	0	0	0	0	0	0	0	0	0	0	0	0	0	0	0	0	0	0
AT1G01390.2	AT1G01390	0	0	0	0	0	0	0	0	0	0	0	0	0	0	0	0	0	0	0	0	0	0	0	0	0	0	0	0	0	0
AT1G01400.1	AT1G01400	0	0	0	0	0	0	1	0	0	0	0	1	0	0	0	0	0	0	0	0	0	0	0	0	0	0	0	0	0	0
AT1G01410.1	AT1G01410	0	0	0	0	0	0	0	0	0	0	0	0	0	0	0	0	0	0	0	0	0	0	0	0	0	0	0	0	0	0
AT1G01420.1	AT1G01420	0	0	0	0	0	0	0	0	0	0	0	0	0	0	0	0	0	0	0	0	0	0	0	0	0	0	0	0	0	0
AT1G01420.2	AT1G01420	0	0	0	0	0	0	0	0	0	0	1	0	0	0	0	0	0	0	0	0	0	1	0	0	0	0	0	0	0	0
AT1G01430.1	AT1G01430	668	580	837	692	645	709	735	741	646	663	574	590	673	823	708	634	659	689	652	785	693	579	461	462	429	433	518	511	562	474
AT1G01440.1	AT1G01440	837	748	671	763	715	794	783	786	733	776	759	702	740	799	745	722	781	652	770	796	755	818	693	739	740	951	867	870	917	704
AT1G01448.1	AT1G01448	10	6	6	9	4	7	6	14	9	6	8	4	6	7	8	6	7	5	5	12	4	6	4	10	6	4	5	7	2	8
AT1G01448.2	AT1G01448	0	0	0	0	0	0	0	0	0	0	0	0	0	0	0	0	0	0	0	0	0	0	0	0	0	0	0	0	0	0
AT1G01448.3	AT1G01448	0	0	0	0	0	0	0	0	0	0	0	0	0	0	0	0	0	0	0	0	0	0	0	0	0	0	0	0	0	0
AT1G01450.1	AT1G01450	11	8	9	3	6	8	10	10	7	11	15	4	9	8	8	11	3	8	7	6	11	4	8	4	3	2	5	2	4	7
AT1G01453.1	AT1G01453	1	2	0	2	0	0	0	5	0	1	0	3	0	1	1	0	4	0	2	0	6	0	4	2	1	1	3	1	2	3
AT1G01453.2	AT1G01453	0	0	0	0	0	0	0	0	0	0	0	1	0	0	0	0	0	0	0	0	1	0	0	0	0	1	0	0	1	0
AT1G01460.1	AT1G01460	0	0	0	0	0	0	1	1	0	0	0	0	0	1	0	2	0	0	0	1	0	0	6	2	4	0	0	0	2	0
AT1G01470.1	AT1G01470	1697	1479	1930	1613	1703	1567	2045	1874	2071	2011	1912	1908	2196	2082	2070	1899	1873	1743	1808	1766	1976	2958	2561	1841	2622	1592	1717	1473	1898	2116
AT1G01480.1	AT1G01480	9	4	4	10	10	12	13	4	7	7	3	6	3	4	8	14	7	11	3	5	5	13	3	8	14	27	16	19	12	4
AT1G01480.2	AT1G01480	0	0	0	0	0	0	0	0	0	0	0	0	0	0	0	0	0	1	0	0	0	0	0	0	0	0	0	0	0	0
AT1G01490.1	AT1G01490	19	20	22	17	24	9	21	26	26	15	11	17	18	13	8	19	18	14	16	14	18	18	16	16	13	26	37	21	16	11
AT1G01490.2	AT1G01490	0	0	0	0	0	0	0	0	0	0	0	0	0	0	0	0	0	0	0	0	0	0	0	0	0	0	0	0	0	0
AT1G01490.3	AT1G01490	8	9	4	8	5	2	14	6	5	6	17	2	6	5	8	8	7	4	7	4	1	8	12	6	7	16	7	4	4	9
AT1G01490.4	AT1G01490	0	0	0	0	0	0	0	0	0	0	0	0	0	0	0	0	0	0	0	0	0	0	0	0	0	0	0	0	0	0
AT1G01500.1	AT1G01500	477	383	399	436	462	492	482	426	423	475	391	387	513	470	466	412	468	435	458	482	390	497	444	474	465	405	415	423	441	466
AT1G01510.1	AT1G01510	1606	1570	1548	1616	1759	1679	1589	1756	1780	1670	1724	1771	1671	1852	1879	1635	1672	1734	1685	1687	1861	1680	1578	1664	1641	1316	1470	1551	1458	1554
AT1G01520.1	AT1G01520	0	0	0	0	0	0	0	0	0	0	0	0	0	0	0	0	0	0	0	0	0	0	0	0	0	0	0	0	0	0
AT1G01520.2	AT1G01520	0	0	0	0	0	0	0	0	0	0	0	0	0	0	0	0	0	0	0	0	0	0	0	0	0	0	0	0	0	0
AT1G01520.3	AT1G01520	0	0	0	0	0	0	0	0	0	0	0	0	0	0	0	0	0	0	0	0	0	0	0	0	0	0	0	0	0	0
AT1G01520.4	AT1G01520	0	0	0	0	0	0	0	0	0	0	0	0	0	0	0	0	0	0	0	0	0	0	0	0	0	0	0	0	0	0
AT1G01520.5	AT1G01520	0	0	0	0	0	0	0	0	0	0	0	0	0	0	0	0	0	0	0	0	0	0	0	0	0	0	0	0	0	0
AT1G01530.1	AT1G01530	0	0	1	0	0	0	0	1	0	1	0	1	1	1	1	0	0	0	0	0	1	4	0	0	0	0	0	1	0	0
AT1G01540.1	AT1G01540	0	0	0	0	0	0	0	0	0	0	0	0	0	0	0	0	0	0	0	0	0	0	0	0	0	0	0	0	0	1
AT1G01540.2	AT1G01540	2	3	2	3	3	2	0	4	4	0	0	3	0	3	1	3	3	5	2	2	1	2	3	2	1	5	1	2	6	7
AT1G01550.1	AT1G01550	0	1	0	0	0	0	0	0	0	0	0	0	0	1	0	1	0	0	0	0	0	0	0	0	0	0	1	0	0	0
AT1G01550.2	AT1G01550	8	7	10	9	7	10	8	10	9	8	6	12	8	8	8	7	9	11	5	12	6	10	4	12	6	10	14	11	3	7
AT1G01560.1	AT1G01560	0	0	0	0	0	0	0	0	0	0	0	0	0	0	0	0	0	0	0	0	0	0	0	0	0	0	0	0	0	0
AT1G01560.2	AT1G01560	0	0	0	0	0	0	0	0	0	0	0	0	0	0	0	0	0	0	0	0	0	0	0	0	0	0	0	0	0	0
AT1G01560.3	AT1G01560	0	0	0	0	0	0	0	0	0	0	0	0	0	0	0	0	0	0	0	0	0	0	0	0	0	0	0	0	0	0
AT1G01560.4	AT1G01560	0	0	0	0	0	0	0	0	0	0	0	0	0	0	0	0	0	0	0	0	0	0	0	0	0	0	0	0	0	0
AT1G01570.1	AT1G01570	0	0	0	0	0	0	0	0	0	0	0	0	0	0	0	0	0	0	0	0	0	0	0	0	0	0	0	0	0	0
AT1G01570.2	AT1G01570	6	12	9	15	10	2	5	9	9	7	10	12	14	8	4	6	3	8	10	8	9	10	4	7	6	1	7	6	6	2
AT1G01580.1	AT1G01580	0	0	0	0	0	0	0	0	0	0	0	0	0	0	0	0	0	0	0	0	0	0	0	0	0	0	0	0	0	0
AT1G01580.2	AT1G01580	0	0	0	0	0	0	0	0	0	0	0	0	0	0	0	0	0	0	0	0	0	0	0	0	0	0	0	0	0	0
AT1G01590.1	AT1G01590	0	1	2	2	1	5	0	4	1	1	0	0	0	1	2	1	0	2	0	0	0	3	0	0	0	0	0	0	1	0
AT1G01600.1	AT1G01600	278	246	297	239	204	244	269	196	290	205	222	245	201	169	167	259	203	241	121	89	186	275	242	279	309	234	328	309	341	303
AT1G01610.1	AT1G01610	2260	1730	2794	2044	2022	2142	2241	2118	2761	2589	2631	1872	1969	1865	1746	1912	1782	1743	1413	1342	1774	2098	1601	1558	1474	1674	2053	2098	2263	1512
AT1G01620.1	AT1G01620	0	1	0	0	0	0	0	1	0	0	1	0	1	4	0	0	0	0	2	1	0	0	0	0	0	0	0	0	0	0
AT1G01620.2	AT1G01620	0	0	0	0	0	0	0	0	0	0	0	0	0	0	0	0	0	0	0	0	0	0	0	0	0	0	0	0	0	0
AT1G01630.1	AT1G01630	1506	1502	1598	1509	1372	1542	1492	1402	1416	1413	1162	1467	1355	1354	1325	1442	1379	1488	1284	1406	1510	1321	1918	1715	1764	1520	1648	1806	1949	1635
AT1G01640.1	AT1G01640	0	0	0	0	0	0	1	0	1	2	0	0	2	0	2	1	0	0	2	1	1	1	0	0	1	0	1	0	0	1
AT1G01640.2	AT1G01640	0	0	0	0	0	0	0	0	0	0	0	0	0	0	0	0	0	0	0	0	0	0	0	0	0	0	0	0	0	0
AT1G01650.1	AT1G01650	0	0	0	0	0	0	0	0	0	0	0	0	0	0	0	0	0	0	0	0	0	0	0	0	0	0	0	0	0	0
AT1G01650.2	AT1G01650	1	0	2	0	2	3	1	4	0	4	1	2	2	1	0	1	1	2	2	1	3	1	1	2	3	2	4	3	0	0
AT1G01650.3	AT1G01650	2	2	1	3	3	1	1	5	0	3	3	3	1	3	2	1	1	0	1	5	0	4	6	2	2	3	4	3	3	3
AT1G01650.4	AT1G01650	0	0	0	0	0	0	0	0	0	0	0	0	0	0	0	0	0	0	0	0	0	0	0	0	0	0	0	0	0	0
AT1G01660.1	AT1G01660	0	0	0	0	0	0	0	0	0	0	0	0	0	0	0	0	0	0	0	0	0	0	0	0	0	0	0	0	0	0
AT1G01660.2	AT1G01660	7	3	6	3	1	1	6	4	0	1	0	7	5	3	5	3	2	3	8	7	3	3	4	12	11	3	3	5	4	10
AT1G01670.1	AT1G01670	9	6	5	8	13	13	6	16	5	5	1	14	8	8	7	5	6	13	6	5	11	6	9	11	9	3	6	11	1	5
AT1G01670.2	AT1G01670	0	0	0	0	0	0	0	0	0	0	0	0	0	0	0	0	0	0	0	0	0	0	0	0	0	0	0	0	0	0
AT1G01670.3	AT1G01670	0	0	0	0	0	0	0	0	0	1	1	0	0	0	1	0	0	0	0	0	0	0	0	1	0	1	0	0	0	0
AT1G01680.1	AT1G01680	166	217	195	218	120	225	113	170	80	33	74	202	171	149	142	98	148	142	229	95	155	108	462	150	268	196	177	151	156	143
AT1G01690.1	AT1G01690	0	0	0	0	0	0	0	0	0	0	0	0	0	0	0	0	0	0	0	0	0	0	0	0	0	0	0	0	0	0
AT1G01690.2	AT1G01690	0	0	0	0	0	0	0	0	0	0	0	0	0	0	0	0	0	0	0	0	0	0	0	0	0	0	0	0	0	0
AT1G01690.3	AT1G01690	0	0	0	0	0	0	0	0	0	0	0	0	0	0	0	0	0	0	0	0	0	0	0	0	0	0	0	0	0	0
AT1G01695.1	AT1G01695	13	11	14	7	11	9	10	15	16	8	6	11	16	10	14	6	6	16	18	11	12	16	23	15	23	16	15	14	16	24
AT1G01700.1	AT1G01700	0	0	0	0	0	0	0	0	0	0	0	0	0	0	0	0	0	0	0	0	0	0	0	0	0	0	0	0	0	0
AT1G01700.2	AT1G01700	0	0	0	0	0	0	0	0	0	0	0	0	0	0	0	0	0	0	0	0	0	0	0	0	0	0	0	0	0	0
AT1G01700.3	AT1G01700	0	0	0	0	0	0	0	0	0	0	0	0	0	0	0	0	0	0	0	0	0	0	0	0	0	0	0	0	0	0
AT1G01700.4	AT1G01700	0	0	0	0	0	0	0	0	0	0	0	0	0	0	0	0	0	0	0	0	0	0	0	0	0	0	0	0	0	0
AT1G01700.5	AT1G01700	0	0	0	0	0	0	0	0	0	0	0	0	0	0	0	0	0	0	0	0	0	0	0	0	0	0	0	0	0	0
AT1G01710.1	AT1G01710	1018	961	992	1114	1251	1270	1216	998	1068	1050	962	948	967	997	1174	1058	1049	982	1009	914	967	985	1095	988	973	901	1089	1078	950	890
AT1G01715.1	AT1G01715	27	18	40	26	23	28	24	34	36	20	19	37	35	25	43	31	44	52	35	37	40	40	48	33	41	23	39	27	36	38
AT1G01715.2	AT1G01715	0	0	0	0	0	0	0	0	0	0	0	0	0	0	0	0	0	0	0	0	0	0	0	0	0	0	0	0	0	0
AT1G01720.1	AT1G01720	1796	1890	1746	1798	2153	1908	1900	1754	2548	2328	2397	2115	2375	1797	1892	1618	1590	1634	1674	1598	1424	1737	2513	2684	2817	2309	2742	2651	2566	2537
AT1G01725.1	AT1G01725	250	262	170	214	215	235	209	229	279	276	285	263	242	241	269	194	200	196	282	305	219	283	282	287	303	252	313	242	278	271
AT1G01730.1	AT1G01730	910	871	832	871	977	789	753	942	1092	961	941	869	890	950	987	659	702	616	948	876	730	770	897	704	968	627	779	722	733	841
AT1G01740.1	AT1G01740	0	0	0	0	0	0	0	0	0	0	0	0	0	0	0	0	0	0	0	0	0	0	0	0	0	0	0	0	0	0
AT1G01740.2	AT1G01740	0	0	0	0	0	0	0	0	0	0	0	0	0	0	0	0	0	0	0	0	0	0	0	0	0	0	0	0	0	0
AT1G01740.3	AT1G01740	0	1	4	0	4	1	1	1	0	1	1	1	3	2	2	1	2	2	2	2	1	1	0	2	0	2	3	0	4	0
AT1G01740.4	AT1G01740	0	0	0	0	0	0	0	0	0	0	0	0	0	0	0	0	0	0	0	0	0	0	0	0	0	0	0	0	0	0
AT1G01740.5	AT1G01740	0	0	0	0	0	0	0	0	0	0	0	0	0	0	0	0	0	0	0	0	0	0	0	0	0	0	0	0	0	0
AT1G01750.1	AT1G01750	58	128	103	105	39	75	77	120	64	79	31	99	58	74	42	79	73	74	115	126	126	51	191	175	236	99	175	144	177	170
AT1G01750.2	AT1G01750	1	2	0	0	1	1	0	0	0	0	0	0	1	0	0	0	0	0	0	1	1	1	0	1	0	2	1	1	0	1
AT1G01760.1	AT1G01760	2	4	10	3	2	2	4	4	2	2	4	2	4	2	3	3	3	1	5	4	2	1	9	3	5	1	3	4	3	7
AT1G01760.2	AT1G01760	1	2	3	2	1	2	2	2	0	0	3	2	1	1	3	3	1	1	1	2	3	1	0	0	1	1	0	2	2	1
AT1G01760.3	AT1G01760	0	0	0	0	0	0	0	0	0	0	0	0	0	0	0	0	0	0	0	0	0	0	0	0	0	0	0	0	0	0
AT1G01760.4	AT1G01760	0	0	0	0	0	0	0	0	0	0	0	0	0	0	0	0	0	0	0	0	0	0	0	0	0	0	0	0	0	0
AT1G01770.1	AT1G01770	571	578	392	640	608	560	547	579	653	735	921	571	574	815	752	625	654	463	783	767	635	693	471	514	462	414	455	489	471	460
AT1G01780.1	AT1G01780	755	748	666	749	731	607	699	688	741	781	657	686	688	705	777	646	736	627	764	833	783	652	912	869	851	596	733	751	858	744
AT1G01790.1	AT1G01790	0	0	0	0	0	0	0	0	0	0	0	0	0	0	0	0	0	0	0	0	0	0	0	0	0	0	0	0	0	0
AT1G01790.2	AT1G01790	0	0	0	0	0	0	0	0	0	0	0	0	0	0	0	0	0	0	0	0	0	0	0	0	0	0	0	0	0	0
AT1G01800.1	AT1G01800	1	0	1	0	0	1	0	0	0	0	0	0	0	0	0	0	0	0	0	0	0	0	1	0	0	0	0	0	0	0
AT1G01800.2	AT1G01800	0	0	0	0	0	0	0	0	0	0	0	0	0	0	1	0	0	0	0	0	0	0	0	1	0	0	0	0	0	0
AT1G01810.1	AT1G01810	21	9	19	12	14	12	14	9	9	21	12	14	15	12	16	27	9	16	9	10	9	4	11	17	20	22	31	8	24	14
AT1G01820.1	AT1G01820	2392	2394	2120	2277	2241	2324	2331	2826	2486	2862	2704	2639	2476	2760	2820	2604	2902	2262	3509	3475	2985	3046	2215	2653	1998	1934	2357	2050	1969	2450
AT1G01830.1	AT1G01830	0	0	0	0	0	0	0	0	0	0	0	0	0	0	0	0	0	0	0	0	0	0	0	0	0	0	0	0	0	0
AT1G01830.2	AT1G01830	36	20	18	23	29	29	33	20	23	34	40	39	25	20	28	40	33	30	33	31	27	29	14	15	20	16	15	22	17	19
AT1G01830.3	AT1G01830	2	0	1	2	1	0	2	3	0	1	0	2	1	3	2	2	1	1	1	0	3	1	0	1	1	1	1	2	2	2
AT1G01840.1	AT1G01840	23	28	33	29	40	25	24	17	46	24	17	24	29	26	20	28	30	31	24	26	17	25	31	35	38	29	35	27	35	34
AT1G01860.1	AT1G01860	26	18	25	32	34	33	30	35	30	30	39	18	39	29	39	23	42	35	22	21	29	30	31	50	37	23	27	29	26	31
AT1G01860.2	AT1G01860	0	0	0	0	0	0	0	0	0	0	0	0	0	0	0	0	0	0	0	0	0	0	0	0	0	0	0	0	0	0
AT1G01860.3	AT1G01860	0	0	0	0	0	0	0	0	0	0	0	0	0	0	0	0	0	0	0	0	0	0	0	0	0	0	0	0	0	0
AT1G01860.4	AT1G01860	0	0	0	0	0	0	0	0	0	0	0	0	0	0	0	0	0	0	0	0	0	0	0	0	0	0	0	0	0	0
AT1G01860.5	AT1G01860	0	0	0	0	0	0	0	0	0	0	0	0	0	0	0	0	0	0	0	0	0	0	0	0	0	0	0	0	0	0
AT1G01870.1	AT1G01870	0	0	0	0	0	0	0	0	0	0	0	0	0	0	0	0	0	0	0	0	0	0	0	0	0	0	0	0	0	0
AT1G01880.1	AT1G01880	0	0	0	0	0	0	0	0	0	0	0	0	0	0	0	0	0	0	0	0	0	0	0	0	0	0	0	0	0	0
AT1G01880.2	AT1G01880	0	0	0	0	0	0	0	0	0	0	0	0	0	0	0	0	0	0	0	0	0	0	0	0	0	0	0	0	0	0
AT1G01880.3	AT1G01880	0	0	0	0	0	0	0	0	0	0	0	0	0	0	0	0	0	0	0	0	0	0	0	0	0	0	0	0	0	0
AT1G01880.4	AT1G01880	0	0	0	0	0	0	0	0	0	0	0	0	0	0	0	0	0	0	0	0	0	0	0	0	0	0	0	0	0	0
AT1G01890.1	AT1G01890	0	0	0	0	0	0	0	0	0	0	0	0	0	0	0	0	0	0	0	0	0	0	0	0	0	0	0	0	0	0
AT1G01900.1	AT1G01900	204	135	182	192	220	163	181	206	218	178	140	151	226	188	169	204	147	171	160	130	143	174	110	64	70	81	91	84	93	91
AT1G01910.1	AT1G01910	0	0	0	0	0	0	0	0	0	0	0	0	0	0	0	0	0	0	0	0	0	0	0	0	0	0	0	0	0	0
AT1G01910.2	AT1G01910	0	0	0	0	0	0	0	0	0	0	0	0	0	0	0	0	0	0	0	0	0	0	0	0	0	0	0	0	0	0
AT1G01910.3	AT1G01910	0	0	0	0	0	0	0	0	0	0	0	0	0	0	0	0	0	0	0	0	0	0	0	0	0	1	0	0	0	0
AT1G01910.4	AT1G01910	0	0	0	0	0	0	0	0	0	0	0	0	0	0	0	0	1	0	0	0	0	0	1	0	0	0	0	0	0	0
AT1G01910.5	AT1G01910	0	0	0	0	0	0	0	0	0	0	0	0	0	0	0	0	0	0	0	0	0	0	0	0	0	0	0	0	0	0
AT1G01920.1	AT1G01920	3	3	5	3	8	5	5	6	5	5	2	7	6	3	3	6	7	5	6	5	4	4	5	1	3	3	3	5	3	5
AT1G01920.2	AT1G01920	0	0	0	0	0	0	0	0	0	0	0	0	0	0	0	0	0	0	0	0	0	0	0	0	0	0	0	0	0	0
AT1G01920.3	AT1G01920	10	12	10	4	8	11	6	11	7	6	4	10	4	9	5	10	6	10	5	6	7	6	9	9	10	6	11	6	6	6
AT1G01920.4	AT1G01920	0	0	0	0	0	0	0	0	0	0	0	0	0	0	0	0	0	0	0	0	0	0	0	0	0	0	0	0	0	0
AT1G01920.5	AT1G01920	0	0	0	0	0	0	0	0	0	0	0	0	0	0	0	0	0	0	0	0	0	0	0	0	0	0	0	0	0	1
AT1G01930.1	AT1G01930	416	441	352	423	451	453	422	434	426	399	442	425	460	431	419	418	439	483	457	408	395	424	369	438	417	433	475	431	418	408
AT1G01940.1	AT1G01940	523	547	568	514	639	553	593	560	498	507	536	609	604	566	584	560	647	764	582	596	562	630	678	748	662	481	540	580	498	590
AT1G01950.1	AT1G01950	0	0	0	0	0	0	0	0	0	0	0	0	0	0	0	0	0	0	0	0	0	0	0	0	0	0	0	0	0	0
AT1G01950.2	AT1G01950	0	0	0	0	0	0	0	0	0	0	0	0	0	0	0	0	0	0	0	0	0	0	0	0	0	0	0	0	0	0
AT1G01950.3	AT1G01950	0	0	0	1	0	0	0	0	0	1	0	0	1	0	0	0	0	0	0	0	0	0	0	0	0	0	0	0	0	0
AT1G01950.4	AT1G01950	0	0	0	0	0	0	0	0	0	0	0	0	0	0	0	0	0	0	0	0	0	0	0	0	0	0	0	0	0	0
AT1G01960.1	AT1G01960	3603	3718	2889	4040	3602	3807	3466	3523	3733	3561	3927	3858	3650	3812	3732	3500	3539	3187	3677	3641	3498	3432	2897	2823	3062	2889	2647	2921	3001	3058
AT1G01970.1	AT1G01970	215	183	221	222	243	226	193	259	206	211	234	197	212	218	226	205	222	190	220	214	204	198	189	219	167	178	226	173	180	206
AT1G01980.1	AT1G01980	0	0	2	0	0	0	0	0	0	0	0	2	0	0	0	0	0	1	0	0	0	1	0	0	0	0	0	0	0	0
AT1G01990.1	AT1G01990	532	502	472	504	540	458	476	589	604	581	569	618	533	607	578	525	565	518	672	689	612	605	559	496	489	426	516	484	433	560
AT1G02000.1	AT1G02000	546	486	563	548	427	510	550	463	535	592	414	507	503	536	565	461	540	513	455	573	537	503	570	543	556	522	643	677	703	552
AT1G02010.1	AT1G02010	0	0	0	0	0	0	0	0	0	0	0	0	0	0	0	0	0	1	0	0	0	0	0	0	0	0	0	0	0	0
AT1G02010.2	AT1G02010	0	0	0	0	0	0	0	0	0	0	0	0	0	0	0	0	0	0	0	0	0	0	0	0	0	0	0	0	0	0
AT1G02010.3	AT1G02010	0	0	0	0	0	0	0	0	0	0	0	0	0	0	0	0	0	0	0	0	0	0	0	0	0	0	0	0	0	0
AT1G02010.4	AT1G02010	0	0	0	0	0	0	0	0	0	0	0	0	0	0	0	0	0	0	0	0	0	0	0	0	0	0	0	0	0	0
AT1G02010.5	AT1G02010	0	0	0	0	0	0	0	0	0	0	0	0	0	0	0	0	0	0	0	0	0	0	0	0	0	0	0	0	0	0
AT1G02010.6	AT1G02010	0	0	0	0	0	0	0	0	0	0	0	0	0	0	0	0	0	0	0	0	0	0	0	0	0	0	0	0	0	0
AT1G02020.1	AT1G02020	0	0	0	0	0	0	0	0	0	0	0	0	0	0	0	0	0	0	0	0	0	0	0	0	0	0	0	0	0	0
AT1G02020.2	AT1G02020	0	0	0	0	0	0	0	0	0	0	0	0	0	0	0	0	0	0	0	0	0	0	0	0	0	0	0	0	0	0
AT1G02020.3	AT1G02020	0	0	0	0	0	0	0	0	0	0	0	0	0	0	0	0	0	0	0	0	0	0	0	0	0	0	0	0	0	0
AT1G02030.1	AT1G02030	22	23	43	32	29	29	38	29	21	23	31	29	45	21	28	20	39	45	25	22	34	27	30	39	34	30	35	44	45	33
AT1G02040.1	AT1G02040	2	5	0	2	0	2	1	3	3	1	0	1	1	0	1	2	1	1	3	3	1	1	3	1	3	2	4	6	11	11
AT1G02050.1	AT1G02050	294	239	235	284	236	267	270	327	280	318	324	255	312	283	326	225	254	254	296	279	281	230	244	252	285	163	201	193	184	226
AT1G02060.1	AT1G02060	284	292	211	296	282	275	221	297	284	331	361	301	274	326	372	315	302	274	372	350	332	280	128	162	107	169	183	214	198	211
AT1G02065.1	AT1G02065	0	0	0	0	0	0	0	0	0	0	0	0	0	0	0	0	0	0	0	0	0	0	0	0	0	0	0	0	0	0
AT1G02065.2	AT1G02065	0	0	0	0	0	0	0	0	0	0	0	0	0	0	0	0	0	0	0	0	0	0	0	0	0	0	0	0	0	0
AT1G02067.1	AT1G02067	0	0	0	0	0	0	0	0	0	0	0	0	0	0	0	0	0	0	0	0	0	0	0	0	0	0	0	0	0	0
AT1G02070.1	AT1G02070	9	7	7	15	10	9	7	10	10	10	8	11	9	7	13	7	18	9	23	12	8	7	10	19	8	4	12	11	15	4
AT1G02080.1	AT1G02080	0	0	0	0	0	0	0	0	0	0	0	0	0	0	0	0	0	0	0	0	0	0	0	0	0	0	0	0	0	0
AT1G02080.2	AT1G02080	0	0	0	0	0	0	0	0	0	0	0	0	0	0	0	0	0	0	0	0	0	0	0	0	1	0	0	0	0	0
AT1G02080.3	AT1G02080	0	0	0	0	0	0	0	0	0	0	0	0	0	0	0	0	0	0	0	0	0	0	0	0	0	0	0	0	0	0
AT1G02090.1	AT1G02090	0	0	0	0	0	0	0	0	0	0	0	0	0	0	0	0	0	0	0	0	0	0	0	0	0	0	0	0	0	0
AT1G02090.2	AT1G02090	0	0	0	0	0	0	0	0	0	0	0	0	0	0	0	0	0	0	0	0	0	0	0	0	0	0	0	0	0	0
AT1G02090.3	AT1G02090	78	66	95	65	58	73	76	91	69	63	52	57	89	75	78	65	68	92	51	67	61	69	112	147	118	94	125	46	93	107
AT1G02100.1	AT1G02100	0	1	0	1	1	0	1	1	0	0	0	0	0	0	1	0	0	0	1	3	2	0	1	0	0	0	0	2	0	0
AT1G02100.2	AT1G02100	0	0	4	1	1	0	1	1	2	2	3	2	0	1	2	0	1	1	3	1	1	0	0	1	2	0	1	2	0	1
AT1G02100.3	AT1G02100	0	0	0	0	0	0	0	0	0	0	0	0	0	0	0	0	0	0	0	0	0	0	0	0	0	0	0	0	0	0
AT1G02110.1	AT1G02110	806	785	767	912	822	875	726	859	873	921	814	881	802	970	1010	727	751	779	865	894	895	689	795	767	759	552	559	580	520	735
AT1G02120.1	AT1G02120	0	0	0	0	0	0	0	0	0	0	0	0	0	0	0	0	0	0	0	0	0	0	0	0	0	0	0	0	0	0
AT1G02120.2	AT1G02120	1	0	0	0	2	0	1	1	1	0	0	0	1	1	1	0	0	1	1	0	0	1	1	1	1	0	0	0	0	0
AT1G02120.3	AT1G02120	0	0	0	0	0	0	0	0	0	0	0	0	0	0	0	0	0	0	0	0	0	0	0	0	0	0	0	0	0	0
AT1G02130.1	AT1G02130	1778	1674	1714	1724	1669	1624	1886	1786	1823	1863	1793	1740	1824	1924	1833	1822	1910	2102	1641	1891	1926	1714	2180	2269	1818	1464	1886	1785	1746	1969
AT1G02140.1	AT1G02140	2691	2913	3144	2794	2735	2835	2964	2970	3093	2714	2541	2926	2934	2733	2921	2683	3220	3176	2807	2808	2831	2576	2905	3331	3140	2474	2948	2987	2712	2978
AT1G02145.1	AT1G02145	0	0	0	0	0	0	0	0	0	0	0	0	0	0	0	0	0	0	0	0	0	0	0	0	0	0	0	0	0	0
AT1G02145.2	AT1G02145	0	0	0	0	0	0	0	0	0	0	0	0	0	0	0	0	0	0	0	0	0	0	0	0	0	0	0	0	0	0
AT1G02145.3	AT1G02145	0	0	0	0	0	0	0	0	0	0	0	0	0	0	0	0	0	0	0	0	0	0	0	0	0	0	0	0	0	0
AT1G02145.4	AT1G02145	0	0	0	0	0	0	0	0	0	0	0	0	0	0	0	0	0	0	0	0	0	0	0	0	0	0	0	0	0	0
AT1G02150.1	AT1G02150	700	637	707	730	726	706	697	723	785	723	804	661	715	755	833	605	631	691	714	785	651	619	557	626	568	491	527	484	465	608
AT1G02160.1	AT1G02160	2	0	2	0	0	0	1	1	1	0	0	0	1	0	0	0	0	1	0	0	0	1	0	2	1	1	0	0	0	0
AT1G02160.2	AT1G02160	0	0	0	0	0	0	1	0	0	0	0	0	0	0	0	0	0	0	1	0	0	0	0	0	0	0	0	1	0	0
AT1G02170.1	AT1G02170	1275	1178	1251	1174	1328	1341	1462	1275	1396	1345	1125	1430	1258	1346	1466	1377	1343	1261	1551	1281	1414	1405	1705	1440	1415	1345	1523	1514	1443	1494
AT1G02180.1	AT1G02180	108	127	137	123	110	125	117	131	127	116	101	105	99	134	109	129	119	130	119	131	136	122	120	102	87	77	100	110	101	120
AT1G02190.1	AT1G02190	0	0	0	0	0	0	0	0	0	0	0	0	0	0	0	0	0	0	0	0	0	0	0	0	0	0	0	0	0	0
AT1G02190.2	AT1G02190	0	0	0	0	0	0	0	0	0	0	0	0	0	0	0	0	0	0	0	0	0	0	0	0	0	0	0	0	0	0
AT1G02205.1	AT1G02205	0	0	0	0	0	0	0	0	0	0	0	0	0	0	0	0	0	0	0	0	0	0	0	0	0	0	0	0	0	0
AT1G02205.2	AT1G02205	0	0	0	0	0	0	0	0	0	0	0	0	0	0	0	0	0	0	0	0	0	0	0	0	0	0	0	0	0	0
AT1G02205.3	AT1G02205	0	0	0	0	0	0	0	0	0	0	0	0	0	0	0	0	0	0	0	0	0	0	0	0	0	0	0	0	0	0
AT1G02205.4	AT1G02205	0	0	0	0	0	0	0	0	0	0	0	0	0	0	0	0	0	0	0	0	0	0	0	0	0	0	0	0	0	0
AT1G02205.5	AT1G02205	1	0	0	1	0	0	0	0	0	0	0	0	0	0	1	0	0	0	1	1	0	1	1	2	0	0	0	1	0	0
AT1G02210.1	AT1G02210	0	0	0	0	0	0	0	0	0	0	0	0	0	0	0	0	0	0	0	0	0	0	0	0	0	0	0	0	0	0
AT1G02220.1	AT1G02220	2313	2728	1862	2366	2358	2317	2263	1320	2243	2013	1877	2307	2475	1903	2054	2222	2200	2297	1466	1179	1567	2208	3646	3459	3883	3719	4328	3731	3919	2870
AT1G02228.1	AT1G02228	0	0	0	0	0	0	0	0	0	0	0	0	0	0	0	0	0	0	0	0	0	0	0	0	0	0	0	0	0	0
AT1G02230.1	AT1G02230	142	181	159	141	105	124	85	94	106	116	102	203	131	184	129	112	118	126	182	199	229	165	122	129	172	261	290	238	270	130
AT1G02250.1	AT1G02250	11	8	5	3	7	4	2	5	5	1	0	7	10	9	8	6	5	2	6	3	5	5	5	4	9	5	11	6	6	4
AT1G02260.1	AT1G02260	0	0	0	0	0	0	0	0	0	0	0	0	0	0	0	0	0	0	0	0	0	0	0	0	0	0	0	0	0	0
AT1G02260.2	AT1G02260	0	0	0	0	0	0	0	0	0	0	0	0	0	0	0	0	0	0	0	0	0	0	0	1	0	0	0	0	0	0
AT1G02270.1	AT1G02270	0	0	0	0	0	0	0	0	0	0	0	0	0	0	0	0	0	0	0	0	0	0	0	0	0	0	0	0	0	0
AT1G02270.2	AT1G02270	0	0	0	0	0	0	0	0	0	0	0	0	0	0	0	0	0	0	0	0	0	0	0	0	0	0	0	0	0	0
AT1G02280.1	AT1G02280	0	0	1	0	0	0	0	0	0	0	0	1	0	0	0	0	0	0	0	0	0	0	0	0	0	0	0	0	0	0
AT1G02280.2	AT1G02280	0	0	0	0	0	0	0	0	0	0	0	0	0	0	0	0	0	0	0	0	0	0	0	0	0	0	0	0	0	0
AT1G02290.1	AT1G02290	354	374	317	356	356	349	357	389	369	338	317	326	358	392	337	352	429	432	346	333	347	432	365	384	359	320	371	332	343	379
AT1G02300.1	AT1G02300	273	233	187	167	226	194	176	301	358	359	363	221	289	295	315	184	203	177	343	407	277	294	129	209	134	94	132	108	121	213
AT1G02305.1	AT1G02305	4279	3591	3537	4037	3787	4083	3771	4246	4853	5728	5187	3540	3937	4524	4509	3081	3576	2420	4269	4487	3513	3660	3284	3641	3493	3535	4104	3922	4156	3408
AT1G02310.1	AT1G02310	2	4	4	1	6	3	9	2	5	4	6	7	3	3	2	8	2	7	3	1	5	8	25	7	11	9	8	7	6	21
AT1G02310.2	AT1G02310	0	1	1	0	0	0	1	0	1	0	0	1	2	0	0	0	0	0	0	0	0	2	1	0	2	1	0	0	0	0
AT1G02320.1	AT1G02320	0	0	1	0	0	0	0	0	0	0	0	0	1	0	0	0	0	0	0	0	1	0	0	0	0	0	2	0	1	0
AT1G02330.1	AT1G02330	587	525	676	656	704	591	621	642	610	608	630	600	688	597	598	550	575	633	530	512	522	441	565	751	847	496	674	661	705	656
AT1G02335.1	AT1G02335	575	472	642	691	1005	758	806	545	696	822	725	577	628	415	622	705	672	627	468	585	520	836	437	280	343	425	366	446	412	245
AT1G02340.1	AT1G02340	0	0	0	0	0	0	0	0	0	0	0	0	0	0	0	0	0	0	0	0	0	0	0	0	0	0	0	0	0	0
AT1G02340.2	AT1G02340	0	0	0	0	0	0	0	0	0	0	0	0	0	0	0	0	0	0	0	0	0	0	0	0	0	0	0	0	0	0
AT1G02350.1	AT1G02350	59	46	70	48	57	61	63	82	72	68	68	70	57	64	90	50	77	59	78	75	71	61	65	75	50	35	62	44	44	81
AT1G02360.1	AT1G02360	0	0	0	0	0	0	0	0	0	0	0	0	0	0	0	0	0	0	0	0	0	0	0	0	0	0	0	0	0	0
AT1G02360.2	AT1G02360	0	0	0	0	0	0	0	0	0	0	0	0	0	0	0	0	0	0	0	0	0	0	0	0	0	0	0	0	0	0
AT1G02360.3	AT1G02360	0	0	0	0	0	0	0	0	0	0	0	0	0	0	0	0	0	0	0	0	0	0	0	0	0	0	0	1	0	0
AT1G02370.1	AT1G02370	343	434	445	399	426	389	420	440	397	319	383	410	444	352	392	334	367	425	333	354	350	333	347	350	334	356	340	325	325	360
AT1G02380.1	AT1G02380	89	129	92	91	86	78	103	108	84	95	53	102	70	83	101	73	80	90	114	105	101	101	119	115	141	145	137	112	120	179
AT1G02390.1	AT1G02390	97	112	93	125	97	119	99	111	101	98	78	124	93	91	114	119	113	115	92	101	102	121	155	152	138	109	149	153	138	205
AT1G02400.1	AT1G02400	0	0	0	0	0	0	0	0	0	0	0	0	0	0	0	0	0	0	0	0	0	0	0	0	0	0	0	0	0	0
AT1G02400.2	AT1G02400	0	0	0	0	0	0	0	0	0	0	0	0	0	0	0	0	1	0	0	0	0	0	0	0	0	0	0	0	0	0
AT1G02405.1	AT1G02405	2	0	1	1	0	2	0	1	3	4	0	4	1	1	1	0	7	3	2	1	2	4	4	6	3	0	4	9	4	9
AT1G02410.1	AT1G02410	0	0	0	0	0	0	0	0	0	0	0	0	0	0	0	0	0	0	0	0	0	0	1	0	0	0	0	0	0	1
AT1G02410.2	AT1G02410	2	0	0	1	2	4	6	2	3	10	1	4	2	4	1	6	3	2	6	3	2	3	6	4	2	1	6	8	5	4
AT1G02410.3	AT1G02410	0	0	0	0	0	0	0	0	0	0	0	0	0	0	0	0	0	0	0	0	0	0	0	0	0	0	0	0	0	0
AT1G02420.1	AT1G02420	213	190	172	177	189	170	189	199	218	157	177	195	169	186	175	166	206	195	210	185	190	175	145	161	118	157	181	175	193	181
AT1G02430.1	AT1G02430	2	5	5	3	1	3	7	11	4	5	0	1	0	6	4	2	2	3	0	6	7	1	3	2	2	1	7	3	0	5
AT1G02430.2	AT1G02430	0	0	0	0	0	0	0	0	0	0	0	0	0	0	0	0	0	0	0	0	0	0	0	0	0	0	0	0	0	0
AT1G02440.1	AT1G02440	17	15	10	17	22	15	13	23	15	9	5	27	13	14	17	21	21	22	39	20	31	17	8	14	15	8	12	18	13	12
AT1G02440.2	AT1G02440	6	4	5	3	3	7	5	1	2	4	1	2	1	8	2	3	7	3	10	4	6	5	3	4	2	1	2	3	3	2
AT1G02450.1	AT1G02450	26	63	38	25	13	71	15	72	25	16	43	70	43	31	46	18	29	28	108	28	71	85	10	5	8	32	26	23	10	10
AT1G02460.1	AT1G02460	164	142	199	141	235	191	236	181	203	206	171	188	276	179	164	195	203	236	163	150	149	265	85	83	94	93	89	68	111	76
AT1G02470.1	AT1G02470	4	7	9	5	11	5	5	3	9	4	6	6	2	7	6	1	3	8	4	9	5	11	6	11	12	10	6	3	7	10
AT1G02470.2	AT1G02470	0	0	0	0	0	0	0	0	0	0	0	0	0	0	0	0	0	0	0	0	0	0	0	0	0	0	0	0	0	0
AT1G02475.1	AT1G02475	189	215	195	191	209	223	199	225	248	213	214	199	191	223	222	190	219	172	203	193	203	246	172	171	114	157	172	196	189	185
AT1G02480.1	AT1G02480	0	0	0	0	1	0	0	0	0	0	0	0	0	0	0	0	0	0	0	0	0	0	0	0	0	0	0	0	0	0
AT1G02490.1	AT1G02490	3	0	5	6	5	4	5	9	5	1	5	6	4	5	5	4	5	7	6	2	1	6	3	3	5	1	5	2	2	5
AT1G02500.1	AT1G02500	1	1	0	1	0	0	0	1	1	0	0	0	1	0	1	0	0	0	3	0	0	0	0	0	0	0	0	1	0	0
AT1G02500.2	AT1G02500	0	0	0	0	0	0	0	0	0	0	1	0	0	0	0	0	0	0	0	0	0	0	0	0	0	2	0	0	0	0
AT1G02510.1	AT1G02510	0	0	1	0	0	0	0	0	0	0	0	0	0	0	0	1	0	0	1	0	0	0	1	1	0	1	0	2	0	0
AT1G02520.1	AT1G02520	35	40	7	39	51	50	42	14	31	30	38	34	35	20	20	48	44	22	21	21	19	46	15	12	13	146	94	133	132	32
AT1G02520.2	AT1G02520	9	4	0	11	9	12	5	4	9	7	4	6	5	4	6	5	4	2	5	3	3	7	1	6	3	10	7	10	14	5
AT1G02520.3	AT1G02520	1	0	0	3	1	1	1	1	0	0	0	1	1	0	0	1	0	2	1	1	0	0	3	0	0	3	4	2	2	0
AT1G02530.1	AT1G02530	0	0	0	0	0	0	0	0	0	0	0	0	0	0	0	0	0	0	0	0	0	0	0	0	0	0	0	0	0	0
AT1G02530.2	AT1G02530	0	0	0	0	0	0	1	0	0	0	0	0	1	0	0	0	0	0	0	0	0	0	0	0	0	0	0	0	0	0
AT1G02540.1	AT1G02540	0	0	0	0	0	0	0	0	0	0	0	0	0	0	0	0	0	0	0	0	0	0	0	0	0	0	0	0	0	0
AT1G02550.1	AT1G02550	0	0	0	0	0	0	0	0	0	0	0	0	0	0	0	0	0	0	0	0	0	0	0	0	1	0	0	0	0	0
AT1G02560.1	AT1G02560	1883	1880	2090	1841	1946	1889	1811	1778	1978	1853	1810	2031	1925	1961	2023	1930	2092	2124	2015	2020	2024	1992	1855	1857	1856	1435	1832	1831	1778	1860
AT1G02570.1	AT1G02570	25	96	54	66	20	38	26	70	40	45	14	91	28	29	20	32	53	34	86	113	107	23	136	148	166	80	150	164	165	114
AT1G02575.1	AT1G02575	16	29	24	30	15	29	18	21	17	20	9	19	24	24	17	30	26	26	22	26	49	20	26	30	36	38	60	83	77	26
AT1G02580.1	AT1G02580	11	8	10	12	15	21	27	5	7	15	8	7	8	10	16	16	11	12	4	7	6	9	30	18	23	31	37	37	34	27
AT1G02580.2	AT1G02580	0	0	0	0	0	0	0	0	0	0	0	0	0	0	0	0	0	0	0	1	0	0	0	0	0	0	0	0	0	0
AT1G02590.1	AT1G02590	0	0	0	0	0	0	0	0	0	1	0	0	0	0	0	0	0	0	0	0	0	0	0	0	0	0	0	0	0	0
AT1G02600.1	AT1G02600	0	0	0	0	0	0	0	0	0	0	0	0	0	0	0	0	0	0	0	0	0	0	0	0	0	0	0	0	0	0
AT1G02610.1	AT1G02610	0	0	0	0	0	0	0	0	0	0	0	0	0	0	0	0	0	0	0	0	0	0	0	0	0	0	0	0	0	0
AT1G02610.2	AT1G02610	0	0	0	1	1	0	0	0	0	0	1	0	3	3	0	1	0	0	1	2	1	0	5	1	0	0	0	2	1	0
AT1G02610.3	AT1G02610	6	7	5	4	3	4	1	5	7	4	5	6	3	3	5	7	3	2	6	8	4	5	4	4	4	1	7	2	6	9
AT1G02620.1	AT1G02620	0	0	2	0	1	0	1	0	4	2	5	0	3	5	0	0	0	0	4	1	2	3	0	1	0	0	0	0	0	0
AT1G02630.1	AT1G02630	0	0	0	0	0	0	0	0	0	0	0	0	0	0	0	0	1	0	0	0	0	0	0	0	0	0	0	0	0	0
AT1G02630.2	AT1G02630	0	0	0	0	0	0	0	0	0	0	0	0	0	0	0	0	0	0	0	0	0	0	0	0	0	0	0	0	0	0
AT1G02640.1	AT1G02640	2657	2516	2936	2461	3071	2908	1613	3373	3380	3513	5149	2396	1988	3829	2996	1590	1589	847	2909	2915	2166	2168	654	762	502	710	785	747	744	579
AT1G02650.1	AT1G02650	0	0	0	0	0	0	0	0	0	0	0	0	0	0	0	0	0	0	0	0	0	0	0	0	0	0	0	0	0	0
AT1G02650.2	AT1G02650	0	0	0	0	0	0	0	0	0	0	0	0	0	0	0	0	0	0	0	0	0	0	0	0	0	0	0	0	0	0
AT1G02660.1	AT1G02660	174	144	199	200	201	205	207	149	204	173	232	204	177	191	180	187	172	163	155	161	167	192	188	130	143	145	151	145	199	126
AT1G02670.1	AT1G02670	0	0	0	0	0	1	0	0	0	0	0	0	0	0	0	0	0	0	0	0	1	0	0	1	0	0	0	0	0	0
AT1G02670.2	AT1G02670	0	0	0	0	0	0	0	0	0	0	0	0	0	0	0	0	0	0	0	0	0	0	0	0	0	0	0	0	0	0
AT1G02670.3	AT1G02670	0	0	0	0	0	0	0	0	0	0	0	0	0	0	0	0	0	0	0	0	0	0	0	0	0	0	0	0	0	0
AT1G02670.4	AT1G02670	0	0	0	0	0	0	0	0	0	0	0	0	0	0	0	0	0	0	0	0	0	0	0	0	0	0	0	0	0	0
AT1G02670.5	AT1G02670	0	0	0	0	0	0	0	0	0	0	0	0	0	0	0	0	0	0	0	0	0	0	0	0	0	0	0	0	0	0
AT1G02670.6	AT1G02670	0	0	0	0	0	0	0	0	0	0	0	0	0	0	0	0	0	0	0	0	0	0	0	0	0	0	0	0	0	0
AT1G02670.7	AT1G02670	0	0	0	0	0	0	0	0	0	0	0	0	0	0	0	0	0	0	0	0	0	0	0	0	0	0	0	0	0	0
AT1G02680.1	AT1G02680	273	307	300	288	290	261	278	307	331	344	277	333	326	306	287	304	302	299	383	348	319	300	317	358	401	260	360	309	298	347
AT1G02690.1	AT1G02690	1	0	0	1	1	1	1	1	2	0	0	1	0	0	0	0	1	0	0	0	0	1	0	1	0	0	1	1	0	0
AT1G02690.2	AT1G02690	0	0	0	0	0	0	0	0	0	0	0	0	0	0	0	0	0	0	0	0	0	0	0	0	0	0	0	0	0	0
AT1G02700.1	AT1G02700	10	8	12	10	12	19	12	13	12	6	10	3	11	10	14	8	11	13	5	4	5	9	9	4	15	3	1	0	1	1
AT1G02705.1	AT1G02705	19	11	20	14	26	21	26	19	10	11	12	22	18	24	15	27	11	22	16	19	17	23	19	20	26	19	28	42	28	15
AT1G02710.1	AT1G02710	2	3	5	3	4	0	1	6	2	2	0	1	2	1	2	4	4	2	3	1	1	0	1	1	0	0	1	1	3	0
AT1G02720.1	AT1G02720	45	47	79	31	40	42	53	58	55	46	60	36	52	57	42	57	43	55	45	62	37	37	56	50	91	27	56	36	29	58
AT1G02720.2	AT1G02720	3	10	3	8	5	8	8	2	8	2	3	9	5	7	6	10	2	13	8	3	6	3	5	3	4	4	7	2	4	9
AT1G02730.1	AT1G02730	1369	1387	1682	1521	1758	1808	1824	1725	1530	1418	1264	1835	1609	1797	1603	1718	1805	1821	1457	1463	1811	1767	1141	1315	1051	1133	1083	1383	1099	1072
AT1G02740.1	AT1G02740	311	357	378	316	313	332	282	363	353	329	308	324	354	302	341	333	322	343	355	336	370	331	329	342	309	293	302	329	294	312
AT1G02750.1	AT1G02750	7	14	6	7	5	14	4	2	6	3	11	10	8	7	3	5	11	7	6	3	6	9	19	16	14	15	17	22	23	18
AT1G02750.2	AT1G02750	0	0	0	0	0	0	0	0	0	0	0	0	0	0	0	0	0	0	0	0	0	0	0	0	0	0	0	0	0	0
AT1G02760.1	AT1G02760	0	0	0	0	0	0	0	0	0	0	0	0	0	0	0	0	0	0	0	0	0	0	0	0	0	0	0	0	0	0
AT1G02770.1	AT1G02770	7	4	3	6	11	6	4	2	6	3	3	7	7	4	12	8	4	7	0	2	3	6	9	14	18	15	27	17	13	15
AT1G02780.1	AT1G02780	18432	17922	25233	21861	20197	19856	18925	21865	21389	18559	19334	22948	21001	20554	22012	16149	20746	20209	16892	16868	19477	15182	19064	21390	30079	14177	16197	16130	17323	19044
AT1G02790.1	AT1G02790	0	0	0	0	0	0	0	0	0	0	0	0	0	0	0	0	0	0	0	0	0	0	0	0	0	0	0	0	0	0
AT1G02800.1	AT1G02800	2	9	1	5	3	9	2	5	2	6	1	2	3	8	4	3	1	5	1	6	5	8	9	8	1	3	3	4	2	9
AT1G02810.1	AT1G02810	702	847	829	917	782	946	964	741	843	1103	706	891	847	739	744	783	922	803	711	897	974	1029	1039	950	880	757	803	836	743	903
AT1G02813.1	AT1G02813	4	3	15	5	5	8	6	3	2	9	5	2	2	8	4	3	7	5	3	2	1	2	9	4	3	7	5	2	3	7
AT1G02816.1	AT1G02816	836	734	1094	1066	911	926	941	770	1035	925	904	916	1026	819	1027	1023	1121	1003	802	923	948	818	906	836	871	601	798	764	832	798
AT1G02820.1	AT1G02820	2	1	4	5	2	4	5	6	6	4	0	3	6	1	6	6	1	14	1	0	1	7	1	1	2	4	2	1	3	1
AT1G02830.1	AT1G02830	0	0	0	0	1	0	0	1	1	0	0	0	0	1	0	0	0	0	0	0	0	1	1	0	1	1	0	0	0	0
AT1G02840.1	AT1G02840	0	0	1	1	3	0	1	1	0	1	0	1	0	1	2	1	0	4	1	0	0	0	3	3	1	0	0	1	1	1
AT1G02840.2	AT1G02840	0	0	0	0	0	0	0	0	0	0	0	0	0	0	0	0	0	0	0	0	0	0	0	0	0	0	0	0	0	0
AT1G02840.3	AT1G02840	0	0	0	0	0	0	0	0	0	0	0	0	0	0	0	0	0	0	0	0	0	0	0	0	0	0	0	0	0	0
AT1G02840.4	AT1G02840	0	0	0	0	0	0	0	0	0	0	0	0	0	0	0	0	0	0	0	0	0	0	0	0	0	0	0	0	0	0
AT1G02840.5	AT1G02840	0	0	0	0	0	0	0	0	0	0	0	0	0	0	0	0	0	0	0	0	0	0	0	0	0	0	0	0	0	0
AT1G02850.1	AT1G02850	0	0	0	0	0	0	0	0	0	0	0	0	0	0	0	0	0	0	0	0	0	0	0	0	0	0	0	0	0	0
AT1G02850.2	AT1G02850	0	0	0	0	0	0	0	0	0	0	0	0	0	0	0	0	0	0	0	0	0	0	0	0	0	0	0	0	0	0
AT1G02850.3	AT1G02850	1	1	0	2	0	0	1	1	1	1	0	1	2	3	0	2	3	1	0	4	5	4	7	4	7	2	1	3	4	2
AT1G02850.4	AT1G02850	0	0	0	0	0	0	0	0	0	0	0	0	0	0	0	0	1	0	0	0	0	0	0	0	0	0	0	0	0	0
AT1G02850.5	AT1G02850	0	0	0	0	0	0	0	0	0	0	0	0	0	0	0	0	0	0	0	0	0	0	0	0	0	0	0	0	0	0
AT1G02860.1	AT1G02860	0	0	0	0	0	0	0	0	0	0	0	0	0	0	0	0	0	0	0	0	0	0	0	0	0	0	0	0	0	0
AT1G02860.2	AT1G02860	0	0	0	0	0	0	0	0	0	0	0	0	0	0	0	0	0	0	0	0	0	0	0	0	0	0	0	0	0	0
AT1G02860.3	AT1G02860	2	8	7	2	4	4	4	6	7	7	3	8	5	8	7	2	4	3	4	5	9	6	1	7	3	3	3	2	4	1
AT1G02870.1	AT1G02870	888	840	843	740	791	696	862	990	855	817	925	901	994	925	938	780	898	1010	1006	945	945	740	1026	988	941	633	801	729	634	927
AT1G02880.1	AT1G02880	0	0	0	0	0	0	0	0	0	0	0	0	0	0	0	0	0	0	0	0	0	0	0	0	0	0	0	0	0	0
AT1G02880.2	AT1G02880	2	0	0	1	2	0	0	0	0	1	0	0	2	0	1	0	0	0	3	0	1	0	0	0	1	0	0	0	1	0
AT1G02880.3	AT1G02880	0	0	0	0	0	0	0	0	0	0	0	0	0	0	0	0	0	0	0	0	0	0	0	0	0	0	0	0	0	0
AT1G02880.4	AT1G02880	0	0	0	0	0	0	0	0	0	0	0	0	0	0	0	0	0	0	0	0	0	0	0	0	0	0	0	0	0	0
AT1G02880.5	AT1G02880	6	3	3	2	0	3	2	6	4	2	6	4	8	6	4	3	2	5	4	1	8	1	9	7	6	3	4	4	4	7
AT1G02880.6	AT1G02880	0	0	0	0	0	0	0	0	0	0	0	0	0	0	0	0	0	0	0	0	0	0	0	0	0	0	0	0	0	0
AT1G02890.1	AT1G02890	185	199	161	204	180	199	172	193	196	195	206	171	202	181	162	194	147	173	159	169	160	174	200	255	196	231	255	236	219	241
AT1G02890.2	AT1G02890	0	0	0	0	0	0	0	0	0	0	0	0	0	0	0	0	0	0	0	0	0	0	0	0	0	0	0	0	0	0
AT1G02900.1	AT1G02900	2777	2501	2792	3261	3143	2953	3307	2892	2232	2717	2331	2433	2776	2250	2689	2404	2224	2519	1855	1801	2033	3065	2832	2302	2492	2032	1894	1796	2301	1967
AT1G02910.1	AT1G02910	0	0	0	0	0	0	0	0	0	0	1	0	1	1	2	0	0	0	0	1	2	3	1	0	0	0	1	1	0	1
AT1G02910.2	AT1G02910	0	0	0	0	0	0	0	0	0	0	0	0	0	0	0	0	0	0	0	1	0	0	0	0	0	0	0	0	0	0
AT1G02920.1	AT1G02920	22465	24213	13921	14403	20275	18373	25621	17839	17177	12985	13146	24864	14205	9880	14083	21675	19178	19072	16232	11096	18079	41870	32629	30261	24241	56390	51274	38909	34258	28103
AT1G02930.1	AT1G02930	88	79	74	90	90	72	116	92	68	42	45	103	67	55	69	126	83	99	95	48	89	207	242	130	153	155	138	84	83	212
AT1G02930.2	AT1G02930	0	0	0	0	0	0	0	0	0	0	0	0	0	0	0	0	0	0	0	0	0	0	0	0	0	0	0	0	0	0
AT1G02940.1	AT1G02940	0	0	0	0	0	0	0	0	0	0	0	0	0	0	0	0	0	0	0	0	0	0	0	0	0	0	0	0	0	0
AT1G02940.2	AT1G02940	0	0	0	0	0	0	0	0	0	0	0	0	0	0	0	0	0	0	0	0	0	0	0	0	0	0	0	0	0	0
AT1G02940.3	AT1G02940	0	0	0	0	0	0	0	0	0	0	0	0	0	0	0	0	0	0	0	0	0	0	0	0	0	0	0	0	0	0
AT1G02940.4	AT1G02940	0	0	0	0	0	0	0	0	0	0	0	0	0	0	0	0	0	0	0	0	0	0	0	0	0	0	0	0	0	0
AT1G02950.1	AT1G02950	0	0	0	0	0	0	0	0	0	0	0	0	0	0	0	0	0	0	0	0	0	0	0	0	0	0	0	0	0	0
AT1G02950.2	AT1G02950	0	0	0	0	0	0	0	0	0	0	0	0	0	0	0	0	0	0	0	0	0	0	0	0	0	0	0	0	0	0
AT1G02950.3	AT1G02950	0	0	0	0	0	0	0	0	0	0	0	0	0	0	0	0	0	0	0	0	0	0	0	0	0	0	0	0	0	0
AT1G02950.4	AT1G02950	0	0	0	0	0	0	0	0	0	0	0	0	0	0	0	0	0	0	0	0	0	0	0	0	0	0	0	0	0	0
AT1G02950.5	AT1G02950	0	0	0	0	0	0	0	0	0	0	0	0	0	0	0	0	0	0	0	0	0	0	0	0	0	0	0	0	0	0
AT1G02952.1	AT1G02952	10	7	10	5	13	9	12	12	9	13	15	8	4	8	8	25	7	17	3	11	10	8	7	3	2	2	1	3	3	4
AT1G02952.2	AT1G02952	0	0	0	0	0	0	0	0	0	0	0	0	1	0	0	0	0	0	0	0	0	0	0	0	0	0	0	0	0	0
AT1G02960.1	AT1G02960	0	0	0	0	0	0	0	0	0	0	0	0	0	0	0	0	0	0	0	0	0	0	0	0	0	0	0	0	0	0
AT1G02960.2	AT1G02960	0	0	0	0	0	0	0	0	0	0	0	0	0	0	0	0	0	0	0	0	0	0	0	0	0	0	0	0	0	0
AT1G02960.3	AT1G02960	0	0	0	0	0	0	0	0	0	0	0	0	0	0	0	0	0	0	0	0	0	0	0	0	0	0	0	0	0	0
AT1G02960.4	AT1G02960	0	0	0	0	0	0	0	0	0	0	0	0	0	0	0	0	0	0	0	0	0	0	0	0	0	0	0	0	0	0
AT1G02960.5	AT1G02960	0	0	0	0	0	0	0	0	0	0	0	0	0	0	0	0	0	0	0	0	0	0	0	0	0	0	0	0	0	0
AT1G02960.6	AT1G02960	0	0	0	0	0	0	0	0	0	0	0	0	0	0	0	0	0	0	0	0	0	0	0	0	0	0	0	0	0	0
AT1G02965.1	AT1G02965	2	0	1	1	0	0	0	0	1	0	1	0	0	1	3	0	1	2	0	3	0	0	3	0	2	0	0	0	1	2
AT1G02970.1	AT1G02970	149	155	177	172	136	150	178	184	151	120	116	140	174	133	145	138	137	156	133	120	136	131	138	124	118	110	99	109	122	146
AT1G02980.1	AT1G02980	1	0	0	0	0	0	0	0	0	1	0	0	0	0	0	0	0	0	0	0	0	0	0	0	0	0	0	0	1	0
AT1G02980.2	AT1G02980	0	0	0	0	0	0	0	0	0	0	0	0	0	0	0	0	0	0	0	0	0	0	0	0	0	0	0	0	0	0
AT1G02990.1	AT1G02990	1	5	5	1	2	3	4	1	4	4	1	3	0	4	3	4	2	4	3	4	2	3	7	3	2	6	6	3	5	4
AT1G02990.2	AT1G02990	0	0	0	0	0	0	0	0	0	0	0	0	0	0	0	0	0	0	0	0	0	0	0	0	0	0	0	0	0	0
AT1G02990.3	AT1G02990	0	0	0	0	0	0	0	0	0	0	0	0	0	0	0	0	0	0	0	0	0	0	0	0	0	0	0	0	0	0
AT1G02990.4	AT1G02990	0	0	0	0	0	0	0	0	0	0	0	0	0	0	0	0	0	0	0	0	0	0	0	0	0	0	0	0	0	0
AT1G02990.5	AT1G02990	6	6	3	6	8	4	3	7	2	8	6	7	3	9	2	9	3	6	4	8	4	8	7	11	7	5	11	4	6	6
AT1G02990.6	AT1G02990	0	0	0	0	0	0	0	0	0	0	0	0	0	0	0	0	0	0	0	0	0	0	0	0	0	0	0	0	0	0
AT1G03000.1	AT1G03000	761	779	682	834	771	822	742	748	758	816	794	728	808	809	834	784	783	724	749	787	744	749	620	645	570	624	604	659	617	649
AT1G03010.1	AT1G03010	13	14	10	12	12	14	8	10	13	8	16	15	7	11	12	9	8	6	11	15	14	16	4	5	3	13	7	11	9	12
AT1G03010.2	AT1G03010	0	0	0	0	1	0	0	0	0	0	0	0	0	1	0	0	0	0	0	0	0	0	0	0	0	0	0	0	0	0
AT1G03010.3	AT1G03010	0	0	0	0	0	0	0	0	0	0	0	0	0	0	0	0	0	0	0	0	0	0	0	0	0	0	0	0	0	0
AT1G03020.1	AT1G03020	1	0	5	2	9	9	3	4	2	1	6	8	1	11	3	2	5	9	4	0	10	3	39	8	17	24	10	23	17	16
AT1G03030.1	AT1G03030	0	0	0	0	1	0	0	0	0	0	0	0	0	0	0	0	0	0	0	0	0	0	0	0	0	1	0	0	0	0
AT1G03030.2	AT1G03030	0	0	1	1	0	0	1	0	3	2	0	3	0	0	0	0	0	0	1	1	0	0	1	1	0	0	0	2	1	0
AT1G03040.1	AT1G03040	0	0	0	0	0	0	0	0	0	0	0	0	0	0	0	0	0	0	0	0	0	0	0	0	0	0	0	0	0	0
AT1G03040.2	AT1G03040	0	0	0	0	0	0	0	0	0	0	0	0	0	0	0	0	0	0	0	0	0	0	0	0	0	0	0	0	0	0
AT1G03040.3	AT1G03040	0	0	0	0	0	0	0	0	0	0	0	0	0	0	0	0	0	0	0	0	0	0	0	0	0	0	0	0	0	0
AT1G03050.1	AT1G03050	3	0	5	0	1	2	1	2	1	2	2	1	8	0	1	0	1	2	3	1	0	7	1	6	0	7	3	6	7	2
AT1G03055.1	AT1G03055	0	0	0	0	0	0	0	0	0	0	0	0	0	0	0	0	0	0	0	0	0	0	0	0	0	0	0	0	0	0
AT1G03055.2	AT1G03055	1	0	1	0	1	0	0	1	0	0	0	1	1	0	0	0	0	0	1	1	1	0	0	0	0	0	0	0	0	0
AT1G03060.1	AT1G03060	0	0	0	0	0	0	0	0	0	0	0	0	0	0	0	0	0	0	0	0	0	0	0	0	0	0	0	0	0	0
AT1G03060.2	AT1G03060	0	0	0	0	0	0	0	0	0	0	0	0	0	0	0	0	0	0	0	0	0	0	0	0	0	0	0	0	0	0
AT1G03060.3	AT1G03060	0	0	0	0	0	0	0	0	0	0	0	0	0	0	0	0	0	0	0	0	0	0	0	0	0	0	0	0	0	0
AT1G03060.4	AT1G03060	0	0	0	0	0	0	0	0	0	0	0	0	0	0	0	0	0	0	0	0	0	0	0	0	0	0	0	0	0	0
AT1G03070.1	AT1G03070	0	0	0	0	0	0	0	0	0	0	0	0	0	0	0	0	0	0	0	0	0	0	0	0	0	0	0	0	0	0
AT1G03070.2	AT1G03070	0	0	0	0	0	0	0	0	0	0	0	0	0	0	0	0	0	0	0	0	0	0	0	0	0	0	0	0	0	0
AT1G03070.3	AT1G03070	0	0	0	0	0	0	0	0	0	0	0	0	0	0	0	0	0	0	0	0	0	0	1	0	0	0	0	0	0	0
AT1G03080.1	AT1G03080	0	0	0	0	0	0	0	0	0	0	1	0	0	0	0	0	0	0	0	0	0	0	0	0	0	0	0	0	0	0
AT1G03080.2	AT1G03080	0	0	0	0	0	0	0	0	0	0	0	0	0	0	0	0	0	0	0	0	0	0	1	0	0	0	0	0	0	0
AT1G03080.3	AT1G03080	1	2	0	1	0	0	0	2	2	0	2	0	0	0	1	0	0	0	0	2	0	0	0	0	1	1	0	0	0	1
AT1G03090.1	AT1G03090	0	0	0	0	0	0	0	0	0	0	0	0	0	0	0	0	0	0	0	0	0	0	0	0	0	0	0	0	0	0
AT1G03090.2	AT1G03090	76	63	42	59	58	60	45	78	79	98	113	52	63	83	48	64	67	31	101	120	66	68	20	27	15	27	42	24	23	35
AT1G03100.1	AT1G03100	99	144	118	131	106	103	139	122	99	110	90	136	113	120	123	119	118	147	122	101	108	107	108	131	135	117	135	131	127	140
AT1G03103.1	AT1G03103	0	0	0	0	0	0	0	0	0	0	0	0	1	0	0	0	0	0	0	0	1	0	0	0	0	0	0	0	0	0
AT1G03106.1	AT1G03106	8	9	8	7	3	4	3	15	10	8	22	7	5	4	3	4	10	3	7	8	10	5	12	8	8	12	16	6	15	13
AT1G03110.1	AT1G03110	674	696	786	730	819	719	785	759	761	589	535	770	791	665	669	678	668	797	575	600	569	542	688	774	732	641	727	604	602	711
AT1G03120.1	AT1G03120	0	0	0	0	0	0	0	0	0	0	0	0	0	0	0	0	0	0	0	0	0	0	0	0	0	0	0	0	0	0
AT1G03120.2	AT1G03120	0	0	0	0	1	0	0	0	0	0	0	0	0	0	1	0	1	0	0	0	0	0	0	1	1	0	0	0	0	0
AT1G03130.1	AT1G03130	118	149	195	99	194	124	135	204	229	226	241	201	176	206	181	90	124	124	239	267	233	293	125	93	104	202	206	178	209	123
AT1G03140.1	AT1G03140	1533	1434	1503	1541	1612	1531	1457	1602	1619	1682	1759	1489	1648	1665	1773	1315	1445	1312	1565	1591	1476	1362	1538	1435	1652	1235	1467	1458	1351	1304
AT1G03150.1	AT1G03150	474	477	587	542	491	460	501	518	547	462	464	507	540	468	521	537	699	581	591	519	566	574	638	689	629	540	562	577	634	611
AT1G03160.1	AT1G03160	0	0	0	0	0	0	0	0	0	0	0	0	0	0	0	0	0	0	0	0	0	0	0	0	0	0	0	0	0	0
AT1G03160.2	AT1G03160	0	0	0	0	0	0	1	1	0	0	0	0	0	0	0	0	2	0	0	0	0	1	0	0	0	0	0	0	0	0
AT1G03160.3	AT1G03160	0	0	0	0	0	0	0	0	0	0	0	0	0	0	0	0	0	0	0	0	0	0	0	0	0	0	0	0	0	0
AT1G03160.4	AT1G03160	0	0	0	0	0	0	0	0	0	0	0	0	0	0	0	0	0	0	0	0	0	0	0	0	0	0	0	0	0	0
AT1G03165.1	AT1G03165	4	1	3	3	5	0	6	8	3	6	8	1	4	6	3	4	2	5	4	7	3	2	3	4	2	5	5	3	1	4
AT1G03170.1	AT1G03170	6	6	10	9	13	9	10	7	9	6	2	7	8	6	3	11	4	17	6	6	10	10	295	141	385	429	264	323	378	346
AT1G03180.1	AT1G03180	0	0	0	0	0	0	0	0	0	0	0	0	0	0	0	0	0	0	0	0	0	0	0	0	0	0	0	0	0	0
AT1G03180.2	AT1G03180	0	0	0	0	0	0	0	0	0	0	0	0	0	0	0	0	0	0	0	0	0	0	0	0	0	0	0	0	0	0
AT1G03180.3	AT1G03180	0	0	0	0	0	0	0	0	0	0	0	0	0	0	0	0	0	0	0	0	0	0	0	0	0	0	0	0	0	0
AT1G03180.4	AT1G03180	0	0	0	0	0	0	0	0	0	0	0	0	0	0	0	0	0	0	0	0	0	0	0	0	0	0	0	0	0	0
AT1G03180.5	AT1G03180	0	0	0	0	0	0	0	0	0	0	0	0	0	0	0	0	0	0	0	0	0	0	0	0	0	0	0	0	0	0
AT1G03180.6	AT1G03180	0	0	0	0	0	0	0	0	0	0	0	0	0	0	0	0	0	0	0	0	0	0	0	0	0	0	0	0	0	0
AT1G03190.1	AT1G03190	1	1	2	1	1	3	2	0	2	3	0	1	0	1	5	1	2	0	2	3	0	0	1	1	1	0	2	0	1	1
AT1G03190.2	AT1G03190	0	0	0	0	0	0	0	0	0	0	0	0	0	0	0	0	0	0	0	0	0	0	0	0	0	0	0	0	0	0
AT1G03200.1	AT1G03200	70	71	32	51	58	69	56	61	71	73	88	73	63	77	65	68	66	54	68	75	59	89	57	87	62	93	100	85	88	92
AT1G03210.1	AT1G03210	0	0	0	0	0	0	0	0	0	0	0	0	0	0	0	0	0	0	0	0	0	0	0	0	0	0	0	0	0	0
AT1G03210.2	AT1G03210	0	0	1	0	0	0	0	0	0	1	0	1	1	0	0	1	1	0	0	1	0	1	0	0	0	0	0	0	0	0
AT1G03220.1	AT1G03220	24170	25741	25747	26478	23585	25839	30745	22669	24310	28418	20568	24437	25285	23672	26183	25991	26729	20585	21502	21841	28352	36262	18582	16800	16378	17071	19739	19685	14286	12769
AT1G03230.1	AT1G03230	2361	2542	2934	3033	3068	3060	3376	2714	2287	2317	2285	3560	2782	2902	3197	3707	3662	3440	3125	2917	3736	3911	3627	3552	4850	2270	3174	3589	2257	3143
AT1G03240.1	AT1G03240	2	3	3	1	3	5	1	4	3	3	5	3	1	4	3	3	5	2	4	4	6	3	3	3	1	1	2	2	4	3
AT1G03250.1	AT1G03250	0	0	1	0	0	0	0	0	1	0	0	0	0	0	0	0	0	0	1	0	0	0	0	1	0	0	0	0	0	0
AT1G03250.2	AT1G03250	1	1	1	0	0	0	1	0	0	0	2	0	0	1	0	0	0	0	0	2	1	0	1	0	3	0	4	0	0	0
AT1G03250.3	AT1G03250	0	0	0	1	0	0	0	1	0	0	0	0	0	0	0	0	0	0	0	0	1	1	1	3	0	0	0	0	1	1
AT1G03250.4	AT1G03250	0	0	0	0	0	0	0	0	0	0	0	0	0	0	0	0	0	0	0	0	0	0	0	0	0	0	0	0	0	0
AT1G03260.1	AT1G03260	384	367	382	385	350	403	394	424	380	332	317	361	374	432	404	407	415	399	405	390	399	360	421	438	388	307	352	393	360	420
AT1G03270.1	AT1G03270	128	146	119	136	169	112	144	103	130	137	136	138	127	112	143	144	115	110	124	138	100	131	152	158	109	155	147	152	122	136
AT1G03280.1	AT1G03280	0	0	0	0	0	0	0	0	0	0	0	0	0	0	0	0	0	0	0	0	0	0	0	0	0	0	0	0	0	0
AT1G03280.2	AT1G03280	6	13	4	9	11	12	6	10	10	13	4	11	10	13	13	17	14	13	21	15	13	15	12	5	3	10	12	15	11	7
AT1G03280.3	AT1G03280	0	0	0	0	0	0	0	0	0	0	0	0	0	0	0	0	0	0	0	0	0	0	0	0	0	0	0	0	0	0
AT1G03290.1	AT1G03290	0	0	0	0	0	0	0	0	0	0	0	0	0	0	0	0	0	0	0	0	0	0	0	0	0	0	0	0	0	0
AT1G03290.2	AT1G03290	0	0	0	0	0	0	0	0	0	0	0	0	0	0	0	0	0	0	0	0	0	0	0	0	0	0	0	0	0	0
AT1G03290.3	AT1G03290	1	4	2	1	1	3	1	1	1	4	0	1	4	8	3	3	3	2	1	1	2	1	2	1	1	2	3	2	2	0
AT1G03290.4	AT1G03290	0	0	0	0	0	0	0	0	0	0	0	0	0	0	0	0	0	0	0	0	0	0	0	0	0	0	0	0	0	0
AT1G03290.5	AT1G03290	0	0	0	0	0	0	0	0	0	0	0	0	0	0	0	0	0	0	0	0	0	0	0	0	0	0	0	0	0	0
AT1G03290.6	AT1G03290	0	0	0	0	0	0	0	0	0	0	0	0	0	0	0	0	0	0	0	0	0	0	0	0	0	0	0	0	0	0
AT1G03300.1	AT1G03300	77	71	97	72	93	68	82	64	62	61	47	75	73	78	78	80	59	97	69	67	75	56	60	71	59	87	95	91	97	70
AT1G03310.1	AT1G03310	0	0	0	0	0	0	0	0	0	0	0	0	0	0	0	0	0	0	0	0	0	0	0	0	0	0	0	0	0	0
AT1G03310.2	AT1G03310	0	0	0	0	0	0	0	0	0	0	0	1	0	0	0	0	0	0	1	1	0	1	0	0	0	0	0	0	0	0
AT1G03320.1	AT1G03320	2	0	0	0	0	0	0	0	0	1	0	1	1	1	0	0	0	0	1	0	0	0	1	0	0	0	0	0	2	2
AT1G03325.1	AT1G03325	0	0	0	0	0	0	0	1	0	0	0	0	0	0	0	0	0	0	0	0	0	0	0	0	0	0	0	0	0	0
AT1G03330.1	AT1G03330	903	890	1000	898	1037	879	935	939	973	779	794	994	891	958	985	936	899	833	1048	942	907	846	1107	1183	1361	818	1059	906	888	1071
AT1G03340.1	AT1G03340	52	62	47	43	48	55	26	55	48	60	50	59	43	49	50	40	52	32	55	68	45	39	78	81	84	117	103	144	136	123
AT1G03350.1	AT1G03350	1408	1326	1469	1493	1472	1320	1414	1408	1503	1442	1238	1363	1360	1318	1303	1175	1239	1351	1266	1238	1240	1241	1258	1105	1490	1358	1403	1425	1475	1325
AT1G03360.1	AT1G03360	517	631	654	548	546	576	567	550	563	457	439	597	627	527	565	499	512	602	539	549	522	451	491	583	539	520	575	502	452	554
AT1G03365.1	AT1G03365	1	0	0	0	0	1	0	0	1	0	0	0	0	0	0	0	0	0	0	0	0	0	0	0	0	0	0	0	0	0
AT1G03365.2	AT1G03365	7	5	1	4	2	4	2	2	5	4	1	2	9	3	8	6	2	4	5	4	5	6	2	5	3	3	3	2	4	4
AT1G03370.1	AT1G03370	0	0	0	0	0	0	0	0	0	0	0	0	0	0	0	0	0	0	0	0	0	0	0	0	0	0	0	0	0	0
AT1G03370.2	AT1G03370	16	16	8	20	9	18	18	16	14	21	11	26	18	14	18	25	21	21	19	16	14	16	20	12	13	14	21	20	17	16
AT1G03380.1	AT1G03380	2517	2278	1764	2380	2318	2449	2175	2213	2530	2776	2753	2198	2398	2595	2595	2272	2549	1743	2415	2571	2143	2588	1736	2081	1697	1831	2083	2049	2167	1856
AT1G03390.1	AT1G03390	0	0	0	0	0	0	0	1	0	0	0	0	2	0	0	1	0	0	0	0	0	0	0	0	0	0	0	0	0	0
AT1G03395.1	AT1G03395	3	0	0	0	0	1	1	0	1	2	2	0	1	1	1	1	1	1	2	4	1	0	2	0	2	6	2	3	2	3
AT1G03400.1	AT1G03400	0	0	0	0	0	0	0	0	0	0	0	0	0	0	0	0	0	0	0	0	0	0	0	0	0	0	0	0	0	0
AT1G03400.2	AT1G03400	0	0	0	0	0	0	0	0	0	0	0	0	0	0	0	0	0	0	0	0	0	0	0	0	0	0	0	0	0	0
AT1G03410.1	AT1G03410	126	122	115	106	104	93	91	146	128	132	112	81	109	132	93	136	69	122	99	111	100	111	89	84	72	62	83	81	95	106
AT1G03410.2	AT1G03410	0	0	0	0	0	0	0	0	0	0	0	0	0	0	0	0	0	0	0	0	0	0	0	0	0	0	0	0	0	0
AT1G03420.1	AT1G03420	1	0	1	3	2	2	1	2	1	4	0	0	2	1	0	1	1	1	1	1	1	1	1	2	3	0	0	0	0	3
AT1G03430.1	AT1G03430	0	0	0	0	0	0	0	0	0	0	0	0	0	0	0	0	0	0	0	0	0	0	0	0	0	0	0	0	0	0
AT1G03430.2	AT1G03430	1	2	4	0	2	0	1	0	0	4	0	1	4	3	0	3	1	3	4	0	1	0	0	5	1	0	4	3	2	3
AT1G03440.1	AT1G03440	186	219	195	188	186	168	190	192	165	210	160	179	151	215	176	187	195	189	202	234	225	202	191	147	156	153	163	215	196	202
AT1G03445.1	AT1G03445	1	1	0	1	0	0	1	1	0	0	0	0	1	1	1	0	2	2	1	1	1	0	1	1	0	0	0	1	2	5
AT1G03445.2	AT1G03445	0	0	0	0	0	0	0	0	0	0	0	0	0	0	0	0	0	0	0	0	0	0	0	0	0	0	0	0	0	0
AT1G03457.1	AT1G03457	0	0	0	0	0	0	0	0	0	0	0	0	0	0	0	0	0	0	0	0	0	0	0	0	0	0	0	0	0	0
AT1G03457.2	AT1G03457	0	0	0	0	0	0	0	1	0	0	0	2	0	0	0	0	0	0	0	0	0	0	1	0	0	0	0	0	0	0
AT1G03457.3	AT1G03457	0	4	2	4	6	3	6	0	2	1	2	0	4	0	0	2	2	1	0	4	1	2	0	1	0	2	1	1	0	1
AT1G03470.1	AT1G03470	1	1	0	0	2	0	0	0	0	0	0	1	1	0	0	1	0	0	0	0	0	0	1	0	0	0	0	0	0	0
AT1G03470.2	AT1G03470	0	0	0	0	0	0	0	0	0	0	0	0	0	0	0	0	0	0	0	0	0	0	0	0	0	0	0	0	0	0
AT1G03470.3	AT1G03470	0	0	0	0	0	0	0	0	0	0	0	0	0	0	0	0	0	0	0	0	0	0	0	0	0	0	0	0	0	0
AT1G03470.4	AT1G03470	0	0	0	0	0	0	0	0	0	0	0	0	0	0	0	0	0	0	0	0	0	0	0	0	0	0	0	0	0	0
AT1G03475.1	AT1G03475	1024	1104	1052	1083	1128	1176	1133	1197	1070	1031	884	1243	1017	1170	1179	1118	1145	1187	1316	1157	1291	1219	943	959	923	795	841	853	775	867
AT1G03490.1	AT1G03490	0	0	0	0	0	0	0	0	0	0	0	0	0	0	0	0	0	0	0	0	0	0	0	0	0	0	0	0	0	0
AT1G03495.1	AT1G03495	8	23	26	11	13	11	9	24	23	20	19	19	12	17	11	17	4	15	13	15	9	39	12	7	8	7	8	4	14	13
AT1G03502.1	AT1G03502	10	14	10	10	8	10	8	13	12	15	14	4	13	15	6	9	6	11	13	25	14	13	9	10	15	6	7	5	17	8
AT1G03506.1	AT1G03506	5	3	3	3	7	5	1	2	1	2	0	1	1	7	4	3	2	2	3	6	4	3	4	2	3	2	2	1	1	5
AT1G03510.1	AT1G03510	40	49	39	49	34	52	41	51	37	42	39	47	41	39	36	37	34	53	48	42	53	39	39	48	38	37	48	46	41	31
AT1G03515.1	AT1G03515	0	0	0	0	0	0	0	0	0	0	0	0	0	0	0	1	0	0	0	0	0	0	0	0	0	0	0	0	0	0
AT1G03520.1	AT1G03520	101	87	85	111	95	82	104	89	88	95	96	71	90	112	71	103	81	88	86	95	79	81	59	74	53	52	80	53	84	81
AT1G03520.2	AT1G03520	0	0	0	0	0	0	0	0	0	0	0	0	0	0	0	0	0	0	0	0	0	0	0	0	0	0	0	0	0	0
AT1G03530.1	AT1G03530	996	1059	938	975	1160	903	931	1026	933	854	692	1079	991	1009	887	987	1039	1180	915	895	977	870	807	912	764	773	840	942	727	934
AT1G03540.1	AT1G03540	47	62	46	62	49	65	50	45	57	44	32	65	64	53	53	53	51	61	40	48	47	69	24	40	18	45	32	35	30	31
AT1G03545.1	AT1G03545	1	1	0	0	1	1	2	1	2	3	0	0	1	3	1	2	0	3	0	1	1	0	2	1	1	3	2	0	3	2
AT1G03545.2	AT1G03545	25	23	28	28	32	26	37	29	29	29	40	17	33	21	19	26	20	31	24	25	27	17	29	30	23	28	19	20	33	37
AT1G03550.1	AT1G03550	139	132	88	133	157	124	143	160	142	164	179	142	153	173	153	134	147	135	191	164	162	170	136	171	129	137	180	166	186	187
AT1G03550.2	AT1G03550	0	0	0	0	0	0	0	1	0	0	0	0	0	0	0	0	0	0	0	0	0	0	0	0	0	1	0	0	0	0
AT1G03550.3	AT1G03550	0	0	0	0	0	0	0	0	0	0	0	0	0	0	0	0	0	0	0	0	0	0	0	0	0	0	0	0	0	0
AT1G03550.4	AT1G03550	0	0	0	0	0	0	0	0	0	0	0	0	0	0	0	0	0	0	0	0	0	0	0	0	0	0	0	0	0	0
AT1G03550.5	AT1G03550	0	0	0	0	0	0	0	0	0	0	0	0	0	0	0	0	0	0	0	0	0	0	0	0	0	0	0	0	0	0
AT1G03550.6	AT1G03550	0	0	0	0	0	0	0	0	0	0	0	0	0	0	0	0	0	0	0	0	0	0	0	0	0	0	0	0	0	0
AT1G03550.7	AT1G03550	0	0	0	0	0	0	0	0	0	0	0	0	0	0	0	0	0	0	0	0	0	0	0	0	0	0	0	0	0	0
AT1G03560.1	AT1G03560	366	379	335	381	341	356	409	356	366	340	389	359	413	378	389	430	409	499	365	388	380	399	426	441	360	317	411	391	429	420
AT1G03570.1	AT1G03570	0	0	0	0	0	0	0	0	0	0	0	0	0	0	0	0	0	0	0	0	0	0	0	0	0	0	0	0	0	0
AT1G03590.1	AT1G03590	754	774	811	925	766	858	814	834	768	883	889	858	848	813	912	850	885	770	804	828	848	809	950	978	1164	793	1002	944	917	938
AT1G03600.1	AT1G03600	149	132	235	143	201	130	177	270	276	322	287	236	222	354	304	154	184	90	333	330	284	292	91	70	67	113	99	106	124	103
AT1G03610.1	AT1G03610	0	0	0	0	0	0	0	0	0	0	0	0	0	0	0	0	0	0	0	0	0	0	0	0	0	0	0	0	0	0
AT1G03610.2	AT1G03610	0	0	0	0	0	0	0	0	0	0	0	0	0	0	1	0	0	0	1	0	1	0	0	1	0	0	0	0	0	0
AT1G03620.1	AT1G03620	0	0	0	0	0	0	0	0	0	0	0	0	0	0	0	0	0	0	0	0	0	0	0	0	0	0	0	0	0	0
AT1G03620.10	AT1G03620	0	0	0	0	0	0	0	0	0	0	0	0	0	0	0	0	0	0	0	0	0	0	0	0	0	0	0	0	0	0
AT1G03620.11	AT1G03620	13	15	6	12	3	8	6	11	11	18	8	10	10	15	9	6	4	7	12	16	12	6	3	5	7	5	5	8	9	8
AT1G03620.12	AT1G03620	0	1	0	0	0	0	0	0	0	0	0	0	1	0	0	0	0	1	0	0	0	0	0	0	0	0	0	0	0	0
AT1G03620.13	AT1G03620	0	0	0	0	0	0	0	0	0	0	0	0	0	1	0	0	0	0	0	0	0	0	0	0	0	0	0	0	0	0
AT1G03620.2	AT1G03620	0	0	0	0	0	0	0	0	0	0	0	0	0	0	0	0	0	0	0	0	0	0	0	0	0	0	0	0	0	0
AT1G03620.3	AT1G03620	0	0	0	0	0	0	0	0	0	0	0	0	0	0	0	0	0	0	0	0	0	0	0	0	0	0	0	0	0	0
AT1G03620.4	AT1G03620	0	0	0	0	0	0	0	0	0	0	0	0	0	0	0	0	0	0	0	0	0	0	0	0	0	0	0	0	0	0
AT1G03620.5	AT1G03620	0	0	0	1	0	0	1	0	0	0	0	0	1	0	0	0	0	0	1	1	0	1	1	0	0	0	0	0	0	0
AT1G03620.6	AT1G03620	0	0	0	0	0	0	0	0	0	0	0	0	0	0	0	0	0	0	0	0	0	0	0	0	0	0	0	0	0	0
AT1G03620.7	AT1G03620	0	0	0	0	0	0	0	0	0	0	0	0	0	0	0	0	0	0	0	0	0	0	0	0	0	0	0	0	0	0
AT1G03620.8	AT1G03620	0	0	0	0	0	0	0	0	0	0	0	0	0	0	0	0	0	0	0	0	0	0	0	0	0	0	0	0	0	0
AT1G03620.9	AT1G03620	0	0	0	0	0	0	0	0	0	0	0	0	0	0	0	0	0	0	0	0	0	0	0	0	0	0	0	0	0	0
AT1G03630.1	AT1G03630	0	3	0	0	1	1	0	1	1	0	2	0	0	1	0	0	0	0	0	0	0	1	0	2	0	0	0	0	0	0
AT1G03630.2	AT1G03630	0	0	0	0	0	0	0	0	0	0	0	0	0	0	0	0	0	0	0	0	0	0	0	0	0	0	0	0	0	0
AT1G03640.1	AT1G03640	0	0	0	0	0	0	0	0	0	0	0	0	0	0	0	0	0	0	0	0	0	0	0	0	0	0	0	0	0	0
AT1G03650.1	AT1G03650	81	73	93	84	91	82	74	94	83	102	72	86	90	96	89	65	66	65	89	84	104	78	115	86	99	58	74	77	80	93
AT1G03660.1	AT1G03660	9	5	10	8	8	11	6	3	5	9	6	9	4	12	11	7	12	13	17	15	22	10	9	1	8	7	7	8	2	10
AT1G03660.2	AT1G03660	21	19	4	5	13	22	18	12	17	13	11	20	11	26	21	27	20	11	15	28	19	32	11	11	10	26	27	12	16	16
AT1G03670.1	AT1G03670	2	0	0	2	0	0	0	0	1	0	0	1	0	0	1	0	0	0	0	1	0	1	1	2	1	6	2	1	2	3
AT1G03680.1	AT1G03680	474	455	481	439	446	407	434	525	509	498	418	433	501	497	486	434	478	475	510	510	535	543	420	515	335	292	365	381	362	460
AT1G03687.1	AT1G03687	0	0	0	0	0	0	0	0	0	0	0	0	0	0	0	0	0	0	0	0	0	0	0	0	0	0	0	0	0	0
AT1G03687.2	AT1G03687	0	0	0	0	0	0	0	0	0	0	0	0	0	0	0	0	0	0	0	0	0	0	0	0	0	0	0	0	0	0
AT1G03700.1	AT1G03700	153	126	255	209	135	171	190	183	285	233	304	118	211	139	149	173	140	145	118	106	130	175	141	164	119	128	164	134	163	134
AT1G03710.1	AT1G03710	0	0	2	4	0	1	2	2	0	2	0	1	1	4	1	2	3	5	0	4	1	2	0	2	2	0	1	1	1	1
AT1G03710.2	AT1G03710	0	0	0	0	0	0	0	0	0	0	0	0	0	0	0	0	0	0	0	0	0	0	0	0	0	0	0	0	0	1
AT1G03720.1	AT1G03720	0	0	0	0	0	0	0	0	0	0	0	0	0	0	0	0	0	0	0	0	0	0	0	0	0	0	0	0	0	0
AT1G03720.2	AT1G03720	0	0	0	0	0	0	0	0	0	0	0	0	0	0	0	0	0	0	0	0	0	0	0	0	0	0	0	0	0	0
AT1G03730.1	AT1G03730	362	420	401	399	354	452	496	346	315	314	211	364	319	349	371	412	394	380	426	366	513	444	386	409	322	310	458	426	342	423
AT1G03740.1	AT1G03740	0	0	0	0	0	0	0	0	0	0	0	0	0	0	0	0	0	0	0	0	0	0	0	0	0	0	0	0	0	0
AT1G03740.2	AT1G03740	0	0	0	0	0	0	0	0	0	0	0	0	0	0	0	0	0	0	0	0	0	0	0	0	0	0	0	0	0	0
AT1G03743.1	AT1G03743	0	0	0	0	0	0	0	0	0	0	0	0	0	0	0	0	0	0	0	0	0	0	0	0	0	0	0	0	0	0
AT1G03746.1	AT1G03746	0	0	0	0	0	0	0	0	0	0	2	0	0	0	0	0	0	0	0	1	0	0	0	0	0	0	0	0	0	0
AT1G03750.1	AT1G03750	300	278	250	311	330	300	263	240	313	342	303	285	288	302	320	246	300	272	316	270	267	294	257	340	307	332	263	290	331	302
AT1G03760.1	AT1G03760	340	315	341	361	397	312	307	427	402	335	409	346	417	360	450	339	339	315	457	414	342	322	331	349	341	303	349	318	279	310
AT1G03770.1	AT1G03770	0	0	0	1	1	0	0	0	1	0	0	0	0	0	0	0	0	1	0	0	0	0	0	0	0	0	0	0	0	1
AT1G03770.2	AT1G03770	0	1	0	0	1	0	0	0	0	0	0	0	0	0	1	0	0	0	0	0	0	0	0	0	0	0	0	0	0	0
AT1G03770.3	AT1G03770	0	0	0	0	0	0	0	0	0	0	0	0	0	0	0	0	0	0	0	0	0	0	0	0	0	0	0	0	0	0
AT1G03770.4	AT1G03770	7	12	2	8	5	4	6	2	7	6	4	4	4	11	7	4	4	5	5	3	6	6	6	2	4	9	7	4	2	3
AT1G03770.5	AT1G03770	1	7	4	6	8	1	4	2	5	3	5	2	5	2	3	5	4	8	3	9	3	5	2	4	0	2	5	4	2	3
AT1G03770.6	AT1G03770	1	0	0	0	1	0	0	0	0	0	0	0	0	1	0	0	0	0	0	0	1	0	0	0	1	0	0	0	0	0
AT1G03780.1	AT1G03780	0	0	0	0	0	0	0	0	0	0	0	0	0	0	0	0	0	0	0	0	1	0	0	0	0	0	1	0	0	0
AT1G03780.2	AT1G03780	0	0	0	0	0	0	0	0	0	0	0	0	0	0	0	1	0	0	0	0	0	0	0	0	0	0	0	0	0	0
AT1G03780.3	AT1G03780	0	0	0	0	0	0	0	0	0	0	0	0	0	0	0	2	0	0	0	0	0	0	0	0	0	0	0	0	0	0
AT1G03790.1	AT1G03790	8	9	3	7	31	9	37	3	10	12	12	16	9	4	15	38	14	14	3	12	2	14	16	15	21	2	1	3	0	5
AT1G03800.1	AT1G03800	8	11	12	8	6	8	8	10	10	11	11	10	8	8	8	11	9	4	5	6	8	7	19	18	21	12	17	17	19	13
AT1G03810.1	AT1G03810	0	0	1	0	0	0	0	0	0	0	0	0	0	0	0	0	0	0	0	0	0	0	0	0	1	0	0	0	0	0
AT1G03820.1	AT1G03820	1283	1194	1625	1155	1548	1304	1687	1685	1250	1238	1044	1145	1569	1175	1321	1698	1148	2195	1166	1166	1251	1637	588	988	621	1015	960	1107	860	553
AT1G03830.1	AT1G03830	0	0	0	0	0	0	0	0	0	0	0	0	0	0	0	0	0	0	0	0	0	0	0	0	0	0	0	0	0	0
AT1G03830.2	AT1G03830	23	31	22	22	36	26	32	31	21	21	18	23	23	32	18	31	22	37	18	38	24	28	28	34	24	24	13	18	23	29
AT1G03840.1	AT1G03840	26	22	24	16	23	21	24	29	24	16	18	17	19	22	21	21	28	28	16	19	19	30	14	23	14	29	38	32	34	19
AT1G03840.2	AT1G03840	0	0	0	0	0	0	0	0	0	0	0	0	0	0	0	0	0	0	0	0	0	0	0	0	0	0	0	0	0	0
AT1G03850.1	AT1G03850	0	0	0	0	0	0	1	0	0	0	1	0	0	1	0	0	0	0	1	1	0	1	2	0	0	0	0	0	0	0
AT1G03850.2	AT1G03850	60	87	89	88	51	87	59	97	56	55	36	39	55	96	69	69	103	52	72	108	98	82	89	88	72	43	60	34	29	90
AT1G03850.3	AT1G03850	0	0	0	0	0	0	0	0	0	0	0	0	0	0	0	0	0	0	0	0	0	0	0	0	0	0	0	0	0	0
AT1G03860.1	AT1G03860	1	1	0	0	0	1	0	0	1	0	0	1	0	0	2	0	1	0	0	0	1	0	1	0	0	0	0	0	0	0
AT1G03860.2	AT1G03860	0	1	0	0	0	0	0	1	0	0	0	0	0	0	0	0	0	1	0	0	0	0	0	0	0	0	0	0	0	0
AT1G03860.3	AT1G03860	13	18	10	12	10	18	20	18	12	17	2	16	18	11	16	13	18	17	7	11	13	10	12	17	10	7	18	11	12	12
AT1G03870.1	AT1G03870	7443	4535	10923	6295	5906	7603	8419	5976	7351	7330	6468	5435	8189	7228	6962	8835	8896	8560	5890	8354	7772	7113	3976	5000	2739	6090	7296	7867	7574	4029
AT1G03880.1	AT1G03880	0	0	0	0	0	0	0	0	0	0	0	1	0	0	0	2	0	0	0	0	0	0	0	0	1	0	0	0	1	0
AT1G03890.1	AT1G03890	0	0	0	0	0	0	0	0	0	0	0	0	0	0	0	0	0	0	0	0	0	0	0	0	0	0	0	0	0	0
AT1G03900.1	AT1G03900	3709	3745	3566	4126	3622	3720	3632	3977	3918	4011	3694	3779	3772	4106	4126	3380	3771	3593	4054	4027	3937	3497	3859	4013	4231	2899	3297	3475	3360	3666
AT1G03905.1	AT1G03905	0	0	0	0	0	0	0	0	0	0	0	0	0	0	0	0	0	0	0	0	0	0	0	0	0	0	0	0	0	0
AT1G03905.2	AT1G03905	0	0	0	0	0	0	0	0	0	0	0	0	0	0	0	0	0	0	0	0	0	0	0	0	0	0	0	0	0	0
AT1G03905.3	AT1G03905	0	0	0	0	0	0	0	0	0	0	0	0	0	0	0	0	0	0	0	0	0	0	0	0	0	0	0	0	0	0
AT1G03905.4	AT1G03905	0	0	0	0	0	0	0	0	0	0	0	0	0	0	0	0	0	0	0	0	0	0	0	0	0	0	0	0	0	0
AT1G03910.1	AT1G03910	0	0	0	0	0	0	0	0	0	0	0	0	0	0	0	0	1	0	0	0	0	0	0	0	0	0	0	0	0	0
AT1G03910.2	AT1G03910	0	2	0	0	2	0	0	0	0	0	0	1	0	1	1	0	3	0	0	0	0	0	1	1	2	2	0	0	0	1
AT1G03920.1	AT1G03920	4	0	0	0	1	0	0	0	0	0	1	0	1	1	1	0	0	0	0	0	0	1	0	0	0	1	0	0	0	0
AT1G03920.2	AT1G03920	0	0	0	0	0	0	0	0	0	0	0	0	0	0	0	0	0	0	0	0	0	0	0	0	0	0	0	0	0	0
AT1G03920.3	AT1G03920	0	0	0	0	0	0	0	0	0	0	0	0	0	0	0	0	0	0	0	0	0	0	0	0	0	0	0	0	0	0
AT1G03930.1	AT1G03930	863	779	788	797	838	754	826	868	803	828	863	756	811	858	796	787	814	883	703	745	710	864	796	809	730	737	756	768	721	770
AT1G03935.1	AT1G03935	19	20	17	31	16	20	27	32	25	19	29	24	23	27	24	19	34	18	30	36	19	21	22	21	12	17	19	14	21	29
AT1G03940.1	AT1G03940	13	7	36	3	2	7	11	16	13	21	11	18	19	11	7	10	4	16	14	10	13	19	8	6	1	4	5	4	14	7
AT1G03950.1	AT1G03950	331	344	343	350	301	335	336	316	280	350	286	339	277	287	292	297	311	281	309	270	314	313	352	352	397	339	390	350	376	320
AT1G03960.1	AT1G03960	0	0	0	0	0	0	0	0	0	0	0	0	0	0	0	0	0	0	0	0	0	0	0	0	0	0	0	0	0	0
AT1G03960.2	AT1G03960	0	0	0	0	0	0	0	0	0	0	0	0	0	0	0	0	0	0	0	0	0	0	0	0	0	0	0	0	0	0
AT1G03960.3	AT1G03960	0	0	0	0	0	0	0	0	0	0	0	0	0	0	0	0	0	0	0	0	0	0	0	0	0	0	0	0	0	0
AT1G03960.4	AT1G03960	0	0	0	0	0	0	0	0	0	0	0	0	0	0	0	0	0	0	0	0	0	0	0	0	0	0	0	0	0	0
AT1G03960.5	AT1G03960	0	0	0	1	0	1	0	2	1	1	0	0	1	2	0	1	0	2	0	1	0	0	2	3	3	1	3	0	2	1
AT1G03960.6	AT1G03960	0	0	0	0	0	0	0	0	0	0	0	0	0	0	0	0	0	0	0	0	0	0	0	0	0	0	0	0	0	0
AT1G03960.7	AT1G03960	0	0	0	0	0	0	0	0	0	0	0	0	0	0	0	0	0	0	0	0	0	0	0	0	0	0	0	0	0	0
AT1G03970.1	AT1G03970	324	328	351	329	310	273	281	440	308	336	380	352	347	375	351	303	347	272	409	436	364	373	326	343	417	361	430	438	431	372
AT1G03980.1	AT1G03980	0	0	0	0	0	0	0	0	0	0	0	0	0	0	0	0	0	0	0	0	0	0	0	0	0	0	0	0	0	0
AT1G03980.2	AT1G03980	0	0	0	0	0	0	0	0	0	0	0	0	0	0	0	0	0	0	0	0	0	0	0	0	0	0	0	0	0	0
AT1G03980.3	AT1G03980	0	0	0	0	0	0	0	0	0	0	0	0	0	0	0	0	0	0	0	0	0	0	0	0	0	0	0	0	0	0
AT1G03980.4	AT1G03980	0	0	0	0	0	0	0	0	0	0	0	0	0	0	0	0	0	0	0	0	0	0	0	0	0	0	0	0	0	0
AT1G03982.1	AT1G03982	0	1	0	0	1	0	0	0	1	0	0	0	1	0	1	0	0	0	0	0	0	0	0	1	0	0	1	0	0	0
AT1G03987.1	AT1G03987	0	0	0	0	0	0	0	0	0	0	0	0	0	0	0	0	0	0	0	0	0	0	0	0	0	0	0	0	0	0
AT1G03990.1	AT1G03990	10	9	10	13	18	11	12	14	8	10	35	15	16	10	9	12	11	17	10	6	10	6	3	5	10	14	5	9	10	8
AT1G03993.1	AT1G03993	2	9	2	5	3	5	1	1	1	7	2	1	1	1	6	5	3	3	2	3	3	2	0	2	0	3	1	0	4	2
AT1G03997.1	AT1G03997	0	5	0	1	0	1	0	2	4	1	5	1	0	0	2	4	2	0	1	0	1	1	0	0	0	0	0	0	0	0
AT1G04000.1	AT1G04000	391	366	427	399	375	383	411	419	430	400	277	403	379	383	406	327	334	337	322	328	305	304	451	363	420	245	328	274	259	368
AT1G04003.1	AT1G04003	0	0	0	0	0	0	0	0	0	0	0	0	0	0	0	0	0	0	0	0	0	0	0	0	0	0	0	0	0	0
AT1G04007.1	AT1G04007	39	40	27	45	35	41	28	34	35	45	68	34	38	37	25	64	29	47	21	28	36	18	27	20	20	29	12	17	25	44
AT1G04010.1	AT1G04010	513	553	437	536	518	531	561	512	557	504	477	489	535	527	528	512	514	500	507	483	494	510	544	627	671	604	606	668	657	676
AT1G04013.1	AT1G04013	0	2	1	0	0	0	0	2	1	1	1	3	0	0	0	5	1	0	3	0	1	0	0	0	0	0	0	0	0	0
AT1G04017.1	AT1G04017	1	1	2	0	0	0	1	0	5	1	0	1	2	1	1	2	0	0	0	1	0	0	0	1	1	3	0	0	0	1
AT1G04020.1	AT1G04020	0	0	0	0	0	0	0	0	0	0	0	0	0	0	0	0	0	0	0	0	0	0	0	0	0	0	0	0	0	0
AT1G04020.2	AT1G04020	0	0	0	0	0	0	0	0	0	0	0	0	0	0	0	0	0	0	0	0	0	0	0	0	0	0	0	0	0	0
AT1G04023.1	AT1G04023	0	1	2	0	1	0	0	1	0	0	0	0	0	0	0	1	0	0	1	0	0	0	3	0	0	0	0	0	0	0
AT1G04030.1	AT1G04030	274	214	343	284	206	301	288	274	254	246	241	244	218	295	274	352	208	312	223	259	222	188	257	190	193	143	140	126	198	307
AT1G04030.2	AT1G04030	0	0	0	0	0	0	0	0	0	0	0	0	0	0	0	0	0	0	0	0	0	0	0	0	0	0	0	0	0	0
AT1G04033.1	AT1G04033	0	0	0	0	0	0	0	0	0	0	0	0	0	0	0	0	0	1	0	0	0	0	0	0	0	0	1	0	0	0
AT1G04037.1	AT1G04037	1	0	0	0	2	0	1	0	0	2	1	0	1	1	0	1	1	0	2	0	2	0	0	0	0	2	3	0	0	1
AT1G04040.1	AT1G04040	6005	5243	7126	6489	5529	6063	7018	5620	5180	5732	5506	5567	6148	5939	5718	5851	5886	5763	4964	5599	5623	5227	5494	4971	5541	6527	6566	6223	7548	4602
AT1G04043.1	AT1G04043	0	0	2	0	0	1	1	0	1	1	0	1	2	0	0	2	1	3	1	0	0	1	1	0	1	2	0	0	1	3
AT1G04047.1	AT1G04047	7	7	4	3	7	4	2	8	2	15	14	2	4	4	3	11	1	6	6	5	2	0	5	1	4	5	3	6	5	6
AT1G04050.1	AT1G04050	1	5	2	5	1	5	2	1	4	2	1	3	0	6	1	2	3	3	5	5	2	4	1	1	2	3	2	3	3	2
AT1G04050.2	AT1G04050	4	9	2	6	7	6	10	2	2	6	7	8	4	5	1	6	10	5	6	5	5	4	0	5	5	6	6	5	3	2
AT1G04050.3	AT1G04050	0	0	0	0	0	0	0	0	0	0	0	0	0	0	0	0	0	0	0	0	0	0	0	0	0	0	0	0	0	0
AT1G04053.1	AT1G04053	37	38	32	42	38	22	50	41	49	29	43	38	50	45	42	64	34	36	56	43	38	26	50	41	61	28	28	28	49	49
AT1G04057.1	AT1G04057	3	2	1	0	0	0	0	1	2	3	0	0	0	0	0	0	0	0	1	0	0	0	0	0	0	0	0	0	0	2
AT1G04063.1	AT1G04063	0	0	0	0	0	0	0	0	0	0	0	0	0	0	0	0	0	0	0	0	0	0	0	0	0	0	0	0	0	0
AT1G04067.1	AT1G04067	5	4	6	3	2	1	2	4	3	3	1	0	3	3	2	4	1	6	1	2	1	1	1	1	0	3	2	1	3	3
AT1G04070.1	AT1G04070	281	317	316	297	311	280	284	286	329	313	227	363	310	250	341	229	250	248	288	209	237	209	379	333	456	251	288	266	302	329
AT1G04073.1	AT1G04073	2	0	0	1	0	0	0	0	1	2	2	0	0	1	0	2	0	1	1	0	0	0	3	0	2	1	1	1	2	0
AT1G04077.1	AT1G04077	6	5	4	8	5	9	4	2	8	5	4	3	9	3	2	13	4	10	5	3	3	3	3	3	2	0	0	0	0	2
AT1G04080.1	AT1G04080	0	0	0	0	0	0	0	0	0	0	0	0	0	0	0	0	0	0	0	0	0	0	0	0	0	0	0	0	0	0
AT1G04080.2	AT1G04080	27	36	21	38	30	23	41	31	29	31	40	34	24	42	34	20	26	33	32	39	20	34	22	12	19	20	37	23	28	48
AT1G04080.3	AT1G04080	189	211	169	171	183	210	188	186	162	203	165	201	214	234	192	174	185	211	153	222	171	166	177	184	163	170	204	221	166	198
AT1G04080.4	AT1G04080	0	0	0	0	0	0	0	0	0	0	0	0	1	0	0	0	0	0	0	0	0	0	0	0	0	0	0	0	0	0
AT1G04080.5	AT1G04080	0	1	4	1	0	3	0	0	0	3	0	0	0	3	2	0	2	1	2	2	1	3	0	0	1	1	0	0	1	1
AT1G04083.1	AT1G04083	73	51	59	56	50	57	74	61	54	92	78	53	59	56	72	60	39	64	24	39	57	26	47	32	41	55	29	39	41	46
AT1G04087.1	AT1G04087	0	0	0	0	0	0	0	0	0	0	0	0	0	0	0	0	0	0	0	0	0	0	0	0	0	0	0	0	0	0
AT1G04090.1	AT1G04090	20	28	30	22	28	22	27	22	23	36	15	22	20	38	30	25	22	28	29	23	25	14	18	23	31	11	17	18	22	19
AT1G04093.1	AT1G04093	0	0	0	0	1	0	0	1	0	0	0	0	0	0	0	0	0	0	0	0	1	0	0	0	0	0	0	0	0	0
AT1G04097.1	AT1G04097	15	9	10	13	17	21	8	16	20	13	21	6	13	13	7	10	5	2	6	9	5	3	9	8	3	8	3	3	9	9
AT1G04100.1	AT1G04100	236	277	229	236	274	230	282	280	245	209	163	304	246	226	220	280	248	262	252	258	252	305	413	317	314	311	308	269	282	331
AT1G04103.1	AT1G04103	4	4	5	8	7	4	5	2	6	6	2	9	5	5	2	5	2	5	2	1	2	4	8	5	2	4	5	10	9	11
AT1G04103.2	AT1G04103	60	56	30	23	22	28	47	45	51	61	39	28	29	40	38	27	24	26	31	32	41	42	52	45	44	113	124	91	80	69
AT1G04105.1	AT1G04105	0	1	1	0	0	1	3	0	2	2	5	2	0	3	1	1	0	0	0	1	1	1	0	0	2	4	2	0	2	5
AT1G04107.1	AT1G04107	76	113	103	87	112	100	80	114	131	88	65	158	104	76	145	95	117	145	132	137	117	96	80	78	65	133	81	97	77	78
AT1G04110.1	AT1G04110	1	3	2	1	2	1	0	3	1	1	0	1	2	3	0	3	1	4	1	0	2	0	4	2	0	0	3	2	1	3
AT1G04117.1	AT1G04117	8	5	7	5	5	9	1	9	8	8	7	8	4	5	1	5	12	5	2	9	9	3	8	3	6	1	6	3	3	4
AT1G04120.1	AT1G04120	0	0	1	0	0	0	0	2	0	1	0	0	1	0	0	0	0	1	0	0	0	0	0	0	0	0	1	1	3	1
AT1G04120.2	AT1G04120	0	0	0	0	0	0	0	0	0	0	0	0	0	0	0	0	0	0	0	0	0	0	0	0	0	0	0	0	0	0
AT1G04120.3	AT1G04120	0	0	0	0	0	0	0	0	0	0	0	0	0	0	0	0	0	0	0	0	0	0	0	0	0	0	0	0	0	0
AT1G04123.1	AT1G04123	5	13	7	15	2	7	8	8	3	7	7	8	5	9	9	15	5	9	5	8	8	10	11	7	6	10	3	11	5	4
AT1G04127.1	AT1G04127	0	0	0	0	0	0	0	0	0	0	0	0	0	0	0	0	0	0	0	0	0	0	0	0	0	0	0	0	0	0
AT1G04130.1	AT1G04130	57	81	72	82	72	73	59	55	71	58	92	71	69	75	71	49	72	60	58	47	60	65	50	61	66	70	76	61	63	52
AT1G04130.2	AT1G04130	0	0	0	0	0	0	0	0	0	0	0	0	0	0	0	0	0	0	0	0	0	0	0	0	0	0	0	0	0	0
AT1G04133.1	AT1G04133	2	0	0	0	1	0	0	1	1	3	3	1	0	4	0	0	1	0	3	3	0	0	0	0	0	0	0	0	0	0
AT1G04137.1	AT1G04137	0	0	1	0	1	0	1	0	0	0	0	0	1	0	0	0	0	0	1	0	0	0	0	0	0	0	1	0	0	0
AT1G04140.1	AT1G04140	0	0	0	0	0	0	0	0	0	0	0	0	0	0	0	0	0	0	0	0	0	0	0	0	0	0	0	0	0	0
AT1G04140.2	AT1G04140	0	1	0	0	0	0	2	0	0	1	1	0	0	0	0	0	0	0	0	0	1	0	0	0	0	4	0	0	0	2
AT1G04143.1	AT1G04143	0	0	0	0	0	0	0	0	0	0	0	0	0	0	0	0	0	0	0	0	0	0	0	0	0	0	0	0	0	0
AT1G04147.1	AT1G04147	8	4	4	1	2	0	3	4	1	0	2	1	1	0	0	4	2	3	2	1	1	1	2	2	0	0	3	0	0	3
AT1G04150.1	AT1G04150	64	50	52	62	72	63	62	67	54	57	60	68	75	67	70	66	100	57	78	69	77	40	42	59	37	26	24	27	41	44
AT1G04153.1	AT1G04153	0	3	1	0	0	0	0	0	0	0	2	1	0	0	0	4	1	1	0	1	1	0	1	1	0	0	2	0	4	2
AT1G04157.1	AT1G04157	17	10	6	12	9	7	5	14	14	14	19	3	12	30	5	11	4	7	9	14	14	0	6	2	0	1	3	4	4	4
AT1G04160.1	AT1G04160	0	0	0	0	0	0	0	0	0	0	0	0	0	0	0	0	0	0	0	0	0	0	0	0	0	0	0	0	0	0
AT1G04160.2	AT1G04160	0	0	0	0	0	0	0	0	0	0	0	0	0	0	0	0	0	0	0	0	0	0	0	0	0	0	0	0	0	0
AT1G04163.1	AT1G04163	6	4	4	11	4	8	6	9	3	6	2	6	6	5	7	10	6	11	8	2	5	3	6	7	4	5	1	6	5	2
AT1G04167.1	AT1G04167	0	0	0	0	0	0	0	0	0	0	0	1	1	0	0	0	0	0	0	0	0	0	0	0	0	0	0	0	0	0
AT1G04170.1	AT1G04170	0	0	0	0	0	0	0	0	0	0	0	0	0	0	0	0	0	0	0	0	0	0	0	0	0	0	0	0	0	0
AT1G04170.2	AT1G04170	9	3	7	9	3	1	2	3	1	4	3	5	4	1	4	6	3	6	5	5	4	8	4	4	4	9	3	5	5	1
AT1G04173.1	AT1G04173	0	0	0	0	0	0	0	0	0	0	0	0	0	0	0	0	0	0	1	0	0	0	0	0	0	0	0	0	0	1
AT1G04177.1	AT1G04177	0	0	0	0	0	0	0	0	0	0	0	0	0	0	0	0	0	0	0	0	0	0	0	0	0	0	0	0	0	0
AT1G04180.1	AT1G04180	179	138	194	330	367	305	288	171	156	153	137	175	163	150	263	278	294	305	106	76	133	173	330	268	346	223	213	255	327	199
AT1G04183.1	AT1G04183	14	6	5	7	4	7	2	7	4	4	5	6	16	6	6	6	4	4	14	9	8	8	3	6	2	8	3	5	6	3
AT1G04187.1	AT1G04187	12	18	13	12	13	15	19	11	12	11	4	15	12	16	9	13	12	14	13	12	12	21	15	4	4	21	28	9	17	10
AT1G04190.1	AT1G04190	1055	1110	1289	1105	1348	1194	1128	1206	1168	970	986	1163	1233	1034	1100	999	1067	1280	958	998	911	860	1161	1293	1391	965	1089	942	990	1219
AT1G04193.1	AT1G04193	3	6	2	6	2	0	4	3	2	5	7	4	3	8	4	2	4	3	4	7	3	2	2	3	2	1	2	4	1	3
AT1G04197.1	AT1G04197	8	9	8	7	11	7	4	5	11	8	14	6	7	17	10	3	8	1	4	8	8	4	3	5	8	4	8	5	5	6
AT1G04200.1	AT1G04200	0	0	0	0	0	0	0	0	0	0	0	0	0	0	0	0	0	0	0	0	0	0	0	0	0	0	0	0	0	0
AT1G04200.2	AT1G04200	11	6	5	5	8	4	5	7	6	4	2	7	10	7	8	1	5	7	5	4	6	9	8	12	8	8	7	8	8	12
AT1G04200.3	AT1G04200	0	0	0	0	0	0	0	0	0	0	0	0	0	0	0	0	0	0	0	0	0	0	0	0	0	0	0	0	0	0
AT1G04203.1	AT1G04203	0	0	0	0	0	0	1	0	0	0	0	0	0	0	0	0	0	0	1	0	0	0	0	0	0	2	0	0	0	0
AT1G04207.1	AT1G04207	0	0	0	0	0	0	0	0	0	0	0	0	0	0	0	0	0	0	0	0	0	0	0	0	0	0	0	0	0	0
AT1G04210.1	AT1G04210	2052	2205	1802	2038	2036	2019	2084	1964	2042	1909	2066	2039	2079	1968	2089	2105	1948	1927	1842	1827	1916	1908	1834	1838	1723	1778	1842	1850	1807	1909
AT1G04213.1	AT1G04213	0	0	0	0	1	0	0	0	0	0	1	0	0	0	0	0	0	0	0	0	0	1	0	0	0	0	0	0	0	0
AT1G04217.1	AT1G04217	11	11	8	12	7	4	20	13	19	8	19	10	11	25	11	8	11	8	24	15	9	10	6	14	11	16	5	8	18	8
AT1G04220.1	AT1G04220	1255	1072	1581	1113	943	1131	1269	1241	1660	1566	1561	1265	1394	1012	1136	943	1014	1039	832	930	1098	1522	1275	1219	1175	1535	1917	1969	2088	1711
AT1G04223.1	AT1G04223	28	14	21	19	21	15	18	19	22	21	23	10	18	27	26	17	17	17	25	31	21	13	14	23	23	8	17	14	17	24
AT1G04227.1	AT1G04227	20	20	15	17	15	27	20	17	17	16	20	20	19	13	16	20	17	20	17	15	12	31	14	15	9	14	15	17	14	16
AT1G04230.1	AT1G04230	26	34	30	21	22	18	19	38	41	47	35	17	30	27	36	35	23	39	32	29	36	16	32	22	17	27	18	20	31	28
AT1G04230.2	AT1G04230	0	0	0	0	0	0	0	0	0	0	0	0	0	0	0	0	0	0	0	0	0	0	0	0	0	0	0	0	0	0
AT1G04233.1	AT1G04233	15	24	24	12	13	19	10	15	10	17	12	17	20	13	16	17	3	11	11	11	19	11	11	5	7	15	8	9	16	14
AT1G04237.1	AT1G04237	99	116	138	90	92	114	159	103	101	127	121	108	123	94	76	165	68	121	76	81	82	45	80	64	46	66	46	68	77	72
AT1G04240.1	AT1G04240	0	0	0	0	0	0	0	0	0	0	0	0	0	0	0	0	0	0	0	0	0	0	0	0	0	0	0	0	0	0
AT1G04240.2	AT1G04240	0	0	0	0	0	0	0	0	0	0	0	0	0	0	0	0	0	0	0	0	0	0	0	0	0	0	0	0	0	0
AT1G04243.1	AT1G04243	0	0	0	0	0	0	0	0	0	0	0	0	0	0	0	0	0	0	0	0	0	0	0	0	0	0	0	0	0	0
AT1G04247.1	AT1G04247	34	46	51	40	36	27	50	53	65	48	96	33	55	47	35	68	48	44	35	34	47	38	32	23	32	34	38	46	70	53
AT1G04250.1	AT1G04250	2327	2562	3226	2841	2443	2373	2495	2893	2308	2264	2072	2500	2771	2289	2436	2279	2262	2777	2272	2421	2508	1983	2328	2601	2669	1625	1799	1619	1974	2154
AT1G04253.1	AT1G04253	0	0	0	0	0	0	0	0	0	0	0	0	0	0	0	0	0	0	0	0	0	0	0	2	0	0	0	0	0	0
AT1G04257.1	AT1G04257	0	0	0	0	0	0	0	0	0	0	0	0	1	0	0	0	0	0	0	0	0	0	0	0	0	0	1	0	0	0
AT1G04260.1	AT1G04260	825	862	868	702	861	855	888	886	886	814	578	887	869	884	910	840	912	834	1060	978	1025	947	813	816	665	563	845	818	721	937
AT1G04263.1	AT1G04263	0	0	0	0	0	0	0	0	0	0	1	1	0	0	0	1	0	0	1	0	0	0	0	0	0	0	0	0	0	0
AT1G04267.1	AT1G04267	11	15	14	8	11	11	14	20	18	14	26	17	18	19	6	14	11	18	14	12	18	8	17	12	9	13	12	18	7	26
AT1G04270.1	AT1G04270	0	3	0	0	0	1	1	0	2	0	0	0	2	2	0	1	1	1	1	0	1	0	0	0	3	0	1	0	0	0
AT1G04270.2	AT1G04270	0	0	0	0	0	0	0	0	0	0	0	0	0	0	0	0	0	0	0	0	0	0	0	0	0	0	0	0	0	0
AT1G04273.1	AT1G04273	10	14	19	9	21	11	13	10	13	13	8	12	12	14	12	27	16	29	9	12	5	15	13	13	29	7	17	7	8	17
AT1G04277.1	AT1G04277	17	16	22	9	20	19	13	15	15	12	18	16	17	20	16	23	20	18	11	28	14	12	22	20	23	11	18	8	20	21
AT1G04280.1	AT1G04280	0	0	0	0	0	0	0	0	0	0	0	0	0	0	0	0	0	0	0	0	0	0	0	0	0	0	0	0	0	0
AT1G04280.2	AT1G04280	4	5	4	5	3	3	6	5	2	9	3	3	2	3	1	2	5	8	1	2	4	3	2	1	1	11	4	8	6	1
AT1G04283.1	AT1G04283	0	0	0	0	0	0	0	0	0	0	0	0	0	0	0	0	0	0	0	0	0	0	0	0	0	0	0	0	0	0
AT1G04287.1	AT1G04287	0	0	0	0	0	0	0	0	0	0	0	0	0	0	0	0	0	1	0	0	0	0	0	0	0	0	1	0	0	0
AT1G04290.1	AT1G04290	172	160	174	167	151	183	169	162	184	134	139	173	116	162	151	145	160	163	143	161	156	134	166	166	200	131	174	130	128	155
AT1G04290.2	AT1G04290	0	0	0	0	0	0	0	0	0	0	0	0	0	0	0	0	0	0	0	0	0	0	0	0	0	0	0	0	0	0
AT1G04293.1	AT1G04293	0	0	0	0	0	0	0	0	0	0	0	0	0	0	0	0	0	0	0	0	0	0	0	0	0	0	0	0	0	0
AT1G04295.1	AT1G04295	53	46	49	36	47	31	48	32	43	26	46	40	31	55	50	47	44	41	42	42	46	46	27	56	47	41	50	62	43	49
AT1G04297.1	AT1G04297	3	8	8	6	3	11	3	3	3	6	5	8	3	7	5	5	4	4	0	8	6	2	2	0	3	3	2	4	1	3
AT1G04300.1	AT1G04300	0	0	0	0	0	0	0	0	0	0	0	0	0	0	0	0	0	0	0	0	0	0	0	0	0	0	0	0	0	0
AT1G04300.2	AT1G04300	1	0	0	0	0	0	0	0	0	0	0	0	0	0	0	0	0	0	0	0	0	0	0	0	0	1	0	0	0	0
AT1G04300.3	AT1G04300	0	0	0	0	0	0	0	0	0	0	0	0	0	0	0	0	0	0	0	0	0	0	0	0	0	0	0	0	0	0
AT1G04300.4	AT1G04300	0	0	0	0	0	0	0	0	0	0	0	0	0	0	0	0	0	0	0	0	0	0	0	0	0	0	0	0	0	0
AT1G04300.5	AT1G04300	0	0	0	0	0	0	0	0	0	0	0	0	0	0	0	0	0	0	0	0	0	0	0	0	0	0	0	0	0	0
AT1G04300.6	AT1G04300	24	24	14	25	21	26	26	15	15	31	38	24	30	17	20	17	19	21	25	17	16	20	29	12	16	32	33	32	35	28
AT1G04303.1	AT1G04303	1	2	1	1	2	5	4	2	3	1	7	1	1	3	2	3	1	3	1	0	5	1	3	1	4	0	0	1	1	5
AT1G04307.1	AT1G04307	0	0	0	0	0	0	0	0	0	0	0	0	0	0	0	0	0	1	0	0	0	0	0	0	0	0	0	0	0	0
AT1G04310.1	AT1G04310	9	8	2	2	8	8	6	3	7	9	3	10	11	3	4	9	4	6	11	6	12	11	6	0	1	3	3	8	5	7
AT1G04310.2	AT1G04310	0	0	0	0	0	0	0	0	0	0	0	0	0	0	0	0	0	0	0	0	0	0	0	0	0	0	0	0	0	0
AT1G04313.1	AT1G04313	0	0	0	0	0	0	0	0	0	0	0	0	0	0	0	0	0	0	0	0	0	0	0	0	0	0	0	0	0	0
AT1G04317.1	AT1G04317	0	0	0	0	0	0	0	0	0	0	0	0	0	0	0	0	0	0	0	0	0	0	0	0	0	0	0	0	0	0
AT1G04317.2	AT1G04317	0	0	0	0	0	0	0	0	0	0	0	0	0	0	0	0	0	0	0	0	0	0	0	0	0	0	0	0	0	0
AT1G04320.1	AT1G04320	0	0	0	0	0	0	0	0	0	0	0	0	0	0	0	0	0	0	0	0	0	0	0	0	0	0	0	0	0	0
AT1G04323.1	AT1G04323	0	0	0	0	0	0	0	0	0	0	0	0	0	0	0	0	0	0	0	0	0	0	0	0	0	0	0	0	0	0
AT1G04327.1	AT1G04327	0	0	0	0	0	0	0	0	0	0	0	0	1	0	0	0	0	0	0	0	0	0	0	0	0	0	0	0	0	0
AT1G04330.1	AT1G04330	44	39	47	46	53	39	88	76	52	49	43	59	64	25	56	73	50	73	70	82	52	40	211	177	217	150	222	173	204	148
AT1G04333.1	AT1G04333	0	0	0	0	0	0	0	0	0	0	0	0	0	0	0	0	0	0	0	0	0	0	0	0	0	0	0	0	0	0
AT1G04337.1	AT1G04337	0	0	0	0	0	0	0	0	0	0	0	0	0	0	0	0	0	0	0	0	0	0	0	0	0	0	0	0	0	0
AT1G04340.1	AT1G04340	1163	1136	1370	1175	1035	1151	1243	1204	1267	1119	870	1259	1193	1228	1138	1196	1315	1450	1077	1178	1204	1097	1331	1639	1363	1073	1430	1367	1296	1568
AT1G04343.1	AT1G04343	1	5	5	0	0	5	2	4	4	5	5	5	7	3	3	5	2	2	2	6	1	1	2	1	0	1	4	1	2	7
AT1G04347.1	AT1G04347	21	38	17	13	4	10	13	10	8	6	27	41	18	11	12	72	26	31	14	12	20	12	10	25	8	4	7	7	10	11
AT1G04350.1	AT1G04350	54	35	82	19	22	22	18	56	71	68	66	42	50	62	36	26	24	23	60	66	52	33	15	16	16	34	46	36	38	30
AT1G04353.1	AT1G04353	65	73	68	83	44	64	58	78	46	53	77	55	72	125	92	82	91	54	116	105	99	62	56	69	86	60	69	43	49	88
AT1G04357.1	AT1G04357	2	7	2	5	0	4	1	1	1	4	3	3	3	1	2	1	1	5	2	1	1	3	2	1	3	1	1	2	3	1
AT1G04360.1	AT1G04360	478	453	574	577	542	530	664	477	642	544	576	531	544	468	479	455	468	500	398	424	427	556	524	385	543	439	568	512	551	515
AT1G04363.1	AT1G04363	5	10	7	7	5	10	7	9	9	3	8	7	10	4	5	8	4	4	9	1	8	9	7	6	5	8	6	12	10	5
AT1G04367.1	AT1G04367	0	0	0	0	0	0	1	0	0	0	0	0	0	0	0	0	0	0	0	0	0	0	0	0	0	1	0	0	0	0
AT1G04370.1	AT1G04370	3	3	8	4	5	2	6	3	1	2	4	40	3	13	7	37	10	35	19	5	18	17	50	13	17	30	11	10	9	17
AT1G04373.1	AT1G04373	0	0	0	0	0	0	0	0	0	0	0	0	0	0	0	0	0	0	0	0	0	0	0	0	0	0	0	0	0	0
AT1G04377.1	AT1G04377	0	0	0	0	0	0	0	0	0	0	0	0	0	0	0	0	0	0	0	0	0	0	0	0	0	0	0	0	0	0
AT1G04380.1	AT1G04380	0	0	0	0	0	0	0	0	0	0	0	0	0	0	0	0	0	0	0	0	0	0	0	0	0	0	0	0	0	0
AT1G04380.2	AT1G04380	0	0	0	0	0	0	0	1	0	0	0	0	1	0	0	0	0	0	0	0	0	0	0	0	0	0	0	0	0	0
AT1G04383.1	AT1G04383	0	0	0	0	0	0	0	0	0	0	0	0	0	0	0	0	0	0	0	0	0	0	0	0	0	0	0	0	0	0
AT1G04387.1	AT1G04387	0	0	0	0	0	0	0	0	0	0	0	0	0	0	0	0	0	0	0	0	0	0	0	0	0	0	1	0	0	0
AT1G04390.1	AT1G04390	436	439	321	374	400	422	424	347	458	459	428	405	462	431	400	406	417	363	403	389	397	437	358	409	387	327	412	462	458	437
AT1G04397.1	AT1G04397	0	0	0	2	1	1	0	1	1	0	0	0	1	0	1	0	0	0	0	0	0	0	1	0	1	0	0	0	0	0
AT1G04400.1	AT1G04400	2	0	0	1	0	1	1	0	0	1	1	0	0	2	0	1	0	1	0	0	0	0	0	1	1	0	0	1	0	0
AT1G04400.2	AT1G04400	1	0	0	1	3	1	2	2	3	0	2	2	2	2	1	0	3	1	4	2	2	4	1	0	0	2	0	1	4	1
AT1G04403.1	AT1G04403	0	0	0	0	0	0	0	1	0	0	0	0	0	0	0	0	1	0	0	0	0	0	0	0	0	0	0	0	0	0
AT1G04407.1	AT1G04407	0	0	0	0	0	0	0	0	0	0	0	0	0	0	0	0	0	0	0	0	0	0	0	0	0	0	0	0	0	0
AT1G04410.1	AT1G04410	29799	30862	37482	32357	30473	32227	31555	31165	30893	30230	26727	34875	29138	33194	32406	30175	31829	30495	32044	29085	32335	27997	28338	28325	31296	23867	28041	27999	25749	24510
AT1G04413.1	AT1G04413	6	3	9	7	2	8	4	7	7	6	9	7	3	8	1	14	4	5	6	7	7	4	2	0	5	0	3	4	2	8
AT1G04417.1	AT1G04417	0	1	0	1	0	0	0	0	2	0	0	0	0	0	0	0	0	0	0	0	0	0	0	0	0	0	0	1	1	0
AT1G04420.1	AT1G04420	174	129	177	161	180	150	150	198	194	170	192	178	199	251	214	177	174	152	192	173	168	158	117	125	114	118	116	110	94	123
AT1G04425.1	AT1G04425	160	176	221	142	175	197	207	219	183	155	159	220	191	239	198	220	197	229	232	236	228	155	173	247	190	100	154	137	100	213
AT1G04427.1	AT1G04427	4	3	1	1	5	4	2	2	3	5	3	4	4	8	2	5	4	1	4	4	1	2	1	2	2	3	4	5	8	2
AT1G04430.1	AT1G04430	65	85	56	85	62	94	64	82	62	58	61	63	57	81	50	82	73	63	75	63	77	104	47	51	41	55	77	60	102	71
AT1G04430.2	AT1G04430	0	0	0	0	0	0	0	0	0	0	0	0	0	0	0	0	0	0	0	0	0	0	0	0	0	0	0	0	0	0
AT1G04430.3	AT1G04430	3	3	3	2	2	3	6	1	1	4	0	2	5	0	4	1	4	2	3	2	0	2	1	1	0	1	2	3	3	0
AT1G04433.1	AT1G04433	2	1	3	3	2	2	1	3	2	2	0	0	4	3	1	2	4	1	1	2	3	3	3	3	7	1	4	0	1	3
AT1G04437.1	AT1G04437	5	2	6	0	6	1	1	1	2	6	12	5	4	7	0	7	2	2	1	2	1	3	4	1	0	4	0	2	6	1
AT1G04440.1	AT1G04440	4320	4316	3512	4503	3984	4303	4265	4008	4214	4504	4116	3969	4065	4674	4496	3944	4288	3316	4098	4210	3928	4177	4394	4581	4119	3640	5010	4300	4241	3994
AT1G04443.1	AT1G04443	0	0	0	0	0	0	0	0	0	0	0	0	0	0	0	0	0	0	0	0	0	0	0	0	0	0	0	0	0	0
AT1G04445.1	AT1G04445	1	2	4	0	2	0	3	2	0	1	2	1	2	1	2	1	1	0	1	1	1	2	2	3	2	4	1	4	1	1
AT1G04445.2	AT1G04445	2	2	3	1	1	1	2	1	2	0	5	1	1	0	2	2	0	1	1	2	1	1	4	0	2	0	1	1	0	0
AT1G04447.1	AT1G04447	0	0	0	0	0	0	0	0	0	0	0	0	0	0	0	0	0	0	0	0	0	0	0	0	0	0	0	0	0	0
AT1G04450.1	AT1G04450	0	0	0	0	0	0	0	0	1	0	0	0	0	0	0	0	0	0	0	0	0	0	0	0	0	0	2	0	2	0
AT1G04453.1	AT1G04453	0	0	0	0	0	0	0	0	0	0	0	0	0	0	0	0	0	0	0	0	0	0	0	0	0	0	0	0	0	0
AT1G04455.1	AT1G04455	0	0	0	0	0	0	0	1	0	0	0	0	0	0	0	0	0	0	0	0	0	0	0	0	0	0	0	0	0	0
AT1G04463.1	AT1G04463	6	7	6	8	7	9	4	8	4	10	11	5	11	8	8	10	6	9	6	9	2	6	4	5	2	4	1	3	3	10
AT1G04467.1	AT1G04467	1	0	2	0	0	1	0	1	1	0	0	2	1	3	0	1	1	0	0	1	1	0	1	2	4	0	1	1	2	2
AT1G04470.1	AT1G04470	0	0	0	0	0	1	0	0	0	0	0	0	0	0	0	0	0	1	0	0	0	0	1	0	0	0	0	0	0	0
AT1G04473.1	AT1G04473	2	8	2	3	1	1	1	1	5	3	3	3	3	1	4	11	3	2	4	1	3	3	0	2	1	0	0	1	1	0
AT1G04477.1	AT1G04477	3	5	2	3	4	3	3	6	9	4	2	8	7	5	4	8	5	7	2	7	4	5	8	4	4	6	2	1	6	9
AT1G04480.1	AT1G04480	5075	4965	6331	5526	6020	5138	5519	5872	6305	4838	4539	6073	5882	5507	5928	4782	5031	5975	5371	5091	5289	4194	6403	6917	7614	3742	4806	4465	3787	5217
AT1G04483.1	AT1G04483	2	1	1	1	0	1	1	2	2	2	6	2	1	3	0	6	0	0	3	5	1	3	3	1	1	3	1	4	0	2
AT1G04487.1	AT1G04487	9	9	5	9	3	8	3	12	8	5	12	6	5	3	4	3	6	8	5	8	5	3	5	0	1	0	2	2	5	2
AT1G04490.1	AT1G04490	0	0	0	0	0	0	0	0	0	0	0	0	0	0	0	0	0	0	0	0	0	0	0	0	0	0	0	0	0	0
AT1G04490.2	AT1G04490	0	0	0	0	0	0	1	0	1	0	0	0	0	0	0	0	0	0	0	0	0	0	1	1	0	0	2	0	0	0
AT1G04490.3	AT1G04490	0	0	0	0	1	1	0	0	0	0	0	0	0	0	0	0	0	0	0	0	0	0	0	1	0	0	0	0	0	0
AT1G04490.4	AT1G04490	0	0	0	0	0	0	0	0	0	0	0	0	0	0	0	0	0	0	0	0	0	0	0	0	0	0	0	0	0	0
AT1G04490.5	AT1G04490	0	0	0	0	0	0	0	0	0	0	0	0	0	0	0	0	0	0	0	0	0	0	0	0	0	0	0	0	0	0
AT1G04490.6	AT1G04490	0	0	0	0	0	0	0	0	0	0	0	0	0	0	0	0	0	0	0	0	0	0	0	0	0	0	0	0	0	0
AT1G04490.7	AT1G04490	0	0	0	0	0	0	0	0	0	0	0	0	0	0	0	0	0	0	0	0	0	0	0	0	0	0	0	0	0	0
AT1G04490.8	AT1G04490	0	0	0	0	0	0	0	0	0	0	0	0	0	0	0	0	0	0	0	0	0	0	0	0	0	0	0	0	0	0
AT1G04490.9	AT1G04490	0	0	0	0	0	0	0	0	0	0	0	0	0	0	0	0	0	0	0	0	0	0	0	0	0	0	0	0	0	0
AT1G04493.1	AT1G04493	0	2	0	1	0	0	0	2	1	0	0	0	1	0	2	0	0	1	0	0	2	0	0	0	0	0	0	0	0	2
AT1G04497.1	AT1G04497	1	0	0	0	0	1	0	1	0	0	0	0	1	0	0	0	2	1	0	0	0	0	0	0	1	0	0	1	0	2
AT1G04500.1	AT1G04500	0	0	0	0	0	0	0	0	0	0	0	0	0	0	0	0	0	0	0	0	0	0	0	0	0	0	0	0	0	0
AT1G04500.2	AT1G04500	0	0	0	0	0	0	0	0	0	0	0	0	0	0	0	0	0	0	0	0	0	0	0	0	0	0	0	0	0	0
AT1G04500.3	AT1G04500	0	0	0	0	0	0	0	0	0	0	0	0	0	0	0	0	0	0	0	0	0	0	0	0	0	0	0	0	0	0
AT1G04500.4	AT1G04500	0	0	0	0	0	0	0	0	0	0	0	0	0	0	0	0	0	0	0	0	0	0	0	0	0	0	0	0	0	0
AT1G04503.1	AT1G04503	32	135	52	49	19	25	45	44	44	42	141	58	34	32	27	204	46	43	56	25	30	25	38	28	32	12	18	15	20	68
AT1G04507.1	AT1G04507	4	5	6	1	2	5	6	2	3	2	2	2	6	3	4	5	3	4	0	3	9	0	4	1	3	3	1	4	0	5
AT1G04510.1	AT1G04510	0	0	0	0	0	0	0	0	0	0	0	0	0	0	0	0	0	0	0	0	0	0	2	0	0	0	0	0	1	0
AT1G04510.2	AT1G04510	0	0	0	0	0	0	0	0	0	0	0	0	0	0	0	0	0	0	0	0	0	0	0	0	0	0	0	0	0	0
AT1G04513.1	AT1G04513	58	70	75	66	78	77	69	68	59	67	40	70	71	86	63	96	69	85	66	63	74	83	78	59	78	59	52	65	47	77
AT1G04517.1	AT1G04517	0	0	0	0	0	0	0	0	0	0	0	0	0	0	0	0	0	0	0	0	0	0	0	0	0	0	0	0	0	0
AT1G04520.1	AT1G04520	566	799	760	648	623	601	686	668	555	500	453	686	573	542	647	626	717	757	615	661	695	550	752	777	616	475	623	590	544	860
AT1G04523.1	AT1G04523	0	0	0	0	0	1	0	0	0	0	0	0	0	0	0	0	0	0	0	0	0	0	0	0	0	1	2	1	0	1
AT1G04527.1	AT1G04527	0	0	0	0	0	0	0	0	0	0	0	0	0	0	0	0	0	0	0	0	0	0	0	0	0	0	0	0	0	0
AT1G04530.1	AT1G04530	763	727	811	790	772	712	691	878	825	841	877	789	773	748	714	624	661	564	787	698	658	672	619	594	763	587	591	565	584	604
AT1G04533.1	AT1G04533	1	3	1	0	1	1	0	0	0	2	0	0	0	0	0	0	0	0	1	1	0	0	0	0	0	2	1	1	2	1
AT1G04537.1	AT1G04537	17	33	18	19	12	20	21	17	10	13	28	16	14	16	14	42	15	26	18	18	23	18	18	19	12	17	4	12	18	24
AT1G04540.1	AT1G04540	18	16	16	13	16	16	19	15	16	17	11	18	12	9	11	17	8	20	12	12	19	21	13	6	7	8	6	12	15	14
AT1G04543.1	AT1G04543	6	3	3	1	3	5	5	6	6	2	1	3	5	1	3	2	6	3	2	3	2	6	6	8	2	4	10	5	8	7
AT1G04547.1	AT1G04547	1	0	0	0	0	1	0	0	0	0	0	0	1	0	0	0	0	0	2	0	0	0	0	2	0	0	0	0	2	0
AT1G04550.1	AT1G04550	0	0	0	0	0	0	0	0	0	0	0	0	0	0	0	0	0	0	0	0	0	0	1	0	0	0	0	0	0	0
AT1G04550.2	AT1G04550	0	0	0	2	1	0	0	1	0	1	0	0	1	0	1	0	0	0	0	0	0	1	0	0	0	0	1	0	1	0
AT1G04555.1	AT1G04555	184	190	168	171	188	169	169	204	204	163	158	192	190	179	172	157	169	141	195	173	182	220	167	180	167	145	179	173	195	197
AT1G04557.1	AT1G04557	0	0	0	0	0	0	0	0	0	0	0	0	0	0	0	0	0	0	0	0	0	0	0	0	0	0	0	0	0	0
AT1G04560.1	AT1G04560	0	2	0	2	1	0	0	0	0	0	0	0	2	1	2	3	0	1	2	4	4	4	0	0	0	1	0	0	2	0
AT1G04563.1	AT1G04563	5	1	0	5	2	1	5	6	4	6	5	3	5	5	5	4	4	6	3	2	3	1	5	3	8	3	1	3	4	2
AT1G04567.1	AT1G04567	2	0	2	1	1	1	0	0	0	4	0	2	2	0	1	2	1	3	1	0	0	1	2	3	1	1	0	0	2	2
AT1G04570.1	AT1G04570	0	0	0	1	0	0	0	0	0	0	0	0	0	0	0	0	0	0	0	0	0	0	0	0	0	0	0	0	0	0
AT1G04570.2	AT1G04570	0	0	0	0	0	0	0	0	0	0	0	0	0	0	0	0	0	0	0	0	0	0	0	0	0	0	0	0	0	0
AT1G04573.1	AT1G04573	0	0	0	0	0	0	0	0	0	0	0	0	0	0	0	1	0	0	0	0	0	0	0	0	0	0	0	0	0	0
AT1G04577.1	AT1G04577	4	3	4	5	3	4	5	6	5	4	4	7	4	4	2	6	3	5	2	5	5	1	2	7	1	1	4	3	7	6
AT1G04580.1	AT1G04580	6	1	3	7	7	2	3	7	8	9	8	0	5	3	2	5	0	4	0	6	3	4	5	5	9	0	4	4	8	7
AT1G04583.1	AT1G04583	0	1	1	1	0	1	1	1	4	3	0	0	1	0	2	0	0	3	1	2	0	1	3	0	3	3	0	2	2	2
AT1G04587.1	AT1G04587	7	12	9	9	7	6	5	6	9	7	12	6	7	6	6	15	6	10	5	8	8	1	3	12	5	4	1	3	5	7
AT1G04590.1	AT1G04590	0	0	0	0	0	0	0	0	0	0	0	0	0	0	0	0	0	0	0	0	0	0	0	0	0	0	0	0	0	0
AT1G04590.2	AT1G04590	1	0	0	0	0	0	0	0	0	0	0	0	0	0	0	0	0	0	0	0	0	0	1	0	0	0	1	0	0	1
AT1G04593.1	AT1G04593	0	0	0	0	0	0	0	0	0	0	0	0	0	0	1	0	0	0	0	0	0	0	0	0	0	0	0	0	0	0
AT1G04597.1	AT1G04597	0	0	0	0	0	0	0	0	0	0	0	0	0	0	0	0	0	0	0	0	0	0	0	0	0	0	0	0	0	0
AT1G04600.1	AT1G04600	71	92	45	57	40	76	37	92	66	52	65	103	67	74	52	40	50	49	89	69	105	103	58	51	40	57	50	66	48	43
AT1G04603.1	AT1G04603	0	0	0	0	0	0	0	0	0	0	0	0	0	0	0	0	0	0	0	0	0	0	0	0	0	0	0	0	0	0
AT1G04607.1	AT1G04607	0	0	0	0	0	0	0	0	0	0	0	0	0	0	0	0	0	0	0	0	0	0	0	0	0	0	0	0	0	0
AT1G04610.1	AT1G04610	315	299	351	382	262	337	354	277	306	354	297	345	351	305	270	318	381	305	304	376	384	233	270	259	251	238	218	213	249	317
AT1G04613.1	AT1G04613	1	0	1	1	0	0	0	0	1	0	0	1	0	0	0	0	0	0	0	1	0	0	4	0	1	0	1	0	0	2
AT1G04620.1	AT1G04620	36	35	33	35	37	42	36	50	52	68	70	54	73	87	99	58	65	49	131	129	96	102	41	64	52	29	44	39	40	81
AT1G04623.1	AT1G04623	0	0	0	0	0	0	0	0	0	0	0	0	0	0	0	0	0	0	0	0	0	0	0	0	0	0	0	0	0	0
AT1G04625.1	AT1G04625	0	0	0	0	0	0	0	0	0	0	0	0	0	0	0	0	0	0	0	0	0	1	0	0	0	0	0	0	0	0
AT1G04630.1	AT1G04630	945	959	1268	1109	1079	1052	1114	1034	1036	1039	855	1158	1050	1051	1057	931	934	1136	1024	937	1099	699	1144	1029	1381	646	933	886	810	1102
AT1G04635.1	AT1G04635	65	68	109	89	79	68	69	82	78	75	83	82	75	80	56	64	82	113	76	62	74	72	111	89	112	66	78	64	70	76
AT1G04640.1	AT1G04640	2	4	1	1	4	2	3	2	2	1	4	2	3	0	3	3	3	3	1	1	1	1	2	2	0	1	5	0	0	0
AT1G04640.2	AT1G04640	7	4	4	5	2	5	2	1	5	2	0	3	3	4	1	6	6	4	1	4	3	4	3	2	5	0	4	3	3	5
AT1G04643.1	AT1G04643	0	0	0	0	0	0	0	0	0	0	0	0	0	0	0	0	0	0	0	0	0	0	0	0	0	0	0	0	0	0
AT1G04643.2	AT1G04643	0	0	0	0	0	0	0	0	0	0	0	0	0	0	0	0	0	0	0	0	0	0	0	0	0	0	0	0	0	0
AT1G04645.1	AT1G04645	0	2	1	0	1	0	0	2	0	0	0	0	0	0	0	1	0	0	1	1	0	0	1	0	0	0	0	0	0	0
AT1G04647.1	AT1G04647	32	49	43	29	26	26	35	24	34	39	50	34	40	31	33	36	27	39	31	45	29	30	48	28	40	21	26	29	29	39
AT1G04650.1	AT1G04650	11	11	4	13	7	21	14	7	11	7	12	11	11	10	5	11	13	15	11	8	15	7	2	9	5	6	6	13	6	9
AT1G04650.2	AT1G04650	0	0	0	0	0	0	0	0	0	0	0	0	0	0	0	0	0	0	0	0	0	0	0	0	0	0	0	0	0	0
AT1G04653.1	AT1G04653	0	0	0	0	0	0	0	0	0	0	0	0	0	0	0	0	0	0	0	0	0	0	0	0	0	0	0	0	0	0
AT1G04657.1	AT1G04657	0	2	0	1	0	0	0	0	0	0	0	0	0	0	0	0	0	0	0	0	0	0	2	0	2	0	0	0	0	0
AT1G04660.1	AT1G04660	11	4	13	8	4	2	12	7	20	24	4	9	18	12	4	14	8	5	21	15	15	21	11	10	6	2	8	17	12	9
AT1G04667.1	AT1G04667	0	0	0	0	0	0	0	0	0	0	0	0	0	0	0	0	0	0	0	0	0	0	0	0	0	0	0	0	0	0
AT1G04670.1	AT1G04670	0	2	1	1	0	0	0	2	0	0	1	1	0	0	0	1	0	0	1	0	0	1	0	1	1	0	0	2	1	2
AT1G04673.1	AT1G04673	0	0	0	0	0	0	0	0	0	0	0	1	0	0	0	0	0	0	0	0	0	0	0	0	0	1	1	0	2	1
AT1G04677.1	AT1G04677	15	5	5	4	3	3	3	5	6	6	1	6	5	2	5	4	1	2	1	3	0	7	5	11	2	38	47	33	23	9
AT1G04680.1	AT1G04680	4029	4314	4835	4027	4542	4145	4687	5296	4953	4599	3079	4601	5457	4602	4467	4538	4395	5256	4266	4708	5184	4943	2912	3261	2480	2531	2747	3100	2864	3083
AT1G04683.1	AT1G04683	7	3	2	3	2	2	1	2	2	4	1	3	4	1	1	2	1	1	3	4	0	1	8	4	3	24	30	14	28	5
AT1G04687.1	AT1G04687	0	0	0	0	0	0	0	0	0	0	0	0	0	0	0	0	0	0	0	0	0	0	1	0	0	0	0	0	0	0
AT1G04690.1	AT1G04690	3049	3288	3380	3340	3306	3191	3141	3156	3573	3201	2807	3639	3314	3154	3212	2863	3120	3083	3023	2983	3170	2863	3215	3447	3676	2846	3152	3337	3351	3424
AT1G04693.1	AT1G04693	0	0	0	0	0	0	0	0	0	0	0	0	0	0	0	0	0	0	0	0	0	0	0	0	0	0	0	0	0	0
AT1G04697.1	AT1G04697	0	3	3	6	3	2	1	2	6	2	2	4	4	3	0	4	1	3	2	2	1	4	1	2	2	1	2	0	0	2
AT1G04700.1	AT1G04700	0	0	0	0	0	0	0	0	0	0	0	0	0	0	0	0	0	0	0	0	0	0	0	0	0	0	0	0	0	0
AT1G04700.2	AT1G04700	0	0	0	0	0	0	0	0	0	0	0	0	0	0	0	0	0	0	0	0	0	0	0	0	0	0	0	0	0	0
AT1G04700.3	AT1G04700	0	0	0	0	0	0	0	0	0	0	0	0	0	0	0	0	0	0	0	0	0	0	0	0	0	0	0	0	0	0
AT1G04703.1	AT1G04703	0	0	0	0	0	0	0	1	1	0	1	0	0	0	0	0	0	0	0	1	0	0	0	0	0	0	1	0	0	0
AT1G04707.1	AT1G04707	0	1	6	2	5	5	2	1	7	2	1	0	3	4	3	3	4	3	3	2	0	4	4	4	0	0	5	3	2	6
AT1G04710.1	AT1G04710	309	336	371	360	381	444	431	349	379	355	358	424	384	376	402	421	368	445	349	380	363	357	475	440	418	470	404	353	394	425
AT1G04713.1	AT1G04713	0	0	0	2	0	0	2	0	1	0	0	1	1	1	0	0	0	0	1	1	1	0	1	1	0	1	0	0	0	1
AT1G04717.1	AT1G04717	0	0	0	0	0	0	0	0	0	0	0	0	0	0	0	0	0	0	0	0	0	0	0	0	0	0	0	0	0	0
AT1G04720.1	AT1G04720	0	0	0	0	0	0	0	0	0	0	0	0	0	0	0	0	0	0	0	0	0	1	1	0	0	0	0	0	0	0
AT1G04723.1	AT1G04723	1	0	0	1	1	1	0	0	0	1	2	0	1	1	0	3	0	3	0	1	0	0	0	0	1	1	0	1	1	0
AT1G04730.1	AT1G04730	0	0	0	0	0	0	0	0	0	0	0	0	0	0	0	0	0	0	0	0	0	0	0	0	0	0	0	0	0	0
AT1G04730.2	AT1G04730	0	0	0	0	0	0	0	0	0	0	0	0	0	0	0	0	0	0	0	0	0	0	0	0	0	0	0	0	0	0
AT1G04730.3	AT1G04730	0	0	0	0	0	0	0	0	0	0	0	0	0	0	0	0	0	0	0	0	0	0	0	0	0	0	0	0	0	0
AT1G04730.4	AT1G04730	0	0	0	0	0	0	0	0	0	0	0	0	0	0	0	0	0	0	0	0	0	0	0	0	0	0	0	0	0	0
AT1G04733.1	AT1G04733	0	0	0	0	0	0	0	0	0	0	0	0	0	0	0	0	0	0	0	0	0	0	0	0	0	0	0	0	0	0
AT1G04737.1	AT1G04737	4	10	15	10	7	4	9	9	6	8	14	4	7	13	4	12	8	5	8	5	4	6	9	7	3	4	2	3	3	8
AT1G04743.1	AT1G04743	2	2	1	4	4	5	2	3	8	1	1	2	1	1	6	6	2	3	4	3	6	5	4	9	3	1	3	3	6	7
AT1G04747.1	AT1G04747	0	0	0	0	0	0	1	0	1	0	0	0	0	0	0	0	0	0	0	0	0	0	0	0	0	0	0	0	0	0
AT1G04750.1	AT1G04750	1147	1190	1078	1052	1235	1059	1155	1247	1160	1240	1045	1196	984	1122	1062	1148	1522	1131	1189	1208	1358	1352	939	1146	762	1142	1252	1396	1240	991
AT1G04750.2	AT1G04750	0	0	0	0	0	0	0	0	0	0	0	0	0	0	0	0	0	0	0	0	0	0	0	0	0	0	0	0	0	0
AT1G04750.3	AT1G04750	3	1	1	1	2	0	1	2	0	0	0	0	3	1	1	0	0	0	1	0	0	3	0	0	2	0	1	1	0	2
AT1G04750.4	AT1G04750	0	0	0	0	0	0	0	0	0	0	0	0	0	1	0	0	0	0	0	0	0	0	0	0	0	0	0	0	0	0
AT1G04753.1	AT1G04753	0	0	0	0	0	0	0	0	0	0	0	2	0	0	0	0	0	2	0	0	0	1	0	0	0	0	0	0	0	1
AT1G04760.1	AT1G04760	0	0	0	0	0	0	0	0	0	0	0	0	0	1	0	0	0	0	0	0	0	0	1	0	0	0	0	0	0	0
AT1G04760.2	AT1G04760	5	14	10	6	1	4	5	2	2	5	12	3	10	2	4	11	0	12	3	5	3	7	2	4	3	2	0	5	1	8
AT1G04763.1	AT1G04763	0	0	0	0	0	0	0	0	0	0	0	0	0	0	0	0	0	0	0	0	0	0	0	0	0	0	0	0	0	0
AT1G04767.1	AT1G04767	4	0	2	0	3	1	1	0	10	3	0	2	1	0	2	3	2	2	1	2	2	3	1	3	3	6	8	4	6	2
AT1G04770.1	AT1G04770	717	631	564	441	717	510	625	539	611	546	525	560	713	406	524	418	431	630	388	387	418	501	416	575	542	495	476	526	469	468
AT1G04773.1	AT1G04773	10	4	5	4	1	3	4	4	4	6	12	5	4	6	4	8	3	5	5	3	6	6	6	7	6	6	4	4	4	7
AT1G04778.1	AT1G04778	67	63	79	67	75	91	69	85	78	49	26	49	65	72	67	65	74	73	63	61	52	61	72	50	36	56	51	54	51	52
AT1G04780.1	AT1G04780	2087	2100	1674	1972	1938	2036	2021	2010	2214	2157	2184	1924	2008	2027	1930	1987	2015	1738	1868	2045	2030	2301	1943	1902	2164	2505	2527	2526	2769	2277
AT1G04783.1	AT1G04783	0	0	1	0	1	0	2	0	0	0	0	0	0	0	1	0	0	1	0	0	0	0	0	1	0	0	0	0	0	1
AT1G04787.1	AT1G04787	0	0	0	0	0	0	0	0	0	0	0	0	0	0	0	0	0	0	0	0	0	0	0	0	0	0	0	0	0	0
AT1G04790.1	AT1G04790	723	747	649	753	730	691	642	733	756	768	761	679	758	764	788	655	651	664	758	710	679	652	790	683	740	625	700	729	746	695
AT1G04793.1	AT1G04793	0	0	0	0	0	0	0	0	0	0	0	0	0	0	0	0	0	0	0	0	0	0	0	0	0	0	0	0	0	0
AT1G04797.1	AT1G04797	0	1	2	0	2	1	2	0	2	0	0	1	1	1	0	1	0	1	0	0	3	0	3	0	2	0	0	0	3	3
AT1G04800.1	AT1G04800	0	3	0	0	0	0	0	1	5	1	0	0	1	0	5	1	2	4	2	0	0	1	3	1	2	3	0	4	1	2
AT1G04803.1	AT1G04803	2	4	1	2	1	7	3	1	0	4	5	2	5	2	0	7	1	1	3	3	2	2	2	5	2	1	2	2	2	3
AT1G04807.1	AT1G04807	0	0	0	0	0	0	0	0	0	0	0	0	0	0	0	0	0	0	0	0	0	0	0	0	0	0	0	0	0	0
AT1G04810.1	AT1G04810	3053	3057	2697	3264	3347	3381	3077	2786	2983	3026	2890	3184	2825	3023	3194	2959	3010	2835	2762	2857	2871	2746	2731	2614	2615	2708	2761	3072	2869	2607
AT1G04813.1	AT1G04813	0	0	0	0	0	0	0	0	0	0	0	0	0	0	0	0	0	0	0	0	0	0	0	0	0	0	0	0	0	0
AT1G04817.1	AT1G04817	0	0	0	0	0	0	0	0	0	0	0	0	1	0	0	0	1	0	0	0	0	0	0	1	0	0	0	1	1	0
AT1G04820.1	AT1G04820	16893	17990	22465	18455	19694	19409	20568	18404	18317	17230	13766	19755	19058	18749	17465	19352	19854	22633	17877	20423	20348	17791	18177	20355	16831	13111	15962	16920	15879	19326
AT1G04823.1	AT1G04823	5	1	7	2	7	5	7	1	5	6	8	3	3	3	6	7	4	10	4	5	1	1	2	4	3	4	4	4	8	5
AT1G04827.1	AT1G04827	4	7	4	3	4	2	4	3	3	0	2	1	2	3	1	11	2	2	2	2	2	3	3	3	0	2	0	0	3	3
AT1G04830.1	AT1G04830	0	0	0	0	0	0	0	0	0	0	0	0	0	0	0	0	0	0	0	0	0	0	0	0	0	0	0	0	0	0
AT1G04830.2	AT1G04830	0	0	0	1	0	0	0	0	0	0	0	0	0	0	0	0	0	0	0	0	0	0	0	0	0	2	0	0	0	0
AT1G04830.3	AT1G04830	0	0	0	0	0	0	0	0	0	0	0	0	0	0	0	0	0	0	0	0	0	0	0	0	0	0	0	0	0	0
AT1G04833.1	AT1G04833	65	67	62	48	42	38	66	49	47	59	73	50	43	57	32	75	33	75	55	57	61	50	68	33	37	66	27	46	67	82
AT1G04837.1	AT1G04837	21	24	15	20	23	21	21	20	34	32	35	15	10	20	17	25	17	31	15	20	27	14	33	24	29	34	35	31	34	40
AT1G04840.1	AT1G04840	49	46	63	52	51	53	57	58	49	47	62	46	55	43	55	51	48	73	61	48	50	38	39	47	36	59	38	40	47	58
AT1G04847.1	AT1G04847	0	0	1	0	0	0	0	0	0	0	0	0	0	0	0	0	0	0	0	0	2	1	0	0	0	0	0	1	1	0
AT1G04850.1	AT1G04850	728	780	611	732	839	720	629	699	668	707	544	685	631	667	631	534	525	447	603	610	583	632	455	439	471	607	608	779	579	479
AT1G04850.2	AT1G04850	4	4	2	4	2	1	4	3	2	0	1	2	3	1	3	6	3	1	5	2	3	3	5	4	2	2	8	3	6	2
AT1G04853.1	AT1G04853	0	1	1	1	1	2	0	1	6	2	0	0	1	0	1	1	0	0	2	2	3	0	2	0	0	1	0	0	0	3
AT1G04857.1	AT1G04857	0	0	0	0	0	0	0	0	0	0	0	0	0	0	0	0	0	0	0	0	0	1	0	0	0	0	0	0	0	0
AT1G04860.1	AT1G04860	1157	1130	1020	1249	1195	1141	1099	1116	1202	1066	1140	1103	1152	1108	1080	1116	1082	1137	1007	1070	1117	1052	938	954	1055	1067	1010	1073	1228	1088
AT1G04863.1	AT1G04863	0	0	0	1	0	0	0	0	0	0	0	0	0	0	0	0	0	0	0	0	0	0	0	0	0	0	0	0	0	0
AT1G04867.1	AT1G04867	0	0	0	0	0	0	0	0	0	0	0	0	0	0	0	0	0	0	0	0	0	0	0	0	0	0	0	0	0	0
AT1G04870.1	AT1G04870	0	0	0	0	0	0	0	0	0	0	0	0	0	0	0	0	0	0	0	0	0	0	0	0	0	0	0	0	0	0
AT1G04870.2	AT1G04870	0	0	0	0	0	0	0	0	0	0	2	0	0	0	0	0	0	0	1	0	1	0	0	0	0	0	0	0	0	0
AT1G04873.1	AT1G04873	1	1	0	6	0	2	3	1	1	3	0	2	0	2	1	2	1	2	0	1	2	0	0	1	1	0	0	1	0	1
AT1G04877.1	AT1G04877	0	0	0	0	0	1	0	0	1	0	0	0	0	0	0	0	0	0	0	0	0	0	0	0	0	0	1	0	0	0
AT1G04880.1	AT1G04880	13	11	19	19	17	14	19	12	21	19	17	21	20	15	21	9	13	24	10	12	21	15	19	14	18	7	9	8	16	10
AT1G04883.1	AT1G04883	0	1	0	0	0	0	0	0	0	0	0	0	0	0	1	1	0	0	0	0	0	0	0	0	0	0	0	0	0	0
AT1G04887.1	AT1G04887	1	0	1	0	1	0	1	0	1	2	0	2	0	0	1	0	0	1	0	0	0	0	0	0	0	0	0	0	0	3
AT1G04890.1	AT1G04890	0	0	0	0	0	0	0	0	0	0	0	0	0	0	0	0	0	0	0	0	0	0	0	0	0	0	0	0	0	0
AT1G04893.1	AT1G04893	1	5	4	3	0	1	3	4	1	2	1	0	6	0	2	8	0	1	2	0	2	0	5	3	0	0	0	0	0	2
AT1G04895.1	AT1G04895	0	0	0	0	0	0	0	0	0	0	0	0	0	0	0	0	0	0	0	0	0	0	0	0	0	0	0	0	0	0
AT1G04897.1	AT1G04897	3	1	0	0	1	1	0	0	1	2	0	1	1	0	0	0	1	0	0	0	0	0	0	2	0	0	0	0	0	0
AT1G04900.1	AT1G04900	532	511	638	513	565	534	545	622	547	480	513	517	673	535	594	612	586	611	520	519	539	503	557	552	658	396	485	380	491	565
AT1G04903.1	AT1G04903	0	0	0	0	1	0	0	0	0	0	0	0	0	0	0	0	0	0	0	0	0	0	0	0	0	0	0	0	0	0
AT1G04907.1	AT1G04907	4	1	2	1	3	4	1	0	0	0	6	0	1	1	6	1	1	3	0	1	3	2	2	5	4	1	0	1	4	5
AT1G04910.1	AT1G04910	1367	1334	1443	1563	1299	1412	1391	1438	1376	1342	1325	1300	1434	1403	1279	1257	1343	1298	1189	1248	1252	1196	1365	1357	1369	1034	1149	1291	1362	1429
AT1G04913.1	AT1G04913	1	5	0	0	2	2	1	0	1	0	0	2	0	0	0	4	1	0	0	1	0	1	1	0	1	1	0	1	2	0
AT1G04917.1	AT1G04917	7	5	8	6	6	8	9	6	7	5	4	5	9	5	8	7	12	8	4	8	3	8	7	2	9	7	2	9	3	12
AT1G04920.1	AT1G04920	6	2	5	3	5	5	3	5	5	6	6	3	9	10	3	4	3	9	12	5	4	6	20	17	13	11	18	9	20	12
AT1G04923.1	AT1G04923	0	0	0	0	0	0	0	0	0	0	0	0	0	0	0	0	0	0	1	1	1	0	0	0	0	1	1	1	1	1
AT1G04927.1	AT1G04927	8	14	16	8	4	10	10	5	9	4	6	6	7	9	6	10	7	15	3	13	4	6	5	4	3	6	2	5	9	4
AT1G04930.1	AT1G04930	0	0	0	0	1	0	0	0	0	0	0	0	0	0	0	0	0	0	0	0	0	0	0	0	0	0	0	0	0	0
AT1G04930.2	AT1G04930	3	0	0	0	1	2	1	1	1	0	0	1	1	0	0	0	0	2	1	1	0	0	1	1	1	0	1	2	0	3
AT1G04930.3	AT1G04930	0	0	0	0	0	0	0	0	0	0	0	0	0	0	0	0	0	0	0	0	0	0	0	0	0	0	0	0	0	0
AT1G04933.1	AT1G04933	2	6	1	3	3	0	2	5	5	7	4	3	3	1	4	5	0	1	0	3	4	4	1	2	2	0	1	3	3	3
AT1G04933.2	AT1G04933	33	25	15	21	25	19	24	26	34	16	23	33	28	23	22	11	21	24	32	24	22	16	30	26	20	15	19	26	16	21
AT1G04937.1	AT1G04937	0	0	0	0	0	0	0	0	0	0	0	0	0	0	0	0	0	0	0	0	0	0	0	0	0	0	0	0	0	0
AT1G04940.1	AT1G04940	71	57	100	58	55	85	70	91	61	65	54	83	59	77	85	95	73	118	88	91	95	78	116	110	63	37	50	59	49	82
AT1G04943.1	AT1G04943	0	0	0	0	0	0	0	0	0	0	0	0	0	0	0	0	0	0	0	0	0	0	0	0	0	0	0	0	0	0
AT1G04945.1	AT1G04945	0	0	0	0	0	0	0	0	1	0	0	0	0	0	0	0	0	0	0	0	0	0	0	0	0	0	0	0	0	0
AT1G04945.2	AT1G04945	0	0	0	0	0	0	0	0	0	0	0	0	0	0	0	0	0	0	0	0	0	0	0	0	0	0	0	0	0	0
AT1G04945.3	AT1G04945	3	5	1	6	3	6	3	3	6	1	0	2	3	0	3	7	0	2	2	0	3	5	2	6	3	9	1	9	3	2
AT1G04945.4	AT1G04945	0	0	0	0	0	0	0	0	0	0	0	0	0	0	0	0	0	0	0	0	0	0	0	0	0	0	0	0	0	0
AT1G04947.1	AT1G04947	0	0	0	0	0	0	0	0	0	0	0	0	0	0	0	0	0	0	0	0	0	0	0	0	0	0	0	0	0	0
AT1G04950.1	AT1G04950	0	0	0	0	0	0	0	0	0	0	0	0	0	0	0	0	0	0	0	0	0	0	0	0	0	0	0	0	0	0
AT1G04950.2	AT1G04950	0	0	0	0	0	0	0	0	0	0	0	0	0	0	0	0	0	0	0	0	0	0	0	0	0	0	0	0	0	0
AT1G04950.3	AT1G04950	0	0	1	1	0	2	2	1	0	1	1	0	1	1	0	0	0	4	0	0	1	4	0	0	2	0	5	0	2	3
AT1G04953.1	AT1G04953	0	1	0	1	0	1	0	0	1	1	2	1	2	0	0	0	2	0	0	1	0	0	2	1	2	0	0	1	0	3
AT1G04957.1	AT1G04957	0	0	0	0	0	0	0	0	0	0	0	0	0	0	0	0	0	0	0	0	0	0	0	0	0	1	0	1	0	0
AT1G04960.1	AT1G04960	0	0	0	0	0	0	0	0	0	0	0	0	0	0	0	0	0	0	0	0	0	0	0	0	0	0	0	0	0	0
AT1G04960.2	AT1G04960	9	9	7	14	10	4	6	12	6	7	9	9	9	9	14	6	7	7	10	8	6	12	8	12	8	3	13	8	5	6
AT1G04963.1	AT1G04963	0	0	0	0	0	0	0	0	0	0	0	0	0	0	0	0	0	0	0	0	0	0	0	0	0	0	0	0	0	0
AT1G04967.1	AT1G04967	0	0	0	0	0	0	0	0	0	0	0	0	0	0	0	0	0	0	0	0	0	0	0	0	0	0	0	0	0	0
AT1G04970.1	AT1G04970	0	0	0	0	0	0	0	0	0	0	0	0	0	0	0	0	0	0	0	0	0	0	0	0	0	0	0	0	0	0
AT1G04970.2	AT1G04970	0	0	0	0	0	0	0	0	0	0	0	0	0	0	0	0	0	0	0	0	0	0	0	0	0	0	0	0	0	0
AT1G04970.3	AT1G04970	35	29	17	28	32	14	25	12	22	23	27	19	27	27	18	22	23	17	21	14	20	22	14	32	30	23	32	29	29	33
AT1G04973.1	AT1G04973	2	3	1	0	2	1	2	0	2	2	5	1	6	3	3	6	2	5	1	0	1	1	7	3	3	0	0	1	4	7
AT1G04977.1	AT1G04977	9	28	23	16	14	12	16	13	30	18	29	9	17	21	13	31	12	23	16	18	15	8	22	17	17	13	8	13	9	23
AT1G04980.1	AT1G04980	804	894	1104	885	819	844	961	985	760	743	699	1019	929	839	770	811	826	981	876	756	913	957	794	912	1012	918	1005	1048	894	958
AT1G04983.1	AT1G04983	0	0	0	0	0	0	0	0	0	0	0	0	0	0	0	0	0	0	0	0	0	0	0	0	0	0	0	0	0	0
AT1G04985.1	AT1G04985	0	0	0	0	0	0	0	0	0	0	0	0	0	0	0	0	0	0	0	0	0	0	0	0	0	0	0	0	0	0
AT1G04985.2	AT1G04985	66	74	58	71	60	63	89	74	69	60	77	64	89	71	70	73	48	67	74	66	64	56	72	92	88	81	116	88	105	97
AT1G04987.1	AT1G04987	0	0	0	0	0	0	0	0	0	0	0	0	0	0	0	0	0	0	0	0	0	0	0	0	0	0	0	0	0	0
AT1G04990.1	AT1G04990	0	0	0	0	0	0	0	0	0	0	0	0	0	0	0	0	0	0	0	0	0	0	0	0	0	0	0	0	0	0
AT1G04990.2	AT1G04990	0	0	0	0	0	0	0	0	0	0	0	0	0	0	0	0	0	0	0	0	0	0	0	0	0	0	0	0	0	0
AT1G04990.3	AT1G04990	0	0	0	0	0	0	0	0	0	0	0	0	0	0	0	0	0	0	0	0	0	0	0	0	0	0	0	0	0	0
AT1G04990.4	AT1G04990	0	0	0	0	0	0	0	0	0	0	0	0	0	0	0	0	0	0	0	0	0	0	0	0	0	0	0	0	0	0
AT1G04990.5	AT1G04990	0	0	0	0	0	0	0	0	0	0	0	0	0	0	0	0	0	0	0	0	0	0	0	0	0	0	0	0	0	0
AT1G04990.6	AT1G04990	0	0	0	0	0	0	0	0	0	0	0	0	0	0	0	0	0	0	0	0	0	0	0	0	0	0	0	0	0	0
AT1G04997.1	AT1G04997	0	0	0	0	0	0	0	0	0	0	0	0	0	0	1	0	0	0	0	0	0	0	0	0	0	0	0	0	0	0
AT1G05000.1	AT1G05000	0	0	0	0	0	0	0	0	0	0	0	0	0	0	0	0	0	0	0	0	0	0	0	0	0	0	0	0	0	0
AT1G05000.2	AT1G05000	0	0	0	0	0	0	0	0	0	0	0	0	0	0	0	0	0	0	0	0	0	0	0	0	0	0	0	0	0	0
AT1G05000.3	AT1G05000	23	55	51	35	30	50	65	30	47	48	41	43	31	42	45	41	59	69	41	42	50	46	231	253	223	306	369	308	344	376
AT1G05003.1	AT1G05003	0	0	0	0	0	0	0	0	0	0	0	0	0	0	0	0	0	0	0	0	0	0	0	0	0	0	0	0	0	0
AT1G05005.1	AT1G05005	0	0	0	0	0	1	0	0	0	0	0	1	0	0	0	0	0	0	0	0	0	0	0	1	1	0	2	1	0	1
AT1G05007.1	AT1G05007	0	0	0	0	0	0	0	0	0	0	0	0	1	0	0	0	0	0	0	0	0	0	0	0	0	0	0	0	0	0
AT1G05010.1	AT1G05010	1777	2133	1513	2082	1773	2204	1894	1513	1950	1811	1487	2165	1691	1424	2007	1377	1856	1198	1599	1408	1546	1996	2491	2489	3071	2851	2979	2789	3290	2798
AT1G05013.1	AT1G05013	0	0	0	0	0	0	0	0	0	0	0	0	0	0	0	0	1	0	0	0	0	1	0	0	0	0	0	0	0	0
AT1G05017.1	AT1G05017	10	9	13	3	3	8	3	6	3	6	4	6	4	8	7	15	7	15	6	16	4	8	6	6	4	7	3	5	6	11
AT1G05020.1	AT1G05020	10	29	15	26	6	6	14	13	2	6	7	16	13	16	6	13	10	7	22	21	37	8	40	26	37	19	29	35	45	25
AT1G05023.1	AT1G05023	6	12	7	8	14	12	1	11	12	10	15	7	8	17	13	4	5	4	10	4	5	4	2	1	0	4	1	1	2	10
AT1G05027.1	AT1G05027	1	0	0	0	1	1	1	0	0	1	2	0	1	0	1	1	0	3	0	2	1	0	0	0	0	0	1	0	0	0
AT1G05030.1	AT1G05030	0	0	0	0	0	0	0	0	0	0	0	0	0	0	0	0	0	0	0	0	0	0	0	0	0	0	0	0	0	0
AT1G05030.2	AT1G05030	0	0	2	0	0	0	0	0	0	0	0	0	0	0	0	0	0	0	0	0	0	0	0	3	0	0	0	0	0	0
AT1G05033.1	AT1G05033	18	35	42	53	47	56	49	20	22	27	38	26	29	26	47	93	50	85	11	20	27	20	52	37	45	20	5	17	27	30
AT1G05035.1	AT1G05035	0	0	0	0	0	0	0	0	0	0	0	0	0	0	0	0	0	0	0	0	0	0	0	0	0	0	0	0	0	0
AT1G05037.1	AT1G05037	0	0	0	0	0	0	0	0	0	0	0	0	0	0	0	0	0	0	0	0	0	0	0	0	0	0	0	0	0	0
AT1G05040.1	AT1G05040	0	0	0	0	0	0	0	0	0	0	0	0	0	0	0	0	0	0	0	0	0	0	0	0	0	0	0	0	0	0
AT1G05040.2	AT1G05040	0	0	0	0	0	0	0	0	0	0	0	0	0	0	0	0	0	0	0	0	0	0	0	0	0	0	0	0	0	0
AT1G05043.1	AT1G05043	15	26	46	27	9	29	24	25	20	28	31	26	22	33	28	32	21	33	15	21	31	26	22	15	24	31	15	16	20	31
AT1G05047.1	AT1G05047	5	3	2	2	3	3	5	2	2	3	1	4	2	5	1	2	3	5	4	3	3	1	3	2	5	2	2	0	3	3
AT1G05053.1	AT1G05053	0	0	0	0	0	0	0	0	0	0	0	0	0	0	0	0	0	0	0	0	0	0	0	0	0	0	0	0	0	0
AT1G05055.1	AT1G05055	466	438	471	462	515	484	505	448	478	426	377	517	452	514	478	463	472	553	396	382	486	402	476	500	547	330	406	477	427	450
AT1G05057.1	AT1G05057	0	0	0	0	0	0	0	0	0	0	0	0	0	0	0	0	0	0	0	0	0	0	0	0	0	0	0	0	0	0
AT1G05060.1	AT1G05060	1125	1037	667	989	1294	1214	1685	772	972	1019	890	997	1046	945	1126	1593	1140	1290	814	762	772	1465	1820	1511	1362	3089	4213	3574	3308	1623
AT1G05063.1	AT1G05063	0	0	0	0	0	0	0	0	0	0	0	0	0	0	0	0	0	0	0	0	0	0	0	0	0	0	0	0	0	0
AT1G05065.1	AT1G05065	32	42	32	45	54	30	49	34	35	43	33	48	46	41	40	44	54	44	55	31	33	62	100	57	78	87	86	61	67	85
AT1G05067.1	AT1G05067	0	1	1	0	0	0	0	0	1	0	0	0	0	0	0	0	0	0	0	0	0	0	0	0	0	0	0	0	0	0
AT1G05070.1	AT1G05070	469	442	470	526	468	433	428	530	558	544	522	478	514	479	566	452	480	465	602	503	542	550	558	503	528	364	387	455	380	532
AT1G05073.1	AT1G05073	0	0	0	0	0	0	0	0	0	0	0	0	0	0	0	0	0	0	0	0	0	0	0	0	0	0	0	0	0	0
AT1G05077.1	AT1G05077	1	2	2	1	1	3	1	2	2	1	2	0	2	1	2	4	0	1	0	1	4	0	0	0	0	1	1	0	0	0
AT1G05080.1	AT1G05080	0	0	0	0	0	2	0	0	0	0	0	0	0	0	0	0	0	0	0	0	1	0	0	0	0	0	0	0	1	0
AT1G05083.1	AT1G05083	7	1	2	2	2	2	1	2	2	1	2	1	0	2	1	4	0	2	1	2	2	2	0	1	1	1	0	0	1	1
AT1G05085.1	AT1G05085	0	0	0	0	0	0	0	1	0	0	0	2	0	0	0	0	0	0	3	0	0	1	0	1	0	0	1	0	0	0
AT1G05087.1	AT1G05087	0	0	0	0	0	0	0	0	0	0	0	0	0	0	0	0	0	0	0	0	0	0	0	0	0	0	0	0	0	0
AT1G05087.2	AT1G05087	7	3	2	3	3	4	1	2	3	1	2	3	2	3	1	2	2	1	1	0	2	2	0	4	2	2	1	3	2	1
AT1G05090.1	AT1G05090	886	829	653	916	872	784	825	939	957	968	1021	823	956	972	968	869	900	828	960	993	895	854	896	907	980	746	842	745	836	1026
AT1G05093.1	AT1G05093	0	0	0	0	0	0	0	0	0	0	0	0	0	0	0	0	0	0	0	0	0	0	0	0	0	0	0	0	0	0
AT1G05097.1	AT1G05097	0	0	0	0	0	0	0	0	0	0	0	0	0	0	0	0	0	0	0	0	0	0	0	0	0	0	0	0	0	0
AT1G05100.1	AT1G05100	41	35	54	71	108	85	116	42	57	63	54	56	53	46	70	100	78	99	31	41	30	46	139	104	178	77	61	95	108	100
AT1G05103.1	AT1G05103	0	0	0	0	0	0	1	0	0	0	0	1	1	0	1	0	0	0	1	0	0	0	0	0	0	0	0	0	0	0
AT1G05107.1	AT1G05107	0	0	1	1	0	0	1	0	2	0	5	0	1	0	0	0	1	0	0	0	0	0	0	0	1	2	0	0	1	0
AT1G05113.1	AT1G05113	0	0	0	0	0	0	0	0	0	0	0	0	0	0	0	0	0	1	0	0	0	0	0	0	0	0	0	0	0	0
AT1G05117.1	AT1G05117	0	0	0	0	0	0	0	0	0	0	0	0	0	0	0	0	0	0	0	0	0	0	0	0	0	0	0	0	0	0
AT1G05120.1	AT1G05120	0	0	0	0	0	0	0	0	0	0	0	0	0	0	0	0	0	0	0	0	0	0	0	0	0	0	0	0	0	0
AT1G05120.2	AT1G05120	1	0	0	1	0	0	0	0	1	0	0	0	0	0	1	0	0	2	0	0	1	1	0	0	0	2	0	0	2	0
AT1G05123.1	AT1G05123	3	2	7	3	2	3	9	1	3	2	2	2	0	4	4	5	1	1	2	7	1	0	4	2	1	1	0	0	2	6
AT1G05127.1	AT1G05127	0	0	0	0	0	0	0	0	0	0	0	0	0	0	0	0	0	0	0	0	0	0	0	0	0	0	0	0	0	0
AT1G05133.1	AT1G05133	0	0	0	0	0	0	0	0	0	0	0	0	0	0	0	0	0	0	0	0	0	0	0	0	0	0	0	0	0	0
AT1G05136.1	AT1G05136	0	0	0	1	0	0	0	1	0	0	0	0	0	0	0	1	0	0	1	0	1	0	0	0	0	1	0	0	0	0
AT1G05137.1	AT1G05137	0	0	0	0	0	0	0	0	0	0	0	0	0	0	0	0	0	0	0	0	0	0	0	0	0	0	0	0	0	0
AT1G05140.1	AT1G05140	261	267	242	274	275	285	226	295	362	330	292	243	257	288	324	240	240	195	265	298	260	244	194	187	190	150	206	160	194	178
AT1G05143.1	AT1G05143	3	3	5	1	2	3	2	8	1	4	6	1	0	6	2	2	2	2	1	2	3	2	1	1	1	5	0	3	2	4
AT1G05147.1	AT1G05147	16	21	11	21	19	10	8	16	17	27	77	15	9	28	13	20	11	8	17	22	17	17	7	4	13	13	20	12	6	13
AT1G05150.1	AT1G05150	1422	1505	1447	1544	1543	1412	1289	1500	1633	1566	1524	1578	1480	1641	1595	1352	1316	1242	1568	1521	1518	1332	1057	1170	1318	1251	1288	1290	1434	1167
AT1G05153.1	AT1G05153	7	4	3	5	8	5	3	6	8	3	13	3	4	5	2	6	5	14	2	6	2	4	8	4	11	4	2	0	2	4
AT1G05157.1	AT1G05157	1	2	3	4	2	1	1	2	0	2	4	2	0	3	0	0	4	2	1	3	2	0	1	1	4	1	3	7	7	1
AT1G05160.1	AT1G05160	0	0	0	0	0	0	0	0	0	0	0	1	1	0	1	0	0	0	0	0	0	0	0	0	0	0	0	2	0	1
AT1G05160.2	AT1G05160	0	0	0	0	0	0	0	0	0	0	0	0	0	0	0	0	0	0	0	0	0	0	0	0	0	0	0	0	0	0
AT1G05163.1	AT1G05163	1	0	0	0	0	0	0	0	1	1	3	1	1	0	1	0	0	0	0	1	0	1	0	0	0	0	0	0	1	0
AT1G05167.1	AT1G05167	0	0	0	0	0	0	0	0	0	0	0	0	0	0	0	0	0	0	0	0	0	0	0	0	0	0	0	0	0	0
AT1G05167.2	AT1G05167	0	0	0	0	0	0	0	0	0	0	0	0	0	0	0	0	0	0	0	0	0	0	0	0	0	0	0	0	0	0
AT1G05170.1	AT1G05170	2	4	5	8	1	5	3	3	6	4	6	3	5	4	6	5	3	1	6	3	3	4	5	3	9	2	3	3	2	5
AT1G05170.2	AT1G05170	1	0	0	0	0	0	0	0	1	0	0	0	1	0	0	1	0	1	0	0	0	0	0	1	0	0	0	0	2	0
AT1G05173.1	AT1G05173	0	0	0	0	0	0	0	0	0	0	0	0	0	0	0	0	0	0	0	0	0	0	0	0	0	0	0	0	0	0
AT1G05177.1	AT1G05177	0	0	0	0	0	0	0	0	1	0	0	0	0	0	1	0	0	0	0	0	0	0	0	1	0	0	0	0	0	0
AT1G05180.1	AT1G05180	2	2	1	2	0	3	0	0	1	2	2	3	2	1	1	1	1	3	4	1	4	8	1	2	1	3	1	0	1	3
AT1G05180.2	AT1G05180	0	0	0	0	0	0	0	0	0	0	0	0	0	0	0	0	0	0	0	0	0	0	0	0	0	0	0	0	0	0
AT1G05180.3	AT1G05180	0	0	1	0	0	0	0	0	0	0	0	0	0	0	0	0	0	0	1	0	0	1	0	1	0	0	1	0	0	1
AT1G05183.1	AT1G05183	21	23	29	16	21	14	11	23	29	21	23	15	16	22	13	35	24	30	17	27	19	17	14	12	10	8	8	10	14	13
AT1G05187.1	AT1G05187	13	14	13	15	9	14	15	8	7	12	12	11	10	19	14	20	7	23	14	15	12	3	6	5	4	6	2	7	6	9
AT1G05190.1	AT1G05190	333	233	394	346	313	333	254	396	350	351	376	317	340	371	438	302	301	280	346	322	310	286	222	255	256	168	182	176	146	243
AT1G05193.1	AT1G05193	0	0	0	0	0	0	0	0	0	0	0	0	0	0	0	0	0	0	0	0	0	0	0	0	0	0	0	0	0	0
AT1G05197.1	AT1G05197	0	0	0	0	0	0	0	0	0	0	0	0	0	0	0	0	0	0	0	0	0	0	0	0	0	0	0	0	0	0
AT1G05200.1	AT1G05200	0	0	0	0	0	0	0	0	0	0	0	0	0	0	0	0	0	0	0	0	0	0	0	0	0	0	0	0	0	0
AT1G05200.2	AT1G05200	0	0	0	0	0	0	0	0	0	0	0	0	0	0	0	0	0	0	0	0	0	0	0	0	0	0	0	0	0	0
AT1G05200.3	AT1G05200	0	0	0	0	0	0	0	0	0	0	0	0	0	0	0	0	0	0	0	0	0	0	0	0	0	0	0	0	0	0
AT1G05200.4	AT1G05200	0	0	0	1	0	0	1	1	0	0	0	0	0	0	0	1	0	0	0	0	2	0	0	0	0	0	0	0	1	0
AT1G05200.5	AT1G05200	0	0	0	0	0	0	0	0	0	1	0	0	0	0	0	0	0	0	0	0	0	0	0	0	0	0	0	0	0	0
AT1G05200.6	AT1G05200	0	0	0	0	0	0	0	0	0	0	0	0	0	0	0	0	0	0	0	0	0	0	0	0	0	0	0	0	0	0
AT1G05200.7	AT1G05200	0	0	0	0	0	0	0	0	0	0	0	0	0	0	0	0	0	0	0	0	0	0	0	0	0	0	0	0	0	0
AT1G05203.1	AT1G05203	22	26	37	24	16	29	27	22	17	15	20	16	14	25	21	55	18	48	18	15	27	8	16	12	11	13	11	8	10	28
AT1G05205.1	AT1G05205	742	736	922	821	800	813	850	793	852	727	652	822	755	790	885	949	873	983	921	957	949	810	1025	954	1029	602	817	749	754	849
AT1G05207.1	AT1G05207	10	11	10	6	7	6	6	6	4	6	22	7	10	8	9	12	7	5	10	6	10	3	5	7	1	3	6	0	1	3
AT1G05210.1	AT1G05210	393	395	564	404	381	356	405	436	418	359	268	462	442	449	392	446	463	518	449	442	469	377	467	469	429	310	351	374	393	508
AT1G05213.1	AT1G05213	115	121	158	99	93	95	123	113	116	113	179	89	94	80	72	126	57	130	64	46	65	40	113	63	70	69	33	49	81	115
AT1G05217.1	AT1G05217	4	1	2	3	4	4	4	3	3	3	2	4	2	1	0	0	1	4	4	2	1	1	0	1	2	7	4	0	2	2
AT1G05220.1	AT1G05220	134	144	124	129	105	149	128	151	102	135	145	141	123	187	149	148	180	156	206	206	199	124	127	150	114	85	139	117	100	181
AT1G05223.1	AT1G05223	0	0	0	0	0	0	0	0	0	0	0	0	0	0	0	0	0	0	0	0	0	0	0	0	0	0	0	0	0	0
AT1G05227.1	AT1G05227	0	0	0	0	0	0	0	0	0	0	1	0	0	0	0	1	0	2	2	0	0	0	0	0	1	0	0	0	0	0
AT1G05230.1	AT1G05230	0	0	0	0	0	0	0	0	0	0	0	0	0	0	0	0	0	0	0	0	0	0	0	0	0	0	0	0	0	0
AT1G05230.10	AT1G05230	0	0	0	0	0	0	0	0	0	0	0	0	0	0	0	0	0	0	0	0	0	0	0	0	0	0	0	0	0	0
AT1G05230.11	AT1G05230	0	0	0	0	0	0	0	0	0	0	0	0	0	0	0	0	0	0	0	0	0	0	0	0	0	0	0	0	0	0
AT1G05230.12	AT1G05230	0	0	0	0	0	0	0	0	0	0	0	0	0	0	0	0	0	0	0	0	0	0	0	0	0	0	0	0	0	0
AT1G05230.2	AT1G05230	0	0	0	0	0	0	0	0	0	0	0	0	0	0	0	0	0	0	0	0	0	0	0	0	0	0	0	0	0	0
AT1G05230.3	AT1G05230	0	0	0	0	0	0	0	0	0	0	0	0	0	0	0	0	0	0	0	0	0	0	0	0	0	0	0	0	0	0
AT1G05230.4	AT1G05230	0	0	0	0	0	0	0	0	0	0	0	0	0	0	0	0	0	0	0	0	0	0	0	0	0	0	0	0	0	0
AT1G05230.5	AT1G05230	0	0	0	0	0	0	0	0	0	0	0	0	0	0	0	0	0	0	0	0	0	0	0	0	0	0	0	0	0	0
AT1G05230.6	AT1G05230	0	0	0	0	0	0	0	0	0	0	0	0	0	0	0	0	0	0	0	0	0	0	0	0	0	0	0	0	0	0
AT1G05230.7	AT1G05230	0	0	0	0	0	0	0	0	0	0	0	0	0	0	0	0	0	0	0	0	0	0	0	0	0	0	0	0	0	0
AT1G05230.8	AT1G05230	0	0	0	0	0	0	0	0	0	0	0	0	0	0	0	0	0	0	0	0	0	0	0	0	0	0	0	0	0	0
AT1G05230.9	AT1G05230	0	0	0	0	0	0	0	0	0	0	0	0	0	0	0	0	0	0	0	0	0	0	0	0	0	0	0	0	0	0
AT1G05233.1	AT1G05233	0	0	0	0	0	0	0	0	0	0	0	0	0	0	0	0	0	0	0	0	0	0	0	0	0	0	0	0	0	0
AT1G05237.1	AT1G05237	0	0	0	0	0	0	0	0	0	0	0	0	0	0	0	0	0	0	0	0	0	0	0	0	0	0	0	0	0	0
AT1G05240.1	AT1G05240	3087	6513	5511	5905	2408	3527	3840	5426	1908	3229	1576	6285	2562	4549	3232	5412	5648	4248	5666	5727	8094	4000	10217	10179	11016	10751	13949	14684	16680	7763
AT1G05243.1	AT1G05243	10	5	7	5	9	10	6	7	5	8	8	8	4	13	6	10	7	4	4	5	5	5	6	0	0	3	3	3	6	6
AT1G05247.1	AT1G05247	0	0	0	0	0	0	0	0	0	0	0	0	0	0	0	0	0	0	0	0	0	0	0	0	0	0	0	0	0	0
AT1G05250.1	AT1G05250	284	463	407	445	202	285	310	428	154	273	126	522	199	332	257	381	396	291	339	441	570	284	604	565	783	859	1013	1075	1189	409
AT1G05253.1	AT1G05253	11	8	13	6	12	9	9	13	8	18	19	2	6	13	4	14	6	12	4	6	10	7	7	3	3	4	5	6	4	8
AT1G05257.1	AT1G05257	1	4	0	4	2	1	1	2	1	2	0	2	1	0	1	2	1	0	1	1	1	0	6	3	0	0	0	3	4	2
AT1G05260.1	AT1G05260	5704	5392	7172	5990	5225	5453	6811	6534	5481	6197	5450	6130	5713	6512	5798	6716	5720	6569	6200	6452	6744	6142	5947	6339	6275	4749	6242	6340	6491	5721
AT1G05263.1	AT1G05263	0	0	0	0	0	0	0	0	0	0	0	0	0	0	0	0	0	0	0	0	0	0	0	0	0	0	0	0	0	0
AT1G05267.1	AT1G05267	2	1	4	3	0	1	2	2	7	2	2	0	2	0	0	1	1	2	0	0	1	0	3	2	1	0	0	1	0	1
AT1G05270.1	AT1G05270	1363	1271	1317	1399	1426	1394	1352	1296	1299	1386	1370	1206	1377	1327	1450	1206	1379	1227	1308	1243	1279	1252	1262	1285	1231	1002	1227	1162	1265	1108
AT1G05273.1	AT1G05273	5	4	2	5	5	4	2	5	5	3	8	4	3	7	3	1	2	0	2	0	4	3	2	3	7	9	5	3	4	5
AT1G05277.1	AT1G05277	14	14	21	21	16	17	18	21	18	23	33	12	10	17	10	23	7	17	8	11	18	6	15	15	8	10	2	9	10	14
AT1G05280.1	AT1G05280	0	0	0	0	0	0	0	0	0	0	0	0	0	0	0	0	0	0	0	0	0	0	0	0	0	0	0	0	0	0
AT1G05280.2	AT1G05280	5	2	7	5	4	1	6	5	2	0	1	0	4	7	2	3	6	4	1	3	3	4	10	3	9	4	5	1	2	6
AT1G05283.1	AT1G05283	0	0	1	0	0	0	0	0	0	0	1	0	0	0	0	0	0	1	0	0	0	0	1	0	0	0	1	0	0	0
AT1G05287.1	AT1G05287	3	3	5	4	5	4	2	3	3	5	9	6	2	1	3	8	5	3	3	4	5	7	0	2	3	5	1	0	7	1
AT1G05290.1	AT1G05290	0	0	0	1	0	0	0	0	0	0	0	0	0	0	0	1	0	0	0	0	0	0	0	0	0	0	0	0	0	0
AT1G05291.1	AT1G05291	0	0	0	0	1	0	0	0	0	0	0	0	0	0	0	0	0	1	0	0	0	0	0	0	0	0	0	0	0	0
AT1G05293.1	AT1G05293	28	19	24	14	17	24	28	22	20	29	17	18	17	22	12	25	11	29	34	16	46	21	21	19	26	14	12	18	15	23
AT1G05297.1	AT1G05297	1	0	0	0	0	0	0	0	0	0	2	0	0	0	0	0	0	0	0	0	0	0	0	0	0	0	0	0	0	0
AT1G05300.1	AT1G05300	19	26	25	26	13	25	20	34	19	33	9	30	22	34	14	20	34	13	25	36	32	30	22	20	30	9	18	8	6	45
AT1G05300.2	AT1G05300	3	18	8	10	4	9	8	10	6	12	16	9	14	5	4	13	18	5	12	13	13	9	10	6	16	6	8	2	5	13
AT1G05303.1	AT1G05303	0	0	0	0	0	1	0	1	0	1	0	0	0	0	0	0	0	0	0	0	0	0	0	0	0	0	0	0	0	0
AT1G05307.1	AT1G05307	0	0	0	0	0	0	0	0	0	0	0	0	0	0	0	0	0	0	0	0	0	0	0	0	0	0	0	0	0	0
AT1G05310.1	AT1G05310	189	143	155	205	335	212	228	158	190	301	182	192	171	117	170	201	192	160	107	213	144	216	44	51	41	59	58	58	56	24
AT1G05313.1	AT1G05313	0	0	0	0	0	0	0	0	0	0	0	0	0	0	0	0	0	0	0	0	0	0	0	0	0	0	0	0	0	0
AT1G05317.1	AT1G05317	49	52	53	40	26	40	36	40	40	43	48	42	36	39	32	64	36	43	27	34	31	26	28	25	30	42	16	53	72	28
AT1G05320.1	AT1G05320	0	0	0	0	0	0	0	0	0	0	0	0	0	0	0	0	0	0	0	0	0	0	0	0	0	0	0	0	0	0
AT1G05320.2	AT1G05320	0	0	0	0	0	0	0	0	0	0	0	0	0	0	0	0	0	0	0	0	0	0	0	0	0	0	0	0	0	0
AT1G05320.3	AT1G05320	0	0	0	0	0	0	0	0	0	0	0	0	0	0	0	0	0	0	0	0	0	0	0	0	0	0	0	0	0	0
AT1G05320.4	AT1G05320	0	0	0	0	0	0	0	0	0	0	0	0	0	0	0	0	0	0	0	0	0	0	0	0	0	0	0	0	0	0
AT1G05320.5	AT1G05320	0	0	0	0	0	0	0	0	0	0	0	0	0	0	0	0	0	0	0	0	0	0	0	0	0	0	0	0	0	0
AT1G05320.6	AT1G05320	0	0	0	0	0	0	0	0	0	0	0	0	0	0	0	0	0	0	0	0	0	0	0	0	0	0	0	0	0	0
AT1G05320.7	AT1G05320	0	0	0	0	0	0	0	0	0	0	0	0	0	0	0	0	0	0	0	0	0	0	0	0	0	0	0	0	0	0
AT1G05320.8	AT1G05320	0	0	0	0	0	0	0	0	0	0	0	0	0	0	0	0	0	0	0	0	0	0	0	0	0	0	0	0	0	0
AT1G05320.9	AT1G05320	10	2	5	5	2	3	3	4	1	4	3	3	3	11	4	5	2	3	1	3	2	4	1	1	3	2	0	2	3	1
AT1G05323.1	AT1G05323	0	0	0	0	0	0	0	0	0	0	0	0	0	0	0	0	0	0	0	0	0	0	0	0	0	0	0	0	0	0
AT1G05327.1	AT1G05327	0	1	0	0	0	0	0	0	1	0	0	1	2	0	1	0	0	1	0	0	2	0	0	0	1	2	0	1	1	2
AT1G05330.1	AT1G05330	1	2	1	1	2	2	1	2	1	6	4	3	3	0	0	0	2	0	8	3	3	6	1	3	3	4	5	2	2	2
AT1G05333.1	AT1G05333	0	0	0	0	0	1	0	0	0	0	0	0	0	0	0	0	0	1	1	0	0	1	1	0	0	0	0	0	0	0
AT1G05333.2	AT1G05333	0	0	0	0	0	0	0	0	0	0	0	0	0	0	0	0	0	0	0	0	0	0	0	0	0	0	0	0	0	0
AT1G05337.1	AT1G05337	0	0	0	0	0	0	0	0	0	0	0	0	0	0	0	0	0	0	0	0	0	0	0	0	0	0	0	0	0	0
AT1G05340.1	AT1G05340	1194	974	1017	1450	1398	1437	1764	714	1082	962	973	1079	1070	1027	1285	1315	1350	992	910	899	882	1115	2938	2273	2708	1493	2618	2038	1725	1689
AT1G05343.1	AT1G05343	2	0	1	1	0	0	0	1	3	0	3	2	2	3	0	2	1	1	0	0	1	1	1	1	0	0	0	0	0	0
AT1G05347.1	AT1G05347	157	292	168	141	48	86	107	118	123	148	329	143	155	139	115	346	131	140	113	86	117	118	69	84	68	63	29	63	72	111
AT1G05350.1	AT1G05350	1117	1137	1225	1178	1154	1214	1215	1120	1165	1136	996	1269	1139	1129	1176	1132	1128	1149	1210	1127	1126	1056	1221	1254	1382	1015	1214	1145	1245	1227
AT1G05353.1	AT1G05353	0	0	0	0	0	0	0	0	1	0	0	0	1	0	0	1	2	0	0	0	0	0	2	0	0	0	0	0	0	0
AT1G05357.1	AT1G05357	0	0	1	2	0	0	1	0	0	0	1	0	0	1	0	0	0	0	0	0	0	0	0	0	0	0	1	0	1	0
AT1G05360.1	AT1G05360	0	0	0	0	0	0	0	0	0	0	0	0	0	0	0	0	0	0	0	0	0	0	0	0	0	0	0	0	0	0
AT1G05360.2	AT1G05360	5	9	3	6	8	3	4	1	5	4	2	5	4	7	5	5	2	3	4	4	4	5	1	0	2	3	6	7	3	6
AT1G05360.3	AT1G05360	0	0	0	0	0	0	0	0	0	0	0	0	0	0	0	0	0	0	0	0	0	0	0	0	0	0	0	0	0	0
AT1G05363.1	AT1G05363	1	1	2	1	4	0	2	0	2	2	0	1	2	1	2	2	0	3	0	3	3	2	0	2	1	1	3	0	0	2
AT1G05367.1	AT1G05367	0	0	0	0	0	0	2	1	0	0	0	0	0	1	0	0	0	0	0	1	2	0	1	0	0	0	0	0	0	1
AT1G05370.1	AT1G05370	106	108	133	93	140	88	106	102	122	121	89	122	105	134	107	134	93	149	123	113	129	120	122	103	97	117	92	110	68	81
AT1G05373.1	AT1G05373	0	0	0	0	0	0	0	0	0	0	0	0	0	0	0	0	0	0	0	0	0	0	0	0	0	0	0	0	0	0
AT1G05377.1	AT1G05377	0	0	0	0	0	0	0	0	0	0	0	0	0	0	0	0	0	0	0	0	0	0	0	1	0	0	0	0	0	0
AT1G05380.1	AT1G05380	0	0	0	0	0	0	0	0	0	0	0	0	0	0	0	0	0	0	0	0	0	0	0	0	0	0	0	0	0	0
AT1G05380.2	AT1G05380	0	0	0	0	0	0	0	0	0	0	0	0	0	0	0	0	0	0	0	0	0	0	0	0	0	0	0	0	0	0
AT1G05380.3	AT1G05380	0	0	0	0	0	0	0	0	0	0	0	1	0	0	0	0	0	0	0	0	0	0	0	0	0	0	0	0	0	0
AT1G05383.1	AT1G05383	0	0	0	0	0	0	0	0	0	0	0	0	0	0	0	0	0	0	0	0	0	0	0	0	0	0	0	0	0	0
AT1G05385.1	AT1G05385	26	8	11	14	16	27	26	22	25	13	16	21	15	7	18	22	17	6	29	26	9	10	7	11	2	15	7	9	12	11
AT1G05385.2	AT1G05385	1	2	1	0	1	1	0	0	0	1	2	0	1	0	0	4	0	0	1	1	1	0	0	0	0	1	0	0	1	0
AT1G05387.1	AT1G05387	0	0	0	1	0	0	0	0	0	0	0	0	0	0	0	0	0	0	0	0	0	0	0	0	0	0	0	1	0	0
AT1G05390.1	AT1G05390	0	0	0	0	0	0	0	0	0	0	0	0	0	0	0	0	0	0	0	0	0	0	0	0	0	0	0	0	0	0
AT1G05397.1	AT1G05397	33	15	17	16	27	22	21	30	24	20	30	28	26	23	24	17	16	17	25	15	27	21	14	11	16	6	6	6	9	11
AT1G05400.1	AT1G05400	0	0	0	0	0	0	0	0	0	0	0	0	0	0	0	0	0	0	0	0	0	0	0	0	0	0	0	0	1	0
AT1G05400.2	AT1G05400	0	0	0	0	0	0	0	0	0	0	0	0	0	0	0	0	0	0	0	0	0	0	0	0	0	0	0	0	0	0
AT1G05407.1	AT1G05407	0	0	0	0	0	0	0	0	0	0	0	0	0	0	0	0	0	0	0	0	0	0	0	0	0	0	0	0	0	0
AT1G05410.1	AT1G05410	0	1	1	0	1	0	1	0	0	1	1	0	1	1	0	0	1	0	1	2	1	1	0	0	0	0	0	0	0	0
AT1G05410.2	AT1G05410	0	0	0	0	0	0	0	0	0	0	0	0	0	0	0	0	0	0	0	0	0	0	0	0	0	0	0	0	0	0
AT1G05413.1	AT1G05413	0	0	0	0	0	0	0	0	0	0	0	0	0	0	0	0	0	0	0	0	0	0	0	0	0	0	0	0	0	0
AT1G05417.1	AT1G05417	0	0	0	0	0	0	0	0	0	0	0	0	0	0	0	0	0	0	0	0	0	0	0	0	0	0	0	0	0	0
AT1G05420.1	AT1G05420	0	0	0	0	0	0	0	0	0	0	0	0	0	0	0	0	0	0	0	0	0	0	0	0	0	0	0	0	0	0
AT1G05420.2	AT1G05420	0	0	0	0	0	0	0	0	0	0	0	0	0	0	0	0	0	0	0	0	0	0	0	0	0	0	0	0	0	0
AT1G05423.1	AT1G05423	0	0	0	0	0	0	0	0	0	0	0	0	0	0	0	0	0	0	0	0	0	0	0	0	0	0	0	0	0	0
AT1G05427.1	AT1G05427	0	0	0	0	0	0	0	0	0	0	0	0	0	0	0	0	0	0	0	0	0	0	0	0	0	0	0	0	0	0
AT1G05430.1	AT1G05430	614	632	602	638	611	622	637	609	626	581	545	623	664	604	691	598	691	736	627	644	611	680	640	734	646	611	672	644	647	634
AT1G05433.1	AT1G05433	0	0	0	0	0	0	0	0	0	0	0	0	0	0	0	0	0	0	0	0	0	0	0	0	0	0	0	0	0	0
AT1G05440.1	AT1G05440	74	78	119	81	82	84	65	85	74	70	56	77	78	103	84	69	68	99	74	72	72	74	99	107	104	65	75	77	75	106
AT1G05443.1	AT1G05443	0	0	0	0	0	0	0	0	0	0	0	0	0	0	0	0	0	0	0	0	0	0	0	0	0	0	0	0	0	0
AT1G05447.1	AT1G05447	13	6	4	6	5	10	7	4	3	8	10	7	9	5	2	3	1	1	6	1	9	4	4	1	3	8	3	6	4	5
AT1G05450.1	AT1G05450	0	0	0	0	0	0	0	0	0	0	0	0	0	0	0	0	0	0	0	0	0	1	0	0	0	0	0	0	0	0
AT1G05450.2	AT1G05450	44	63	84	50	58	67	98	66	82	71	62	75	58	38	46	98	46	87	52	45	88	131	85	72	46	65	98	86	90	88
AT1G05453.1	AT1G05453	11	13	16	9	7	8	11	7	9	10	11	3	11	9	4	12	4	10	3	2	4	3	8	5	6	8	1	5	6	5
AT1G05460.1	AT1G05460	25	38	59	46	63	45	49	61	43	24	26	58	40	41	60	46	31	48	34	56	51	33	45	60	75	20	39	39	34	52
AT1G05460.2	AT1G05460	0	0	0	0	0	0	0	0	0	0	0	0	0	0	0	0	0	0	0	0	0	0	0	0	0	0	0	0	0	0
AT1G05463.1	AT1G05463	14	9	17	6	8	9	4	12	9	5	15	5	7	14	6	11	3	13	3	8	5	9	7	5	0	1	3	5	7	14
AT1G05467.1	AT1G05467	1	5	0	1	1	3	0	2	3	1	3	3	1	1	1	7	2	2	1	0	0	0	1	1	3	0	0	0	1	2
AT1G05470.1	AT1G05470	0	0	0	0	0	0	0	0	0	0	0	0	0	0	0	0	0	0	0	0	0	0	0	0	0	0	0	0	0	0
AT1G05470.2	AT1G05470	17	6	5	8	16	14	15	11	14	14	18	7	17	17	16	13	5	21	19	18	10	15	8	7	3	3	8	9	5	5
AT1G05473.1	AT1G05473	0	0	0	0	0	0	0	0	0	0	0	0	0	0	0	0	0	0	0	0	0	0	0	0	0	0	0	0	0	0
AT1G05477.1	AT1G05477	0	0	0	0	0	0	0	0	0	0	0	0	0	0	0	0	0	0	0	0	0	0	0	0	0	0	0	0	0	0
AT1G05483.1	AT1G05483	0	0	0	0	0	0	0	0	0	0	0	0	0	0	0	1	0	0	0	0	0	1	1	0	0	0	0	0	0	0
AT1G05487.1	AT1G05487	1	0	1	3	1	1	2	0	4	1	0	3	2	2	0	4	0	3	3	3	1	5	1	1	2	5	3	3	5	2
AT1G05490.1	AT1G05490	37	36	39	40	28	35	38	25	42	39	30	31	36	47	19	48	26	61	27	33	33	28	33	31	34	55	57	47	41	36
AT1G05493.1	AT1G05493	1	1	0	0	0	2	0	1	1	0	0	0	0	0	0	0	0	1	0	0	0	0	0	0	0	0	1	0	0	1
AT1G05497.1	AT1G05497	0	0	0	0	0	0	0	0	0	0	0	0	0	0	0	0	0	0	0	0	0	0	0	0	0	0	0	0	0	0
AT1G05500.1	AT1G05500	329	311	248	295	292	294	327	298	284	288	251	306	280	275	261	304	311	229	228	268	267	313	125	145	98	313	234	357	311	153
AT1G05500.2	AT1G05500	0	1	1	0	0	0	1	0	0	0	0	0	0	0	0	0	0	0	0	0	0	0	1	1	0	0	0	0	0	0
AT1G05503.1	AT1G05503	73	47	102	84	103	66	100	98	105	84	87	71	88	86	100	92	67	119	108	70	79	73	103	80	83	62	68	54	74	76
AT1G05507.1	AT1G05507	0	0	0	0	0	0	0	1	0	0	1	0	0	0	0	0	0	0	0	0	0	0	1	0	0	0	0	0	0	0
AT1G05510.1	AT1G05510	0	0	0	0	0	0	0	1	0	0	0	0	0	0	0	0	0	0	0	0	0	0	0	0	1	0	0	1	2	1
AT1G05517.1	AT1G05517	0	3	0	3	1	2	1	1	0	2	0	1	0	1	1	1	0	1	3	0	0	1	0	0	2	2	1	1	1	0
AT1G05520.1	AT1G05520	2480	2604	2181	2720	2489	2716	2630	2427	2463	2462	2291	2582	2513	2368	2379	2578	2632	2592	2332	2466	2558	2296	2260	2391	1900	2197	2263	2546	2454	2284
AT1G05523.1	AT1G05523	6	9	4	4	3	5	7	2	2	3	15	3	8	6	4	12	5	2	8	0	1	6	6	3	8	1	1	2	2	11
AT1G05527.1	AT1G05527	0	0	0	0	0	0	0	0	0	0	0	0	0	0	0	0	0	0	0	0	0	0	0	0	0	0	0	0	0	0
AT1G05530.1	AT1G05530	208	182	244	216	219	247	217	196	227	216	214	217	219	195	181	218	245	236	178	171	218	164	171	156	144	115	121	159	187	128
AT1G05533.1	AT1G05533	0	0	0	1	1	0	2	0	0	0	0	0	0	0	0	0	1	1	0	0	0	1	1	1	1	0	0	0	0	0
AT1G05537.1	AT1G05537	0	0	0	0	0	0	0	0	0	0	0	0	0	0	0	0	0	0	0	0	0	0	0	0	0	0	0	0	0	0
AT1G05540.1	AT1G05540	0	0	0	0	0	0	0	0	0	0	0	0	0	0	0	0	0	0	0	0	0	0	0	0	0	0	0	0	0	0
AT1G05540.2	AT1G05540	0	0	0	0	0	0	0	0	0	0	0	0	0	0	0	0	0	0	0	0	0	0	0	0	0	0	0	0	0	0
AT1G05543.1	AT1G05543	0	0	0	0	0	0	0	0	0	0	0	0	0	0	0	0	0	0	0	0	0	0	0	0	0	0	0	0	1	0
AT1G05547.1	AT1G05547	0	0	0	0	0	0	0	2	0	0	0	0	1	0	0	0	0	0	1	0	0	0	0	0	0	0	0	0	0	0
AT1G05550.1	AT1G05550	0	0	0	0	0	0	0	0	0	0	0	0	0	0	0	0	0	0	0	0	0	0	0	0	0	0	0	0	0	0
AT1G05550.2	AT1G05550	0	0	0	0	0	0	0	0	0	0	0	0	0	0	0	0	0	0	0	0	0	0	0	0	0	0	0	0	0	0
AT1G05550.3	AT1G05550	0	0	0	0	0	0	0	0	0	0	0	0	0	0	0	0	0	0	1	0	0	0	0	0	0	0	0	0	0	0
AT1G05550.4	AT1G05550	0	0	0	0	0	0	0	0	0	0	0	0	0	0	0	0	0	0	0	0	0	0	0	0	0	0	0	0	0	0
AT1G05553.1	AT1G05553	3	2	4	4	1	1	2	3	4	4	2	3	2	6	1	8	1	4	4	6	2	0	5	4	4	1	0	1	1	6
AT1G05557.1	AT1G05557	66	50	85	71	59	70	72	80	75	66	48	90	90	98	69	68	47	78	60	91	89	44	111	87	82	36	54	45	63	88
AT1G05560.1	AT1G05560	0	0	0	0	0	0	0	0	0	0	0	0	0	0	0	0	0	0	0	0	0	0	0	0	0	0	0	0	0	0
AT1G05560.2	AT1G05560	0	0	1	0	1	2	0	0	2	0	1	1	1	2	0	0	0	2	0	0	0	0	2	1	1	1	2	1	0	1
AT1G05562.1	AT1G05562	97	99	163	90	101	94	76	131	165	178	200	133	93	160	126	127	67	82	153	147	143	142	51	75	47	71	88	72	69	79
AT1G05563.1	AT1G05563	0	0	0	0	0	0	0	0	0	0	0	0	0	0	0	0	0	0	0	0	0	0	0	0	0	0	0	0	0	0
AT1G05567.1	AT1G05567	0	0	0	0	0	0	0	0	0	0	0	0	0	0	0	0	0	0	0	0	0	0	0	0	0	0	0	0	0	0
AT1G05570.1	AT1G05570	0	0	0	0	0	1	0	1	0	0	0	0	0	0	0	1	0	0	0	0	1	0	0	0	0	0	0	0	0	0
AT1G05570.2	AT1G05570	0	0	0	0	0	0	0	0	0	0	0	0	0	0	0	0	0	0	0	0	0	0	0	0	0	0	0	0	0	0
AT1G05570.3	AT1G05570	1	4	0	2	2	4	3	2	1	2	0	0	2	0	1	0	1	2	2	2	3	3	0	0	1	0	0	1	0	2
AT1G05570.4	AT1G05570	0	0	0	0	0	0	0	0	0	0	0	0	0	0	0	1	1	0	1	0	0	1	0	0	0	0	0	1	0	0
AT1G05575.1	AT1G05575	135	193	168	199	166	176	218	191	142	146	169	133	178	159	155	144	165	124	192	156	123	193	189	155	142	142	210	101	130	137
AT1G05577.1	AT1G05577	42	50	32	41	38	33	52	53	31	42	36	51	40	48	37	27	48	27	35	35	38	38	48	39	53	30	32	30	24	42
AT1G05580.1	AT1G05580	0	0	0	0	0	0	0	0	0	0	0	0	0	0	0	0	0	0	0	0	0	0	0	0	0	0	0	0	0	0
AT1G05580.2	AT1G05580	0	0	0	0	0	0	0	0	0	0	0	0	0	0	0	0	0	0	0	0	0	0	0	0	0	0	0	0	0	0
AT1G05583.1	AT1G05583	0	0	0	0	0	0	0	0	0	0	0	0	0	0	0	0	0	0	0	0	0	0	0	0	0	0	0	0	1	0
AT1G05587.1	AT1G05587	0	0	0	0	0	0	0	0	0	0	0	0	0	0	0	0	0	0	0	0	0	0	0	0	0	0	0	0	0	0
AT1G05590.1	AT1G05590	0	0	0	0	0	0	0	0	0	0	0	0	0	0	0	0	0	0	0	0	0	0	0	0	0	0	0	0	0	0
AT1G05590.2	AT1G05590	6	5	3	3	1	7	3	4	5	3	3	3	3	3	1	2	2	2	3	2	1	2	4	4	0	1	1	2	6	4
AT1G05590.3	AT1G05590	0	0	0	0	0	0	0	0	0	0	0	0	0	0	0	0	0	0	0	0	0	0	0	0	0	0	0	0	0	0
AT1G05593.1	AT1G05593	0	0	0	0	0	0	0	0	0	0	0	0	0	0	0	0	0	0	0	0	0	0	0	0	0	0	0	0	0	0
AT1G05597.1	AT1G05597	0	0	0	0	0	0	0	0	0	0	0	0	0	0	0	0	0	0	0	0	0	0	0	0	0	0	0	0	0	0
AT1G05600.1	AT1G05600	5	4	1	2	1	2	8	6	2	4	2	0	2	2	5	5	2	4	3	4	2	5	2	1	0	3	2	2	3	0
AT1G05600.2	AT1G05600	1	0	1	0	0	0	0	0	2	0	0	0	1	0	0	0	0	0	0	0	0	1	1	0	0	0	0	0	0	0
AT1G05600.3	AT1G05600	0	0	0	0	0	0	0	0	0	0	0	0	0	0	0	0	0	0	0	0	0	0	0	0	0	0	0	0	0	0
AT1G05603.1	AT1G05603	0	0	0	0	0	0	0	0	0	0	0	0	0	0	0	0	0	0	0	0	0	0	0	0	0	0	0	0	0	0
AT1G05607.1	AT1G05607	2	4	0	0	2	2	0	0	3	0	4	5	0	0	0	1	2	0	4	0	2	0	0	0	0	0	0	1	1	0
AT1G05610.1	AT1G05610	0	0	0	0	0	0	0	0	0	0	0	0	0	0	0	0	0	0	0	0	0	0	0	0	0	0	0	0	0	0
AT1G05610.2	AT1G05610	0	0	0	0	0	0	0	0	0	0	0	0	0	0	0	0	0	0	0	0	0	0	0	0	0	0	0	0	0	0
AT1G05613.1	AT1G05613	0	0	0	0	0	0	0	0	0	0	1	0	1	0	0	0	0	0	0	0	0	0	0	0	0	0	0	0	1	0
AT1G05615.1	AT1G05615	0	0	0	0	0	0	0	0	0	0	0	0	0	0	0	0	0	0	0	0	0	0	0	0	0	0	0	0	0	0
AT1G05617.1	AT1G05617	0	0	0	0	0	0	0	1	0	0	0	0	0	0	0	0	0	0	0	0	0	0	0	0	0	0	0	0	0	0
AT1G05620.1	AT1G05620	225	258	226	259	223	238	243	242	216	223	191	262	222	212	180	247	278	249	222	209	251	257	187	205	146	166	261	320	237	185
AT1G05620.2	AT1G05620	0	0	0	1	0	0	1	0	1	0	0	0	1	0	0	1	0	1	0	2	1	0	0	0	0	0	1	1	2	2
AT1G05623.1	AT1G05623	0	0	0	0	0	0	0	0	0	0	0	0	0	0	0	0	0	0	0	0	0	0	0	0	0	0	0	0	0	0
AT1G05630.1	AT1G05630	0	2	0	0	0	0	0	0	0	0	0	0	0	0	0	0	0	1	0	1	0	0	1	3	0	0	0	1	0	1
AT1G05630.2	AT1G05630	0	0	0	0	0	0	0	0	0	0	0	0	0	0	0	0	0	0	0	0	0	0	0	0	0	0	0	0	0	0
AT1G05630.3	AT1G05630	0	0	0	0	0	0	0	0	0	0	0	0	0	0	0	0	0	0	0	0	0	0	0	0	0	0	0	0	0	0
AT1G05633.1	AT1G05633	0	0	0	0	0	0	0	0	0	0	0	0	0	0	0	0	0	0	1	0	0	1	0	0	0	0	0	0	0	0
AT1G05640.1	AT1G05640	133	174	142	178	149	192	199	151	147	131	142	192	182	142	132	151	161	199	134	152	151	143	142	154	144	123	137	137	133	162
AT1G05643.1	AT1G05643	0	0	0	0	0	0	0	0	0	0	0	0	0	0	0	0	0	0	0	0	0	0	0	0	0	2	0	0	0	0
AT1G05647.1	AT1G05647	0	0	0	0	0	0	0	0	0	0	0	0	0	0	0	0	1	0	1	0	0	0	1	0	0	0	0	0	0	0
AT1G05650.1	AT1G05650	503	72	451	297	339	488	498	206	213	324	228	160	398	343	239	454	349	404	115	107	137	341	52	80	44	233	228	190	199	50
AT1G05653.1	AT1G05653	0	0	0	0	0	0	0	0	0	0	0	0	0	0	0	0	0	0	0	0	0	0	0	0	0	0	0	0	0	0
AT1G05657.1	AT1G05657	0	0	0	0	0	0	0	0	0	0	0	0	0	0	0	0	0	0	0	0	0	0	0	0	0	0	0	0	0	0
AT1G05660.1	AT1G05660	573	303	796	706	568	746	856	461	602	644	568	438	779	549	517	532	671	579	326	400	443	382	257	269	251	377	319	295	358	196
AT1G05663.1	AT1G05663	0	0	0	0	0	0	0	0	0	0	0	0	0	0	0	0	0	0	0	0	0	0	0	0	0	0	0	0	0	0
AT1G05667.1	AT1G05667	0	0	0	0	0	0	0	0	0	0	0	0	0	0	0	0	0	0	0	0	0	0	0	0	0	0	0	0	0	0
AT1G05670.1	AT1G05670	0	0	0	0	0	0	0	0	0	0	0	0	0	0	0	0	0	0	0	0	0	0	0	0	0	0	0	0	0	0
AT1G05670.2	AT1G05670	0	0	0	0	0	0	0	0	0	0	0	0	0	0	0	0	0	0	0	0	0	0	0	0	0	0	0	0	0	0
AT1G05670.3	AT1G05670	0	0	0	0	0	0	0	0	0	0	0	1	1	0	0	0	0	0	0	0	0	0	0	0	0	0	0	0	0	0
AT1G05673.1	AT1G05673	0	0	0	0	0	0	0	0	0	0	0	0	0	0	0	0	0	0	0	0	0	0	0	0	0	0	0	0	0	0
AT1G05675.1	AT1G05675	15	10	22	26	28	24	62	10	7	13	5	13	28	6	24	39	27	35	4	4	14	27	59	27	18	56	41	31	32	20
AT1G05680.1	AT1G05680	766	573	874	1039	1140	896	1228	602	1181	959	1707	691	1311	766	867	1094	879	1068	537	482	512	678	1275	1378	1309	1274	1180	1134	1388	1067
AT1G05683.1	AT1G05683	0	0	0	0	0	0	1	0	0	1	0	0	0	0	0	0	0	0	0	0	0	0	0	0	0	0	0	0	0	0
AT1G05687.1	AT1G05687	10	7	12	7	9	6	7	9	5	5	16	9	15	15	7	14	9	22	3	8	9	6	13	11	8	3	2	9	8	6
AT1G05690.1	AT1G05690	60	57	64	48	75	72	50	76	100	76	60	51	72	59	60	46	66	51	57	56	59	61	47	56	54	72	63	59	56	65
AT1G05693.1	AT1G05693	0	0	0	0	0	0	0	0	0	0	0	0	0	0	0	0	0	0	0	0	0	0	0	0	0	0	0	0	0	0
AT1G05697.1	AT1G05697	0	0	0	0	0	0	0	0	1	0	0	0	0	0	0	0	0	0	0	0	0	0	0	0	1	0	1	0	0	0
AT1G05700.1	AT1G05700	0	0	0	0	0	0	0	0	0	0	0	0	0	0	0	0	0	0	0	0	0	0	0	0	0	0	0	0	0	0
AT1G05700.2	AT1G05700	0	0	0	0	0	0	0	0	0	0	0	0	0	0	0	0	0	1	0	0	0	0	0	0	0	0	0	0	0	1
AT1G05703.1	AT1G05703	22	18	19	16	19	22	7	14	18	23	19	12	16	19	16	13	8	15	16	18	17	11	13	3	6	8	11	8	14	15
AT1G05707.1	AT1G05707	2	0	0	1	0	2	0	1	0	0	0	1	1	0	0	1	1	1	1	2	0	0	0	0	0	2	0	0	1	0
AT1G05710.1	AT1G05710	0	0	0	0	0	0	0	0	0	0	0	0	0	0	0	0	0	0	0	0	0	0	0	0	0	0	0	0	0	0
AT1G05710.10	AT1G05710	0	0	0	0	0	0	0	0	0	0	0	0	0	0	0	0	0	0	0	0	0	0	0	0	0	0	0	0	0	0
AT1G05710.11	AT1G05710	0	0	0	0	0	0	0	0	0	0	0	0	0	0	0	0	0	0	0	0	0	0	0	0	0	0	0	0	0	0
AT1G05710.12	AT1G05710	0	0	0	0	0	0	0	0	0	0	0	0	0	0	0	0	0	0	0	0	0	0	0	0	0	0	0	0	0	0
AT1G05710.13	AT1G05710	0	0	0	0	0	0	0	0	0	0	0	0	0	0	0	0	0	0	0	0	0	0	0	0	0	0	0	0	0	0
AT1G05710.14	AT1G05710	0	0	0	0	0	0	0	0	0	0	0	0	0	0	0	0	0	0	0	0	0	0	0	0	0	0	0	0	0	0
AT1G05710.2	AT1G05710	0	0	0	0	0	0	0	0	0	0	0	0	0	0	0	0	0	0	0	0	0	0	0	0	0	0	0	0	0	0
AT1G05710.3	AT1G05710	0	0	0	0	0	0	0	0	0	0	0	0	0	0	0	0	0	0	0	0	0	0	0	0	0	0	0	0	0	0
AT1G05710.4	AT1G05710	0	0	0	0	0	0	0	0	0	0	0	0	0	0	0	0	0	0	0	0	0	0	0	0	0	0	0	0	0	0
AT1G05710.5	AT1G05710	0	0	0	0	0	0	0	0	0	0	0	0	0	0	0	0	0	0	0	0	0	0	0	0	0	0	0	0	0	0
AT1G05710.6	AT1G05710	0	0	0	0	0	0	0	0	0	0	0	0	0	0	0	0	0	0	0	0	0	0	0	0	0	0	0	0	0	0
AT1G05710.7	AT1G05710	0	0	0	0	0	0	0	0	0	0	0	0	0	0	0	0	0	0	0	0	0	0	0	0	0	0	0	0	0	0
AT1G05710.8	AT1G05710	0	0	0	0	0	0	0	0	0	0	0	0	0	0	0	0	0	0	0	0	0	0	0	0	0	0	0	0	0	0
AT1G05710.9	AT1G05710	0	0	0	0	0	0	0	0	0	0	0	0	0	0	0	0	0	0	0	0	0	0	0	0	0	0	0	0	0	0
AT1G05713.1	AT1G05713	0	0	1	0	1	0	0	0	0	0	0	0	0	0	0	0	0	0	0	0	0	0	0	0	0	0	0	0	0	1
AT1G05717.1	AT1G05717	0	0	0	0	0	0	0	0	0	0	0	0	0	0	0	0	0	0	0	0	0	0	0	0	0	0	0	0	0	0
AT1G05720.1	AT1G05720	965	1069	1234	1086	989	1015	1087	1115	1173	1004	951	1144	1081	1086	1218	1156	1242	1293	1222	1170	1169	1073	1392	1394	1165	933	1147	1053	1042	1311
AT1G05723.1	AT1G05723	0	0	0	1	0	0	0	0	1	0	0	0	0	0	0	0	0	0	1	0	0	0	1	0	1	0	0	0	5	0
AT1G05727.1	AT1G05727	0	0	0	1	0	0	0	0	0	1	1	1	0	0	0	0	2	0	1	0	0	0	0	0	0	0	0	0	0	0
AT1G05730.1	AT1G05730	39	63	71	44	52	41	57	83	46	41	41	63	61	40	40	72	42	62	28	43	48	42	56	58	68	61	52	64	48	72
AT1G05730.2	AT1G05730	0	0	0	0	1	0	0	1	0	1	0	1	0	0	0	0	0	0	0	0	0	0	1	0	0	0	0	0	0	0
AT1G05733.1	AT1G05733	2	1	3	0	0	0	0	0	0	0	0	2	0	0	0	1	0	0	1	0	1	0	0	0	0	1	0	0	0	0
AT1G05737.1	AT1G05737	0	0	0	0	0	0	0	0	0	0	0	0	0	0	1	0	0	0	0	0	0	0	0	0	0	1	0	0	0	0
AT1G05740.1	AT1G05740	0	0	1	0	2	1	1	2	0	1	0	1	2	0	1	1	1	4	0	0	1	1	4	4	3	3	5	2	5	2
AT1G05747.1	AT1G05747	6	2	5	1	4	1	3	1	0	7	11	3	6	1	3	1	2	3	0	3	3	2	7	3	4	0	3	1	1	1
AT1G05750.1	AT1G05750	13	19	15	6	28	15	17	16	16	19	13	17	14	8	12	13	18	29	16	16	19	11	15	23	7	5	7	10	11	19
AT1G05750.2	AT1G05750	0	0	0	0	0	0	0	0	0	0	0	0	0	0	0	0	0	0	0	0	0	0	0	0	0	0	0	0	0	0
AT1G05753.1	AT1G05753	4	18	4	4	5	5	5	5	11	9	13	4	7	8	1	8	5	1	5	15	3	4	2	3	5	6	5	4	3	2
AT1G05757.1	AT1G05757	0	5	0	2	1	2	2	2	0	3	0	1	2	1	1	3	1	1	0	0	1	0	2	1	1	0	2	0	0	3
AT1G05760.1	AT1G05760	0	0	0	0	0	0	0	0	0	0	0	0	0	0	0	0	0	0	0	0	0	0	0	0	0	0	0	0	0	0
AT1G05760.2	AT1G05760	0	0	0	0	0	0	0	0	0	0	0	0	0	0	1	0	0	0	0	0	0	0	0	0	0	0	0	0	0	0
AT1G05763.1	AT1G05763	0	0	0	2	0	1	0	0	1	1	4	1	1	0	0	2	0	0	0	2	1	0	0	0	0	0	0	0	0	0
AT1G05767.1	AT1G05767	0	0	0	0	0	0	0	0	0	0	0	0	0	0	0	0	0	0	0	0	0	0	0	0	0	0	0	0	0	0
AT1G05767.2	AT1G05767	0	0	1	0	0	0	0	0	1	0	0	1	0	0	1	2	3	0	0	0	0	0	0	1	0	2	0	2	2	0
AT1G05770.1	AT1G05770	91	50	83	95	133	95	96	96	91	97	118	82	77	103	95	141	82	145	96	122	101	110	94	69	94	54	62	66	70	78
AT1G05773.1	AT1G05773	98	141	150	105	66	66	128	83	86	102	141	101	102	92	74	183	80	156	80	65	94	63	115	104	84	52	50	77	68	100
AT1G05777.1	AT1G05777	7	4	10	5	8	8	6	7	6	9	7	7	4	10	4	9	4	8	3	9	3	4	7	2	8	3	3	2	11	6
AT1G05780.1	AT1G05780	118	140	163	140	119	130	134	153	139	129	99	124	127	151	149	128	146	135	161	160	176	148	152	131	117	92	141	138	112	184
AT1G05783.1	AT1G05783	37	34	15	22	21	22	23	29	29	33	32	26	34	20	26	28	15	24	18	30	24	30	33	32	19	29	47	36	46	28
AT1G05785.1	AT1G05785	0	0	0	0	0	0	0	0	0	0	0	0	0	0	0	0	0	0	0	0	0	0	0	0	0	0	0	0	0	0
AT1G05785.2	AT1G05785	0	0	0	0	0	0	0	0	0	0	0	0	0	0	0	0	0	0	0	0	0	0	0	0	0	0	0	0	0	0
AT1G05785.3	AT1G05785	5	4	8	1	4	3	4	3	0	3	7	10	7	2	5	7	3	3	3	3	1	10	5	7	3	3	5	2	5	7
AT1G05785.4	AT1G05785	0	0	0	0	0	0	0	0	0	0	0	0	0	0	0	0	0	0	0	0	0	0	0	0	0	0	0	0	0	0
AT1G05785.5	AT1G05785	14	10	5	9	6	11	12	10	8	7	10	14	21	19	4	13	7	15	19	14	9	16	10	16	7	13	15	12	18	13
AT1G05785.6	AT1G05785	0	0	0	0	0	0	0	0	0	0	0	0	0	0	0	0	0	0	0	0	0	0	0	0	0	0	0	0	0	0
AT1G05785.7	AT1G05785	0	0	0	0	0	0	0	0	0	0	0	0	0	0	0	0	0	0	0	0	0	0	0	0	0	0	0	0	0	0
AT1G05787.1	AT1G05787	0	0	0	0	0	2	0	0	0	1	0	1	0	0	0	0	1	2	0	0	1	0	18	5	23	30	11	38	37	37
AT1G05790.1	AT1G05790	0	0	0	0	0	0	0	0	0	0	0	0	0	0	0	0	0	0	0	0	0	0	0	0	0	0	0	0	0	0
AT1G05790.2	AT1G05790	0	0	0	0	0	0	0	0	0	0	0	0	0	0	0	0	0	0	0	0	0	0	0	0	0	0	0	0	0	0
AT1G05790.3	AT1G05790	0	0	0	0	0	0	0	0	0	0	0	0	0	0	0	0	0	0	0	0	0	0	0	0	0	0	0	0	0	0
AT1G05790.4	AT1G05790	0	0	0	0	0	0	0	0	0	0	0	0	0	0	0	0	0	0	0	0	0	0	0	0	0	0	0	0	0	0
AT1G05793.1	AT1G05793	0	0	0	0	0	0	0	0	0	0	0	0	0	0	0	0	0	0	0	0	0	0	0	0	0	0	0	0	0	0
AT1G05797.1	AT1G05797	0	0	0	1	0	0	0	1	0	0	0	0	0	1	0	0	0	0	0	1	0	0	0	1	1	0	2	0	0	0
AT1G05800.1	AT1G05800	0	0	0	0	0	0	0	0	0	0	0	0	0	0	0	0	0	0	0	0	0	0	1	0	0	0	0	0	0	0
AT1G05803.1	AT1G05803	0	0	0	0	0	0	0	0	0	0	0	0	0	0	0	0	0	0	0	1	0	0	1	0	0	1	2	0	0	0
AT1G05805.1	AT1G05805	1083	891	887	906	786	843	787	1141	1097	1258	1132	1071	1141	1195	1029	839	1002	754	1262	1367	1153	1149	933	1032	844	840	1138	1062	1310	1230
AT1G05807.1	AT1G05807	0	0	1	0	0	0	0	0	0	0	0	0	0	0	0	0	0	0	0	0	0	0	0	0	0	0	0	0	0	0
AT1G05810.1	AT1G05810	0	0	0	0	0	0	0	0	0	0	0	0	0	0	0	0	0	0	0	0	0	0	0	0	0	0	0	0	0	0
AT1G05810.2	AT1G05810	35	39	21	17	17	29	21	33	29	21	20	28	31	31	28	21	31	23	31	34	25	30	31	16	27	23	26	30	27	32
AT1G05813.1	AT1G05813	0	0	1	0	1	0	0	0	1	0	0	1	0	0	0	0	0	0	0	0	1	0	0	0	0	0	2	1	0	0
AT1G05817.1	AT1G05817	0	0	0	0	0	1	0	0	0	0	0	1	0	0	0	0	0	0	1	0	0	1	0	0	1	0	0	1	1	0
AT1G05820.1	AT1G05820	0	0	0	0	0	0	0	0	0	0	0	1	0	0	0	0	0	0	0	0	0	0	0	0	0	0	0	0	0	0
AT1G05820.2	AT1G05820	0	0	0	0	0	0	0	0	0	0	0	0	0	1	0	0	0	0	0	0	0	0	1	0	0	0	0	0	0	0
AT1G05820.3	AT1G05820	13	7	6	6	11	9	12	9	8	6	3	9	6	3	12	10	11	4	5	4	6	4	7	7	7	4	15	8	5	13
AT1G05820.4	AT1G05820	0	0	0	0	1	0	0	0	0	0	0	0	0	0	0	1	0	0	0	1	0	1	0	0	0	0	0	0	0	0
AT1G05823.1	AT1G05823	0	0	0	0	0	0	0	0	0	0	0	0	0	0	0	0	0	0	0	0	0	0	0	0	0	0	0	0	0	0
AT1G05827.1	AT1G05827	0	0	0	0	0	0	0	0	0	0	0	0	0	0	0	0	1	0	0	0	0	0	1	0	0	0	0	0	0	0
AT1G05830.1	AT1G05830	4	6	2	2	2	1	3	0	3	3	3	2	2	1	0	5	2	0	1	0	1	3	3	3	2	2	2	1	3	2
AT1G05830.2	AT1G05830	0	0	0	0	0	0	0	0	0	0	0	0	0	0	0	0	0	0	0	0	0	0	0	0	0	0	0	0	0	0
AT1G05830.3	AT1G05830	0	0	0	0	0	0	0	0	0	0	0	0	0	0	0	0	0	0	0	0	0	0	0	0	0	0	0	0	0	0
AT1G05830.4	AT1G05830	0	0	0	0	0	0	0	0	0	0	0	0	0	0	0	0	0	0	0	0	0	0	0	0	0	0	0	0	0	0
AT1G05833.1	AT1G05833	21	12	13	11	16	11	11	18	4	9	19	9	18	16	12	15	1	17	7	5	10	7	9	7	3	6	3	7	1	8
AT1G05835.1	AT1G05835	47	52	75	67	52	62	57	90	50	51	44	49	71	67	82	48	58	53	77	99	68	61	62	69	69	29	47	22	28	90
AT1G05837.1	AT1G05837	9	2	10	1	10	10	3	7	3	5	16	2	14	6	4	5	1	3	8	4	4	2	5	4	3	1	3	8	8	9
AT1G05840.1	AT1G05840	1385	1351	1029	1301	1292	1302	1086	1471	1500	1491	1591	1343	1283	1514	1471	1094	1286	949	1689	1674	1255	1368	1010	1148	897	1012	1040	1035	974	1102
AT1G05843.1	AT1G05843	0	0	3	0	1	0	0	0	1	0	0	1	0	0	0	1	1	0	0	0	1	0	1	0	0	1	0	0	0	0
AT1G05847.1	AT1G05847	0	0	0	0	0	0	0	0	0	0	0	0	0	0	0	0	0	0	0	0	0	0	0	0	0	0	0	0	0	0
AT1G05850.1	AT1G05850	0	0	0	0	0	0	0	0	0	0	0	0	0	0	0	0	0	0	0	0	0	0	0	0	0	0	0	0	0	0
AT1G05850.2	AT1G05850	0	4	1	5	4	5	4	5	3	2	1	2	1	4	1	3	7	4	3	1	3	5	1	3	4	4	2	2	3	1
AT1G05853.1	AT1G05853	0	0	0	1	0	0	0	0	1	0	0	0	0	1	1	0	0	0	0	0	0	0	0	2	0	0	0	0	1	0
AT1G05857.1	AT1G05857	0	0	0	0	0	0	0	0	0	0	0	0	0	0	0	0	0	0	0	0	0	0	0	0	0	0	0	0	0	0
AT1G05860.1	AT1G05860	0	0	0	0	0	0	0	0	0	0	0	0	0	0	0	0	0	0	0	0	0	0	0	0	0	0	0	0	0	0
AT1G05860.2	AT1G05860	33	36	50	36	39	39	44	35	52	27	44	33	38	33	40	48	36	32	42	45	36	38	48	41	49	31	50	45	43	54
AT1G05860.3	AT1G05860	1	4	1	1	1	1	4	1	2	0	1	0	3	3	0	5	0	2	0	1	0	1	1	1	1	0	2	1	1	2
AT1G05863.1	AT1G05863	0	0	0	0	0	0	0	0	0	0	0	0	0	0	0	0	0	0	0	0	0	0	0	0	0	0	0	0	0	0
AT1G05867.1	AT1G05867	3	1	5	6	6	6	4	6	5	3	5	3	7	7	3	8	2	7	2	1	2	3	2	3	4	2	4	4	7	3
AT1G05870.1	AT1G05870	0	0	0	0	0	0	0	0	0	0	0	0	0	0	0	0	0	0	0	0	0	0	0	0	0	0	0	0	0	0
AT1G05870.10	AT1G05870	0	0	0	0	0	0	0	0	0	0	0	0	0	0	0	0	0	0	0	0	0	0	0	0	0	0	0	0	0	0
AT1G05870.11	AT1G05870	0	0	0	0	0	0	0	0	0	0	0	0	0	0	0	0	0	0	0	0	0	0	0	0	0	0	0	0	0	0
AT1G05870.12	AT1G05870	0	0	0	0	0	0	0	0	0	0	0	0	0	0	0	0	0	0	0	0	0	0	0	0	0	0	0	0	0	0
AT1G05870.2	AT1G05870	0	0	0	0	0	0	0	0	0	0	0	0	0	0	0	0	0	0	0	0	0	0	0	0	0	0	0	0	0	0
AT1G05870.3	AT1G05870	0	0	0	0	0	0	0	0	0	0	0	0	0	0	0	0	0	0	0	0	0	0	0	0	0	0	0	0	0	0
AT1G05870.4	AT1G05870	0	0	0	0	0	0	0	0	0	0	0	0	0	0	0	0	0	0	0	0	0	0	0	0	0	0	0	0	0	0
AT1G05870.5	AT1G05870	0	0	0	0	0	0	0	0	0	0	0	0	0	0	0	0	0	0	0	0	0	0	0	0	0	0	0	0	0	0
AT1G05870.6	AT1G05870	0	0	0	0	0	0	0	0	0	0	0	0	0	0	0	0	0	0	0	0	0	0	0	0	0	0	0	0	0	0
AT1G05870.7	AT1G05870	0	0	0	0	0	0	0	0	0	0	0	0	0	0	0	0	0	0	0	0	0	0	0	0	0	0	0	0	0	0
AT1G05870.8	AT1G05870	0	0	0	0	0	0	0	0	0	0	0	0	0	0	0	0	0	0	0	0	0	0	0	0	0	0	0	0	0	0
AT1G05870.9	AT1G05870	0	0	0	0	0	0	0	0	0	0	0	0	0	0	0	0	0	0	0	0	0	0	0	0	0	0	0	0	0	0
AT1G05873.1	AT1G05873	8	10	6	3	4	8	6	3	1	1	6	2	7	7	3	9	4	5	8	5	4	3	8	4	5	1	5	3	3	2
AT1G05880.1	AT1G05880	0	0	0	0	0	0	0	0	0	0	0	0	0	0	0	0	0	0	0	0	0	0	0	0	0	0	0	0	0	0
AT1G05880.2	AT1G05880	0	0	0	0	0	0	0	0	0	0	0	0	0	0	0	0	0	0	0	0	0	0	0	0	0	0	0	0	0	0
AT1G05880.3	AT1G05880	1	0	0	1	0	0	0	1	0	0	0	0	0	0	0	0	0	1	1	0	0	0	0	1	0	0	1	1	0	2
AT1G05887.1	AT1G05887	0	0	0	0	0	0	0	0	0	0	0	0	0	0	0	0	0	0	0	0	0	0	0	0	0	0	0	0	0	1
AT1G05890.1	AT1G05890	0	1	2	3	1	5	4	6	3	1	3	5	2	2	4	2	1	6	3	3	3	1	0	4	4	2	1	1	4	5
AT1G05890.2	AT1G05890	35	37	25	30	29	38	40	32	31	51	20	33	50	29	28	31	25	27	46	28	38	26	26	29	26	25	42	78	33	32
AT1G05893.1	AT1G05893	0	0	0	0	0	0	0	0	0	0	0	0	0	0	0	0	0	0	0	0	0	0	0	0	0	0	0	0	0	0
AT1G05894.1	AT1G05894	12	17	14	30	17	12	22	16	26	31	21	16	22	18	13	18	24	19	23	18	17	15	41	38	46	46	57	35	62	37
AT1G05897.1	AT1G05897	0	0	0	0	0	0	0	0	0	0	0	0	0	0	0	0	0	0	0	0	0	0	0	0	0	0	0	0	0	0
AT1G05900.1	AT1G05900	1	2	0	1	1	1	1	3	0	1	0	4	2	4	0	5	5	0	1	1	3	1	1	1	1	1	2	0	0	2
AT1G05900.2	AT1G05900	0	0	0	0	0	0	0	0	0	0	0	0	0	0	0	0	0	0	0	0	0	0	0	0	0	0	0	0	0	0
AT1G05903.1	AT1G05903	0	1	0	0	0	0	0	0	0	0	0	0	0	0	0	0	0	0	0	0	0	0	0	0	0	0	0	0	0	0
AT1G05907.1	AT1G05907	1	0	0	0	0	0	0	0	0	0	0	0	0	0	0	0	0	0	1	0	0	1	0	2	1	0	0	0	0	1
AT1G05910.1	AT1G05910	1362	1456	1316	1488	1489	1550	1403	1422	1384	1215	1249	1499	1520	1390	1421	1478	1462	1663	1258	1304	1458	1252	1455	1498	1366	1191	1336	1368	1337	1454
AT1G05913.1	AT1G05913	3	0	4	1	0	4	5	3	3	1	1	3	0	4	2	4	2	4	1	1	0	1	3	3	1	3	4	0	1	3
AT1G05917.1	AT1G05917	0	0	0	0	0	0	0	0	0	0	0	0	0	0	0	0	0	0	0	0	0	0	0	0	0	0	0	0	0	0
AT1G05920.1	AT1G05920	0	0	0	0	0	0	0	0	0	0	0	0	0	0	0	0	0	0	0	0	0	0	0	0	0	0	0	0	0	0
AT1G05927.1	AT1G05927	3	4	11	4	5	5	7	3	4	8	10	3	4	2	9	11	3	12	7	2	1	3	3	4	7	5	2	3	0	3
AT1G05930.1	AT1G05930	0	0	0	0	0	0	0	0	0	0	0	0	0	0	0	0	0	0	0	0	0	0	0	0	0	0	0	0	0	0
AT1G05933.1	AT1G05933	20	18	16	24	11	15	19	15	22	19	15	10	12	11	18	28	10	15	9	11	19	8	26	15	19	15	12	21	18	21
AT1G05937.1	AT1G05937	2	0	0	3	2	0	0	1	0	0	0	0	1	0	2	0	0	1	2	2	3	1	0	1	1	0	2	0	1	0
AT1G05940.1	AT1G05940	0	0	0	0	0	0	0	0	0	0	0	0	0	0	0	0	0	0	0	0	0	0	0	0	0	0	0	0	0	0
AT1G05940.2	AT1G05940	0	0	0	0	0	1	1	1	0	1	0	0	0	1	0	0	0	1	1	0	1	1	0	0	0	0	0	0	0	0
AT1G05940.3	AT1G05940	0	0	0	0	0	0	0	0	0	0	0	0	0	0	1	0	0	0	0	0	0	0	0	0	0	0	0	0	1	0
AT1G05940.4	AT1G05940	24	26	26	22	35	35	35	31	28	25	25	30	28	30	39	37	27	32	41	37	27	28	35	34	25	28	36	23	37	38
AT1G05943.1	AT1G05943	1	0	1	0	0	0	0	0	0	1	3	0	0	0	0	0	0	0	0	0	0	0	0	0	0	0	0	0	1	0
AT1G05947.1	AT1G05947	0	0	0	0	0	0	0	0	0	0	1	0	0	0	0	0	0	0	0	1	0	0	0	0	0	0	0	1	0	1
AT1G05950.1	AT1G05950	0	0	0	0	0	0	0	0	0	0	0	0	0	0	0	0	0	0	0	0	0	0	0	0	0	0	0	0	0	0
AT1G05950.2	AT1G05950	0	0	0	0	0	0	0	0	0	0	0	0	0	0	0	0	0	0	0	0	0	0	0	0	0	0	0	0	0	0
AT1G05950.3	AT1G05950	0	0	0	0	0	0	0	0	0	0	0	0	0	0	0	0	0	0	0	0	0	0	0	0	0	0	0	0	0	0
AT1G05950.4	AT1G05950	0	0	0	0	0	0	0	0	0	0	0	0	0	0	0	0	0	0	0	0	0	0	0	0	0	0	0	0	0	0
AT1G05950.5	AT1G05950	0	0	0	0	0	0	0	0	0	0	0	0	0	0	0	0	0	0	0	0	0	0	0	0	0	0	0	0	0	0
AT1G05953.1	AT1G05953	0	0	0	0	0	0	0	0	0	0	0	0	1	0	0	0	0	0	0	0	0	0	0	0	0	0	0	0	0	1
AT1G05957.1	AT1G05957	0	0	0	0	0	0	0	0	0	0	0	0	0	0	0	0	0	0	0	0	0	0	0	0	0	0	0	0	0	0
AT1G05960.1	AT1G05960	0	0	0	0	1	0	0	0	0	0	0	0	0	1	0	0	0	0	0	0	0	0	0	0	0	0	0	0	0	0
AT1G05960.2	AT1G05960	0	0	0	0	0	0	0	0	0	0	0	0	0	0	0	0	0	0	0	0	0	0	0	0	0	0	0	0	0	0
AT1G05960.3	AT1G05960	0	0	0	0	0	0	0	0	0	0	0	0	0	0	0	0	0	0	0	0	0	0	0	0	0	0	0	0	0	0
AT1G05960.4	AT1G05960	0	0	0	0	0	0	0	0	0	0	0	0	0	0	0	0	0	0	0	0	0	0	0	0	0	0	0	0	0	0
AT1G05963.1	AT1G05963	0	0	0	0	0	0	0	0	0	0	0	0	0	0	0	0	0	0	0	0	0	0	0	0	0	0	0	0	0	0
AT1G05967.1	AT1G05967	0	0	0	0	0	0	0	0	0	0	0	1	0	0	0	0	0	0	0	0	0	0	0	0	0	0	0	0	0	0
AT1G05970.1	AT1G05970	0	0	0	0	0	0	0	0	0	0	0	0	0	0	0	0	0	0	0	0	0	0	0	0	0	0	0	0	0	0
AT1G05970.2	AT1G05970	0	1	5	0	0	3	4	3	4	3	5	6	2	5	4	3	3	3	2	2	3	4	2	1	3	3	3	1	4	3
AT1G05973.1	AT1G05973	0	0	0	0	1	2	1	0	0	0	2	1	0	1	0	0	0	0	0	0	0	0	2	0	0	1	0	0	0	0
AT1G05977.1	AT1G05977	3	2	5	6	2	0	3	3	7	4	2	2	3	3	1	3	1	5	0	2	8	2	3	4	3	0	1	1	0	3
AT1G05980.1	AT1G05980	0	0	0	0	0	0	0	0	0	0	0	0	0	0	0	0	0	1	0	0	1	0	0	0	0	0	0	0	0	0
AT1G05983.1	AT1G05983	0	0	0	0	0	0	0	0	0	0	0	0	0	0	0	0	0	0	0	0	0	0	0	0	0	0	0	0	0	0
AT1G05987.1	AT1G05987	0	0	0	0	0	0	0	0	0	0	0	0	0	0	0	0	0	0	0	0	0	0	0	0	0	0	0	0	0	0
AT1G05990.1	AT1G05990	15	47	17	21	6	8	10	22	5	10	2	20	2	8	7	13	17	14	23	17	40	12	85	83	106	58	75	116	138	59
AT1G05993.1	AT1G05993	0	1	1	1	0	3	0	0	2	1	0	1	2	2	1	1	1	1	0	0	0	0	1	2	0	0	0	1	1	1
AT1G05997.1	AT1G05997	3	4	6	5	7	3	3	5	1	3	0	0	5	1	5	2	3	2	1	0	1	9	2	0	3	3	2	0	1	3
AT1G06000.1	AT1G06000	1500	1428	1858	1417	1360	1471	1463	1446	1172	1336	881	1645	1370	1193	1421	1286	1281	1674	1269	1010	1441	1413	1577	1647	1954	1697	1979	2119	1968	2072
AT1G06002.1	AT1G06002	273	215	228	223	191	203	196	267	235	247	185	202	248	225	233	212	194	221	272	214	237	218	156	181	225	163	161	164	187	238
AT1G06003.1	AT1G06003	0	0	1	0	1	0	0	0	0	2	0	0	0	0	2	1	1	1	0	2	0	0	0	0	0	0	1	1	0	1
AT1G06007.1	AT1G06007	0	0	0	0	0	0	0	0	0	0	0	0	0	0	0	0	0	0	0	0	0	0	0	0	0	0	0	0	0	0
AT1G06010.1	AT1G06010	247	279	334	265	287	268	266	306	274	252	226	294	241	318	346	257	230	276	280	294	256	179	230	364	354	260	325	259	244	222
AT1G06013.1	AT1G06013	0	0	0	0	0	0	0	0	0	0	0	0	0	0	0	0	0	0	0	0	0	0	0	0	0	0	0	0	0	0
AT1G06017.1	AT1G06017	1	6	4	2	3	1	5	0	3	3	11	2	0	0	1	3	1	3	1	1	0	2	0	5	0	0	1	1	1	4
AT1G06020.1	AT1G06020	13	15	18	15	17	17	10	15	14	16	7	11	20	12	14	16	17	16	17	8	11	19	10	7	13	27	19	10	15	15
AT1G06023.1	AT1G06023	0	0	0	0	0	0	0	0	0	0	0	0	0	0	0	0	0	0	0	0	0	0	0	0	0	0	0	0	0	0
AT1G06027.1	AT1G06027	0	0	0	0	0	0	0	0	0	0	0	0	1	0	1	0	0	0	0	0	0	0	0	0	0	0	0	0	0	0
AT1G06030.1	AT1G06030	16	17	14	17	14	17	6	13	10	13	16	19	11	9	14	20	14	16	15	8	23	15	18	13	17	15	24	22	29	17
AT1G06033.1	AT1G06033	27	22	28	30	36	29	25	27	34	25	23	32	23	24	28	42	34	39	27	17	30	26	31	28	19	15	20	19	20	24
AT1G06037.1	AT1G06037	0	0	0	0	0	0	0	0	0	0	0	0	0	0	0	0	0	0	0	0	0	0	0	0	0	0	0	0	0	0
AT1G06040.1	AT1G06040	0	0	0	1	0	0	0	2	0	0	0	1	1	0	0	0	0	2	0	0	0	0	0	0	0	0	0	1	2	0
AT1G06040.2	AT1G06040	0	0	1	1	0	0	0	0	0	0	0	0	0	0	0	1	0	0	1	0	0	0	0	0	0	0	0	0	0	0
AT1G06043.1	AT1G06043	1	0	0	0	0	0	0	0	0	0	0	0	0	0	0	0	0	0	0	0	0	0	0	0	0	0	0	0	0	0
AT1G06045.1	AT1G06045	24	27	29	22	20	18	17	30	21	26	47	11	22	23	14	33	8	20	9	3	5	5	12	15	14	11	3	6	9	31
AT1G06047.1	AT1G06047	0	0	0	0	0	0	0	0	1	0	2	1	0	0	0	0	0	0	0	0	0	0	1	2	1	2	3	0	1	2
AT1G06050.1	AT1G06050	179	190	185	158	169	175	225	162	202	216	193	156	167	173	173	167	172	133	137	160	158	167	221	205	256	240	271	260	248	204
AT1G06053.1	AT1G06053	0	0	0	0	0	0	0	0	0	0	0	0	0	0	0	0	0	0	0	0	0	0	0	0	0	0	0	0	0	0
AT1G06057.1	AT1G06057	0	0	0	0	0	0	0	0	0	0	0	0	0	0	0	0	0	0	0	0	0	0	0	0	0	0	0	0	0	0
AT1G06060.1	AT1G06060	0	0	0	0	0	0	0	0	0	0	0	0	0	0	0	0	0	0	0	0	0	0	0	0	0	0	0	0	0	0
AT1G06060.2	AT1G06060	0	1	0	0	1	0	0	0	0	0	1	0	0	2	0	0	0	0	0	2	0	2	0	0	0	0	0	0	0	1
AT1G06063.1	AT1G06063	0	0	0	0	0	0	0	0	0	0	0	0	0	0	0	0	0	0	0	0	0	0	0	0	0	0	0	0	0	0
AT1G06067.1	AT1G06067	0	0	0	0	0	0	0	0	0	0	0	0	0	0	0	0	0	0	0	0	0	0	0	0	0	0	0	0	0	0
AT1G06070.1	AT1G06070	712	733	610	680	783	715	711	739	775	639	684	691	822	733	780	688	717	763	716	806	764	665	857	882	863	663	946	954	840	998
AT1G06073.1	AT1G06073	0	0	0	0	0	0	0	0	0	1	0	0	0	0	1	1	0	0	0	0	0	0	0	0	1	0	0	0	1	0
AT1G06080.1	AT1G06080	0	0	0	1	1	0	0	1	0	0	0	0	0	0	0	0	0	1	0	0	0	0	0	0	0	0	0	1	1	0
AT1G06080.2	AT1G06080	0	0	1	0	0	1	0	0	1	0	0	0	0	0	0	0	0	0	0	1	0	0	0	2	3	0	2	0	0	0
AT1G06083.1	AT1G06083	74	93	62	69	59	59	56	75	71	68	107	58	62	61	59	72	57	62	71	61	37	37	64	30	39	35	35	34	39	50
AT1G06087.1	AT1G06087	5	11	9	20	17	18	13	13	17	4	14	12	11	16	11	11	11	17	11	12	13	12	9	17	10	7	16	9	12	19
AT1G06090.1	AT1G06090	1147	1429	1279	1620	1779	1721	1163	1150	1033	1401	1127	1438	1032	893	894	1109	1413	962	770	1434	1211	919	1561	1566	1629	1226	1323	1264	1706	1256
AT1G06093.1	AT1G06093	0	0	0	0	0	0	0	0	0	0	0	0	0	0	0	0	0	0	0	0	0	0	0	0	0	0	0	0	0	0
AT1G06097.1	AT1G06097	0	0	0	0	0	0	0	0	0	0	0	0	0	0	0	0	0	0	0	0	0	0	0	0	0	0	0	0	0	0
AT1G06100.1	AT1G06100	0	0	0	0	1	0	1	1	0	1	0	0	0	0	0	0	0	0	0	2	0	0	0	1	2	1	0	0	2	0
AT1G06103.1	AT1G06103	0	0	0	0	0	0	0	0	0	0	0	0	0	0	0	0	0	0	0	0	0	0	0	0	0	0	0	0	0	0
AT1G06110.1	AT1G06110	7	6	5	4	3	3	6	8	2	10	7	2	4	2	2	1	3	3	7	3	8	8	3	3	0	3	4	1	2	3
AT1G06110.2	AT1G06110	1	0	1	0	0	0	0	0	0	2	0	2	0	0	4	3	3	0	0	0	1	0	2	0	2	0	1	1	1	1
AT1G06110.3	AT1G06110	0	0	0	0	0	0	0	0	0	0	0	0	0	0	0	0	0	0	0	0	0	0	0	0	0	0	0	0	0	0
AT1G06113.1	AT1G06113	6	11	10	9	11	10	9	13	18	14	14	9	16	24	11	11	12	14	16	18	24	10	11	12	5	7	14	6	5	6
AT1G06117.1	AT1G06117	0	0	0	0	1	1	0	0	0	0	0	0	0	0	0	1	0	0	1	0	0	1	0	0	2	0	0	0	0	0
AT1G06120.1	AT1G06120	283	105	410	268	153	332	278	280	274	368	191	189	287	317	219	251	289	238	202	335	339	184	46	119	53	108	151	129	205	52
AT1G06123.1	AT1G06123	0	0	0	0	0	0	0	0	0	0	0	0	0	0	0	0	0	0	0	0	0	0	0	0	0	0	0	0	0	0
AT1G06127.1	AT1G06127	0	0	0	0	0	1	0	0	0	0	0	0	0	0	0	0	0	0	0	0	0	0	1	0	0	1	0	0	0	0
AT1G06130.1	AT1G06130	0	0	0	0	0	0	0	0	1	0	0	0	0	0	0	0	0	0	0	0	0	0	0	0	0	0	0	0	0	0
AT1G06130.2	AT1G06130	0	0	0	0	0	0	0	0	0	0	0	0	0	0	0	0	0	0	0	0	0	0	0	0	0	0	0	0	0	0
AT1G06133.1	AT1G06133	0	0	0	0	0	0	0	0	0	0	0	0	0	0	0	0	0	0	0	0	0	0	0	0	0	0	0	0	0	0
AT1G06135.1	AT1G06135	5	3	3	5	5	6	17	4	0	0	0	8	2	1	4	2	4	9	1	1	1	6	71	34	38	65	53	21	18	28
AT1G06137.1	AT1G06137	12	2	6	5	14	3	7	5	3	3	3	9	3	7	3	3	8	17	7	2	2	4	155	47	61	93	99	39	41	40
AT1G06140.1	AT1G06140	49	68	50	51	69	57	60	58	47	53	53	56	44	58	56	61	40	56	59	55	74	53	58	76	60	40	41	60	46	51
AT1G06143.1	AT1G06143	70	88	77	74	77	72	86	75	70	71	64	90	100	76	82	71	72	97	84	83	80	76	93	90	70	71	76	72	66	84
AT1G06147.1	AT1G06147	0	0	0	0	0	0	0	0	0	0	0	0	0	0	0	0	0	0	0	0	0	0	0	0	0	0	0	0	0	0
AT1G06148.1	AT1G06148	3	6	3	4	5	5	3	3	9	6	3	4	5	3	6	5	4	5	3	4	3	5	1	7	3	6	4	3	6	4
AT1G06148.2	AT1G06148	6	7	1	2	3	3	2	5	2	5	5	3	3	4	2	1	4	3	3	7	2	3	1	6	1	0	1	2	0	5
AT1G06150.1	AT1G06150	0	0	0	0	0	0	0	0	0	0	0	0	0	0	0	0	0	0	0	0	0	0	0	0	0	0	0	0	0	0
AT1G06150.2	AT1G06150	0	1	0	0	0	0	0	0	0	0	0	0	0	0	0	0	0	0	0	0	0	0	0	0	0	0	0	0	0	0
AT1G06153.1	AT1G06153	11	7	12	2	13	7	13	8	5	11	7	6	12	13	9	14	4	10	7	7	7	11	17	13	6	26	18	15	21	14
AT1G06157.1	AT1G06157	0	0	0	0	0	0	0	0	0	0	0	0	0	0	0	0	0	0	0	0	0	0	0	0	0	0	0	0	0	0
AT1G06160.1	AT1G06160	184	215	185	254	204	209	139	169	95	110	141	179	89	261	190	266	200	148	289	283	265	236	123	83	117	148	100	71	85	87
AT1G06163.1	AT1G06163	0	0	0	0	0	0	0	0	1	0	0	0	0	0	0	0	0	0	0	0	0	0	1	0	0	1	0	0	0	0
AT1G06170.1	AT1G06170	3	1	1	2	3	2	2	1	3	0	1	2	3	3	4	1	0	1	1	3	1	2	1	0	1	3	2	2	2	2
AT1G06170.2	AT1G06170	0	0	0	0	1	0	0	0	0	0	0	1	0	1	1	0	1	0	0	0	0	1	0	0	0	1	0	0	0	1
AT1G06173.1	AT1G06173	0	0	0	0	0	0	0	1	1	0	1	1	2	0	0	0	0	0	0	1	0	0	0	0	0	1	0	0	0	0
AT1G06177.1	AT1G06177	25	29	23	22	31	20	27	20	23	20	30	29	15	25	22	32	21	37	20	38	28	32	13	17	12	25	21	25	19	20
AT1G06180.1	AT1G06180	332	444	358	505	450	377	406	370	325	350	436	459	345	348	370	458	480	459	447	376	440	404	637	599	652	511	541	508	516	595
AT1G06187.1	AT1G06187	0	0	0	0	0	0	0	0	0	0	0	0	0	0	0	0	0	0	0	0	0	0	0	0	0	0	0	0	0	0
AT1G06190.1	AT1G06190	0	0	0	0	0	0	0	0	0	0	0	0	0	0	0	0	0	0	0	0	0	0	0	0	0	0	0	0	0	0
AT1G06190.2	AT1G06190	0	0	0	0	0	0	0	0	0	0	0	0	0	0	0	0	0	0	0	0	0	0	0	0	0	0	0	0	0	0
AT1G06190.3	AT1G06190	0	0	0	0	0	0	0	0	0	0	0	0	0	0	0	0	0	0	0	0	0	0	0	0	0	0	0	0	0	0
AT1G06190.4	AT1G06190	0	0	0	0	0	0	0	0	0	0	0	0	0	0	0	0	0	0	0	0	0	0	0	0	0	0	0	0	0	0
AT1G06190.5	AT1G06190	0	0	0	0	0	0	0	0	0	0	0	0	0	0	0	0	0	1	0	0	0	0	0	0	0	0	0	0	0	0
AT1G06197.1	AT1G06197	0	0	0	0	0	0	0	0	0	0	0	0	0	0	0	0	0	0	0	0	0	0	0	0	0	0	0	0	0	0
AT1G06200.1	AT1G06200	0	0	0	0	0	0	0	0	0	0	0	0	0	0	0	0	0	0	0	0	0	0	0	0	0	0	0	0	0	0
AT1G06200.2	AT1G06200	0	0	0	0	0	0	1	0	0	0	0	0	0	0	0	0	0	0	0	0	0	0	0	0	0	0	0	0	0	0
AT1G06203.1	AT1G06203	0	1	2	0	0	1	0	0	1	1	0	0	0	0	0	0	0	0	0	0	0	0	0	0	0	0	0	0	0	0
AT1G06207.1	AT1G06207	4	6	8	6	2	2	5	8	6	4	6	0	4	6	3	3	4	7	2	4	1	1	4	5	8	5	1	6	5	2
AT1G06210.1	AT1G06210	0	0	0	0	1	0	0	0	0	0	0	0	0	0	1	0	0	0	0	0	0	0	0	0	0	0	0	0	0	0
AT1G06210.2	AT1G06210	2	3	1	4	3	5	5	5	6	1	0	3	4	3	2	1	6	5	5	2	2	4	5	1	4	0	4	4	4	4
AT1G06213.1	AT1G06213	2	7	4	6	4	2	7	1	3	4	2	2	6	7	3	4	7	9	3	7	2	3	4	5	5	1	2	3	4	3
AT1G06217.1	AT1G06217	5	3	6	6	5	5	7	6	3	5	5	4	2	3	2	4	3	4	4	1	0	1	5	3	4	2	2	4	11	7
AT1G06220.1	AT1G06220	0	0	0	0	0	0	0	0	0	0	0	0	0	0	0	0	0	0	0	0	0	0	0	0	0	0	0	0	0	0
AT1G06220.2	AT1G06220	12	17	13	13	10	15	6	10	13	9	10	12	15	10	8	19	18	20	14	13	19	22	13	7	4	32	20	16	22	11
AT1G06220.3	AT1G06220	1	0	0	0	0	0	0	0	0	0	0	0	0	1	2	0	0	1	1	0	0	0	0	0	0	0	0	0	0	0
AT1G06225.1	AT1G06225	10	10	13	1	3	3	2	9	6	3	6	0	5	11	8	4	5	5	11	9	18	20	2	7	8	25	28	29	35	9
AT1G06227.1	AT1G06227	12	5	11	11	8	5	4	8	3	6	7	3	11	8	7	12	1	6	2	2	11	3	15	10	6	4	0	1	4	9
AT1G06230.1	AT1G06230	0	0	0	0	0	0	0	0	0	0	0	0	0	0	0	0	0	0	0	0	0	0	0	0	0	0	0	0	0	0
AT1G06230.2	AT1G06230	10	11	4	10	7	9	13	6	12	10	6	9	8	10	8	7	10	3	8	10	4	18	5	1	1	2	4	15	3	9
AT1G06230.3	AT1G06230	0	0	0	0	0	0	0	0	0	0	0	0	0	0	0	0	0	0	0	0	0	0	0	0	0	0	0	0	0	0
AT1G06230.4	AT1G06230	0	0	0	0	0	0	0	0	0	0	0	0	0	0	0	0	0	0	0	0	0	0	0	0	0	0	0	0	0	0
AT1G06233.1	AT1G06233	59	88	67	84	70	94	92	80	79	69	50	97	82	81	65	92	55	80	78	74	82	65	60	74	96	41	67	61	51	79
AT1G06237.1	AT1G06237	34	44	41	31	32	44	37	36	34	38	39	38	32	26	21	40	34	43	50	50	33	34	45	63	44	23	36	23	34	39
AT1G06240.1	AT1G06240	197	240	246	262	246	247	264	305	253	216	238	300	249	280	273	302	314	321	290	277	320	263	244	310	247	159	245	293	222	251
AT1G06243.1	AT1G06243	69	84	101	65	66	80	67	80	83	67	55	65	78	101	70	98	108	129	92	99	115	70	117	139	47	63	72	87	72	111
AT1G06247.1	AT1G06247	31	28	29	26	29	21	27	24	33	29	29	17	33	14	21	22	21	37	15	16	21	19	25	28	25	21	9	15	30	25
AT1G06250.1	AT1G06250	1	0	0	0	1	0	0	0	0	0	0	0	0	0	1	1	1	1	0	0	0	0	0	0	0	1	0	0	0	1
AT1G06250.2	AT1G06250	0	0	0	0	0	0	0	0	0	0	0	0	0	0	0	0	0	0	0	0	0	0	0	0	0	0	0	0	0	0
AT1G06253.1	AT1G06253	0	0	0	0	0	0	0	0	0	0	0	0	0	0	0	0	0	0	0	0	0	0	0	0	0	0	0	0	0	0
AT1G06257.1	AT1G06257	1	1	9	3	5	5	3	1	3	4	2	3	4	1	0	4	1	1	1	4	4	3	1	6	1	2	1	1	1	1
AT1G06260.1	AT1G06260	3	1	1	4	2	1	1	2	3	2	1	2	0	0	2	2	2	3	3	1	1	3	1	1	1	0	0	0	0	0
AT1G06263.1	AT1G06263	1	0	2	0	2	1	3	1	0	1	4	2	1	2	0	0	3	0	2	4	0	3	0	4	0	0	1	3	0	2
AT1G06265.1	AT1G06265	33	39	28	33	37	33	42	47	55	30	40	27	42	41	29	35	42	31	37	42	47	48	38	31	19	21	21	36	31	43
AT1G06265.2	AT1G06265	0	0	0	0	0	0	0	0	0	0	0	0	0	0	0	0	0	0	0	0	0	0	0	0	0	0	0	0	0	0
AT1G06265.3	AT1G06265	0	0	0	0	0	0	0	0	0	0	0	0	0	0	1	1	0	0	0	0	0	0	0	0	0	0	0	0	0	0
AT1G06267.1	AT1G06267	1	2	6	5	0	4	0	1	4	2	1	2	5	4	5	7	3	3	3	3	2	5	2	3	5	4	2	3	2	3
AT1G06270.1	AT1G06270	194	254	205	179	220	216	225	226	210	191	144	196	223	195	211	244	223	270	186	234	213	213	222	251	212	196	215	232	206	267
AT1G06273.1	AT1G06273	6	4	7	4	0	5	13	5	9	10	1	4	2	9	6	8	7	7	9	11	8	5	3	18	5	1	5	8	11	8
AT1G06277.1	AT1G06277	3	5	2	2	0	4	0	1	3	2	2	2	3	1	0	3	2	3	2	2	4	2	2	2	2	3	2	2	0	3
AT1G06280.1	AT1G06280	0	0	0	0	0	0	0	0	0	0	0	0	0	0	0	0	0	0	0	0	0	0	0	0	0	0	0	0	0	1
AT1G06283.1	AT1G06283	37	39	24	37	28	32	48	30	32	32	14	35	38	23	22	12	18	44	22	27	20	25	33	33	29	9	21	21	17	27
AT1G06287.1	AT1G06287	0	0	0	0	0	0	0	0	0	0	0	0	0	0	0	0	0	0	0	0	0	0	1	0	0	0	0	0	0	0
AT1G06290.1	AT1G06290	2995	3365	2988	3454	2941	3427	3003	3014	2921	3239	3202	3353	3010	3100	3080	3028	2975	2464	2853	2986	3116	2968	2641	2669	2914	2913	3203	3024	3288	2863
AT1G06293.1	AT1G06293	0	0	1	0	0	0	0	0	0	0	0	0	0	0	0	0	0	0	0	0	0	0	0	0	0	1	0	2	0	0
AT1G06297.1	AT1G06297	0	0	0	0	0	0	0	0	0	0	0	0	0	0	0	0	0	0	0	0	0	0	0	0	0	0	0	0	0	0
AT1G06303.1	AT1G06303	0	0	0	0	0	1	0	0	0	0	0	0	0	0	0	0	0	0	0	0	0	0	0	0	0	0	0	0	0	0
AT1G06307.1	AT1G06307	0	0	0	0	0	0	0	0	0	0	0	0	0	0	0	0	0	0	0	0	0	0	0	0	0	0	0	0	0	0
AT1G06310.1	AT1G06310	175	181	168	169	170	149	167	183	192	172	222	194	173	206	224	176	218	212	229	229	198	124	161	172	142	94	121	124	117	175
AT1G06313.1	AT1G06313	1	0	0	0	0	0	2	0	0	0	0	2	0	0	0	0	0	1	1	0	0	1	1	0	1	0	0	0	2	2
AT1G06317.1	AT1G06317	0	0	0	0	0	0	0	0	1	0	0	0	0	0	0	0	0	0	0	0	0	0	0	0	0	0	0	0	0	0
AT1G06320.1	AT1G06320	24	49	27	25	30	26	33	44	22	24	17	42	25	22	27	28	27	37	31	41	41	22	43	48	50	17	19	16	19	57
AT1G06323.1	AT1G06323	0	0	0	0	0	0	0	0	0	0	0	0	0	0	0	0	0	0	0	0	0	0	1	0	0	0	0	0	0	0
AT1G06327.1	AT1G06327	0	0	0	0	0	0	0	0	0	0	0	0	0	0	1	0	0	1	0	0	0	0	0	0	0	0	0	1	0	2
AT1G06330.1	AT1G06330	23	78	33	39	17	30	25	56	34	36	20	62	37	47	19	20	36	25	44	43	62	17	89	81	84	16	19	29	33	104
AT1G06333.1	AT1G06333	0	0	0	0	0	0	0	0	0	0	0	0	0	0	0	0	0	0	0	0	0	0	0	0	0	0	0	0	0	0
AT1G06337.1	AT1G06337	12	7	10	9	10	5	16	11	12	12	15	9	6	9	13	8	3	12	10	15	13	4	13	4	7	5	4	5	3	13
AT1G06340.1	AT1G06340	1	0	0	0	0	0	0	0	0	1	2	0	0	0	0	0	0	0	0	0	0	0	0	0	0	0	1	0	0	0
AT1G06343.1	AT1G06343	0	0	0	0	0	0	0	0	0	0	0	0	0	0	0	0	0	0	0	0	0	0	0	0	0	0	0	0	1	0
AT1G06347.1	AT1G06347	0	0	0	0	0	0	0	0	0	0	0	0	0	0	0	0	0	0	0	0	0	0	0	0	0	0	0	0	0	0
AT1G06350.1	AT1G06350	66	65	66	65	67	65	49	54	73	40	19	96	42	64	51	43	91	76	45	45	64	60	41	63	56	17	45	40	27	42
AT1G06353.1	AT1G06353	0	0	0	0	0	0	0	0	0	0	0	0	0	0	0	0	0	0	0	0	0	0	0	0	0	0	0	0	0	0
AT1G06357.1	AT1G06357	0	0	0	0	0	0	0	0	0	0	0	0	0	0	0	0	0	0	0	0	0	0	0	0	0	0	0	0	0	0
AT1G06360.1	AT1G06360	0	0	0	0	0	0	0	0	0	0	0	0	0	0	0	0	0	0	0	0	0	0	0	0	0	0	0	0	0	0
AT1G06360.2	AT1G06360	0	0	0	0	0	0	0	0	0	0	0	0	0	0	0	0	0	0	0	0	0	0	0	0	0	0	0	0	0	0
AT1G06363.1	AT1G06363	0	0	0	0	0	0	0	0	0	0	0	0	0	0	0	0	0	0	0	0	0	0	0	0	0	0	0	0	0	0
AT1G06373.1	AT1G06373	0	0	0	0	0	0	0	0	0	0	0	0	0	0	0	0	0	0	1	0	0	0	0	0	0	0	0	0	0	0
AT1G06377.1	AT1G06377	0	0	0	0	0	0	0	0	0	0	0	0	0	0	0	0	0	0	0	0	0	0	0	0	0	0	0	0	0	0
AT1G06380.1	AT1G06380	314	334	418	356	357	360	368	356	320	287	310	368	343	307	293	341	390	503	368	353	400	337	350	388	353	323	333	345	340	373
AT1G06383.1	AT1G06383	0	0	0	0	0	0	0	0	0	0	0	0	0	0	0	0	0	0	0	0	0	0	0	0	0	0	0	0	0	0
AT1G06387.1	AT1G06387	0	0	0	0	0	0	0	0	0	0	0	0	0	0	0	0	0	0	0	0	0	0	0	0	0	0	0	0	0	0
AT1G06390.1	AT1G06390	44	36	57	38	53	41	41	57	55	33	39	48	47	60	56	57	36	60	52	58	46	46	66	70	86	56	65	57	53	61
AT1G06390.2	AT1G06390	1	1	0	0	0	0	1	0	0	0	2	0	0	0	1	1	2	0	1	1	0	0	0	0	0	0	0	0	0	0
AT1G06393.1	AT1G06393	0	0	0	0	0	0	0	0	0	0	0	0	0	0	0	0	0	0	0	0	0	0	0	0	0	0	0	0	0	0
AT1G06397.1	AT1G06397	0	0	0	0	0	0	0	0	0	0	0	0	0	0	0	0	0	0	0	0	0	0	0	0	0	0	0	0	0	0
AT1G06400.1	AT1G06400	1723	1610	1601	1728	1771	1825	1631	1683	1851	1863	1950	1553	1857	1656	1770	1492	1537	1353	1469	1500	1404	1439	1645	1785	2028	1364	1693	1568	1742	1509
AT1G06403.1	AT1G06403	0	0	0	0	0	0	0	0	0	0	0	0	0	0	0	0	0	0	0	0	0	0	0	0	0	0	0	0	0	0
AT1G06407.1	AT1G06407	0	0	0	0	0	0	0	0	0	0	0	0	0	0	0	0	0	0	0	0	0	0	0	0	0	0	0	0	0	0
AT1G06410.1	AT1G06410	0	0	0	0	0	0	0	0	0	0	0	0	0	0	0	0	0	0	0	0	0	0	0	0	0	0	0	0	0	0
AT1G06410.2	AT1G06410	0	0	0	0	0	0	0	0	1	1	1	0	0	1	0	2	0	1	1	2	3	1	1	0	1	0	0	0	0	0
AT1G06410.3	AT1G06410	10	21	20	12	8	28	18	13	13	22	15	26	10	19	10	16	24	12	9	12	16	18	2	7	3	12	21	15	16	7
AT1G06413.1	AT1G06413	0	0	0	0	0	0	0	0	0	0	0	0	0	0	0	0	0	0	0	0	0	0	0	0	0	0	0	0	0	0
AT1G06417.1	AT1G06417	0	0	0	0	0	0	0	0	0	0	0	0	0	0	0	0	0	0	0	0	0	0	0	0	0	0	0	0	0	0
AT1G06420.1	AT1G06420	0	0	0	0	0	0	0	0	0	0	1	0	0	0	0	0	0	1	0	0	1	0	0	0	2	1	0	0	0	0
AT1G06420.2	AT1G06420	0	0	0	0	0	0	0	0	0	0	0	0	0	0	0	0	0	0	0	0	0	0	0	0	0	0	0	0	0	0
AT1G06423.1	AT1G06423	5	9	14	9	7	9	9	11	9	13	12	12	12	6	8	21	9	17	11	12	10	10	16	8	6	11	4	6	9	8
AT1G06427.1	AT1G06427	0	0	0	0	0	0	0	0	0	0	0	0	0	0	0	0	0	0	0	0	0	0	0	0	0	0	0	0	0	0
AT1G06430.1	AT1G06430	1	1	0	0	1	1	0	1	0	2	1	0	2	0	0	0	2	2	1	1	0	2	1	3	0	0	1	1	0	0
AT1G06430.2	AT1G06430	2	5	2	5	3	1	2	3	3	8	0	3	1	3	5	1	2	1	1	2	3	3	2	3	2	5	2	5	5	4
AT1G06430.3	AT1G06430	0	0	0	0	0	0	0	0	0	0	0	0	0	0	0	0	0	0	0	0	0	0	0	0	0	0	0	0	0	0
AT1G06433.1	AT1G06433	0	0	0	0	0	0	0	0	1	0	0	0	0	0	0	0	0	0	0	0	0	0	0	0	0	0	0	0	0	0
AT1G06437.1	AT1G06437	0	0	0	0	0	0	0	0	0	0	0	0	0	0	0	0	0	0	0	0	0	0	0	0	0	0	0	0	0	0
AT1G06440.1	AT1G06440	71	90	84	61	67	81	90	101	78	73	66	83	89	80	69	73	77	93	80	79	66	94	82	72	77	69	88	61	65	84
AT1G06443.1	AT1G06443	0	0	0	0	1	0	0	0	0	0	0	1	0	0	0	0	0	0	0	0	0	0	0	0	0	0	0	0	0	0
AT1G06447.1	AT1G06447	0	0	0	0	0	0	0	0	0	0	0	0	0	0	0	0	0	0	0	0	0	0	0	0	0	0	0	0	0	0
AT1G06450.1	AT1G06450	170	161	152	140	176	161	152	145	165	147	97	138	139	155	150	150	146	181	138	127	153	162	148	154	138	128	105	155	150	132
AT1G06453.1	AT1G06453	0	0	0	0	0	0	0	0	0	0	0	0	0	0	0	0	0	0	0	0	0	0	0	0	0	0	0	0	0	0
AT1G06457.1	AT1G06457	1	1	0	1	0	0	0	0	0	0	0	0	0	0	2	1	0	0	0	0	0	1	0	0	0	0	0	0	2	1
AT1G06460.1	AT1G06460	102	68	70	56	60	62	59	170	141	149	114	128	120	143	137	72	91	66	211	234	194	233	43	48	43	37	49	51	50	77
AT1G06463.1	AT1G06463	4	3	7	5	9	5	10	8	7	13	5	7	10	6	7	10	11	5	5	5	6	10	6	6	14	8	9	4	5	16
AT1G06467.1	AT1G06467	0	0	0	0	0	0	0	0	0	0	0	0	0	0	0	0	0	0	0	0	0	0	0	0	0	0	0	0	0	0
AT1G06470.1	AT1G06470	0	0	0	0	0	0	0	0	0	0	0	0	0	0	0	0	0	0	0	0	0	0	0	0	0	0	0	0	0	0
AT1G06470.2	AT1G06470	1	0	0	0	0	2	1	2	0	0	0	0	0	0	0	0	1	0	1	2	1	0	1	1	0	0	0	1	0	0
AT1G06470.3	AT1G06470	0	0	0	0	0	0	0	0	0	0	0	0	0	0	0	0	0	0	0	0	0	0	0	0	0	0	0	0	0	0
AT1G06470.4	AT1G06470	0	0	0	0	0	0	0	0	0	0	0	0	0	0	0	0	0	0	0	0	0	0	0	0	0	0	0	0	0	0
AT1G06473.1	AT1G06473	14	12	7	9	7	10	11	14	18	13	18	11	12	13	18	9	7	4	17	7	7	13	8	6	4	9	8	6	6	9
AT1G06475.1	AT1G06475	79	87	120	107	104	109	126	98	97	74	43	112	96	135	115	113	124	119	105	94	120	96	95	114	125	48	83	97	75	73
AT1G06480.1	AT1G06480	0	0	0	0	0	0	0	0	0	0	0	0	0	0	0	0	0	0	0	0	0	0	0	0	0	0	0	0	0	0
AT1G06483.1	AT1G06483	0	1	0	2	1	0	0	0	0	0	0	1	0	1	1	1	0	1	2	0	0	2	0	0	1	0	0	0	0	1
AT1G06487.1	AT1G06487	0	0	3	1	1	0	0	0	0	0	0	0	0	0	2	0	1	1	0	0	0	0	0	0	1	0	0	0	1	1
AT1G06490.1	AT1G06490	0	0	0	0	0	0	0	0	0	0	0	0	0	0	0	0	0	0	0	0	0	0	0	0	0	0	0	0	0	0
AT1G06490.2	AT1G06490	27	18	23	26	30	21	24	30	35	21	23	22	27	30	36	36	21	43	24	23	28	33	38	17	17	12	27	15	24	32
AT1G06493.1	AT1G06493	0	0	0	0	0	0	0	0	1	0	0	0	0	0	0	0	0	0	0	0	0	0	0	0	0	0	0	0	0	0
AT1G06497.1	AT1G06497	0	0	0	0	1	0	0	0	0	0	0	0	0	1	0	0	2	1	2	0	0	0	1	0	0	0	0	1	0	1
AT1G06500.1	AT1G06500	0	0	0	0	0	0	0	0	0	0	0	0	0	0	0	0	0	0	0	0	0	0	0	0	0	0	0	0	0	0
AT1G06500.2	AT1G06500	3	7	6	3	5	1	9	7	9	3	14	10	7	12	9	8	7	11	1	8	10	4	4	8	3	5	7	5	4	12
AT1G06500.3	AT1G06500	9	13	7	12	7	14	6	9	8	14	9	8	9	7	6	7	4	8	13	7	8	12	7	12	6	8	10	9	9	10
AT1G06500.4	AT1G06500	0	0	0	0	0	0	0	0	0	0	0	0	0	0	0	0	0	0	0	0	0	0	0	0	0	0	0	0	0	0
AT1G06507.1	AT1G06507	0	0	0	0	0	0	0	0	0	0	0	0	0	0	0	0	0	0	0	0	0	0	0	0	0	0	0	0	0	0
AT1G06510.1	AT1G06510	141	154	131	137	144	139	118	163	164	133	171	145	162	154	164	127	118	108	162	142	123	113	114	126	155	96	114	85	91	122
AT1G06513.1	AT1G06513	0	0	1	0	0	0	0	0	0	0	0	0	0	0	0	1	0	1	0	0	0	0	0	0	0	0	0	0	0	0
AT1G06515.1	AT1G06515	0	0	0	0	0	0	0	0	0	0	0	0	0	0	0	0	0	0	0	0	0	0	0	0	0	0	0	0	0	0
AT1G06515.2	AT1G06515	0	0	0	0	0	0	0	1	2	1	0	0	0	0	0	0	0	0	0	2	0	0	0	0	0	0	1	1	0	0
AT1G06517.1	AT1G06517	1	0	0	1	0	0	0	0	0	0	0	0	1	0	0	0	0	0	0	0	0	0	0	0	0	0	0	0	0	0
AT1G06520.1	AT1G06520	189	167	177	227	346	272	370	259	242	259	298	179	214	214	230	262	197	217	206	225	187	267	203	178	179	110	142	153	165	123
AT1G06527.1	AT1G06527	0	0	0	0	0	0	1	0	0	1	0	0	0	0	0	0	0	0	0	0	1	0	0	1	0	1	0	0	0	0
AT1G06530.1	AT1G06530	993	1092	1320	1130	1158	1132	1007	1253	1086	967	1151	1191	1192	995	1141	881	959	1072	989	937	894	908	875	1002	1380	972	971	973	1024	821
AT1G06533.1	AT1G06533	0	0	0	0	0	0	0	0	0	0	0	0	0	0	0	0	0	0	0	0	0	0	0	0	0	0	0	0	0	0
AT1G06537.1	AT1G06537	2	1	2	2	1	0	1	1	1	3	5	3	2	2	2	2	1	2	3	0	1	0	0	2	6	1	0	3	1	4
AT1G06540.1	AT1G06540	163	183	160	115	114	137	135	141	149	126	183	161	150	135	98	220	105	174	110	142	141	104	118	118	126	97	94	119	131	156
AT1G06543.1	AT1G06543	0	0	0	0	0	0	0	0	0	0	0	0	0	0	0	0	0	0	0	0	0	0	0	0	0	0	0	0	0	0
AT1G06547.1	AT1G06547	23	25	20	25	32	17	29	33	20	15	21	32	24	15	23	25	17	20	21	20	20	14	20	14	30	20	17	26	16	32
AT1G06550.1	AT1G06550	2630	2698	2686	2409	2732	2492	2794	2361	2481	2368	2306	2353	2387	2013	2228	2292	2021	2423	1831	2092	1834	2241	2942	3239	3816	3403	3402	3352	3535	3505
AT1G06553.1	AT1G06553	44	39	58	48	34	47	45	40	43	31	30	37	46	49	36	53	51	63	39	32	53	40	45	83	57	35	37	30	37	56
AT1G06557.1	AT1G06557	0	0	0	0	0	0	0	0	0	0	0	0	0	0	0	0	0	0	0	0	0	0	0	0	0	0	0	0	0	0
AT1G06560.1	AT1G06560	667	693	692	700	714	684	741	766	769	735	730	785	766	781	802	759	741	806	782	763	721	636	648	699	556	568	595	532	530	710
AT1G06567.1	AT1G06567	0	0	0	0	0	0	0	1	1	0	0	2	0	1	0	0	0	0	0	0	0	0	0	0	0	0	0	0	0	0
AT1G06570.1	AT1G06570	0	0	0	0	0	0	0	0	1	0	0	0	0	0	0	0	0	0	0	0	0	0	0	1	0	0	0	1	0	1
AT1G06570.2	AT1G06570	3	3	2	2	1	4	6	4	3	2	5	2	3	8	3	2	1	1	6	4	3	1	1	3	7	1	2	2	3	5
AT1G06573.1	AT1G06573	332	327	364	274	176	233	238	295	256	308	395	197	264	355	212	393	227	256	266	318	323	192	196	170	134	172	75	184	153	218
AT1G06577.1	AT1G06577	0	2	0	0	0	0	0	0	0	0	0	0	0	0	0	0	0	0	0	0	0	0	0	0	0	0	0	0	0	0
AT1G06580.1	AT1G06580	1	5	4	6	3	7	5	8	3	6	10	6	6	10	7	6	10	6	7	7	3	6	4	2	3	4	10	6	1	5
AT1G06580.2	AT1G06580	0	0	0	0	0	0	0	0	0	0	0	0	0	0	0	0	0	0	0	0	0	0	0	0	0	0	0	0	0	0
AT1G06580.3	AT1G06580	0	0	0	0	0	0	0	0	0	0	0	0	0	0	0	0	0	0	0	0	0	0	0	0	0	0	0	0	0	0
AT1G06583.1	AT1G06583	0	4	0	1	1	3	0	0	1	2	0	0	0	2	3	1	2	1	2	0	1	3	1	0	0	0	0	2	4	1
AT1G06587.1	AT1G06587	23	12	18	22	26	13	20	21	11	20	13	14	12	22	18	19	16	27	13	20	12	20	20	12	10	21	18	15	13	13
AT1G06590.1	AT1G06590	739	776	526	768	781	738	678	753	803	709	751	688	723	730	771	762	831	768	783	789	757	718	703	725	602	585	659	626	585	694
AT1G06593.1	AT1G06593	8	1	7	4	7	8	4	7	3	7	3	6	10	4	11	9	0	5	7	13	8	10	7	1	3	2	6	2	3	3
AT1G06603.1	AT1G06603	0	1	1	0	0	0	0	1	1	1	0	0	0	0	1	0	0	0	0	0	0	0	0	0	0	0	1	1	0	0
AT1G06607.1	AT1G06607	0	0	0	0	0	0	0	0	0	0	0	1	1	0	0	0	0	0	0	0	0	0	0	0	0	0	0	0	0	0
AT1G06610.1	AT1G06610	0	0	0	0	0	0	0	0	0	0	0	0	0	0	0	0	0	0	0	0	0	0	0	0	0	0	0	0	0	0
AT1G06613.1	AT1G06613	0	0	0	0	0	0	0	1	0	0	0	0	0	0	0	0	0	0	0	0	0	0	0	0	0	0	0	0	0	0
AT1G06617.1	AT1G06617	0	0	0	0	0	0	0	0	0	0	0	0	0	0	0	0	0	0	0	0	0	0	0	0	0	0	0	0	0	0
AT1G06620.1	AT1G06620	0	0	0	0	0	0	0	0	0	0	0	0	0	0	0	0	0	0	0	0	0	0	0	0	0	0	0	0	0	0
AT1G06620.2	AT1G06620	0	0	0	0	0	1	0	0	0	0	0	0	0	0	0	1	0	0	0	0	0	0	0	0	0	0	0	1	0	0
AT1G06627.1	AT1G06627	0	0	0	0	0	0	0	0	1	0	0	0	0	0	0	0	0	0	0	0	0	0	1	0	0	0	2	1	0	0
AT1G06630.1	AT1G06630	453	421	331	367	351	347	313	326	416	405	358	356	382	436	464	345	397	325	484	521	330	415	360	362	334	405	492	329	417	508
AT1G06630.2	AT1G06630	0	0	0	0	0	0	0	0	0	0	0	0	0	0	0	0	0	0	0	0	0	0	0	0	0	0	0	0	0	0
AT1G06630.3	AT1G06630	0	0	0	0	0	0	0	0	0	0	0	0	0	0	0	0	0	0	0	0	0	0	0	0	0	0	0	0	0	0
AT1G06630.4	AT1G06630	0	0	0	0	0	0	0	0	0	0	0	0	0	0	0	0	0	0	0	0	0	0	0	0	0	0	0	0	0	0
AT1G06630.5	AT1G06630	0	0	0	0	0	0	0	0	0	0	0	0	0	0	0	0	0	0	0	0	0	0	0	0	0	0	0	0	0	0
AT1G06630.6	AT1G06630	0	0	0	0	0	0	0	0	0	0	0	0	0	0	0	0	0	0	0	0	0	0	0	0	0	0	0	0	0	0
AT1G06630.7	AT1G06630	0	0	0	0	0	0	1	0	0	0	0	0	0	0	0	0	0	0	0	0	0	0	0	0	0	0	0	0	0	0
AT1G06630.8	AT1G06630	0	0	0	0	0	0	0	0	0	0	0	0	0	0	0	0	0	0	0	0	0	0	0	0	0	0	0	0	0	0
AT1G06630.9	AT1G06630	0	1	0	0	0	0	1	0	0	0	0	0	0	0	0	1	0	2	1	0	0	0	0	0	0	0	0	0	0	0
AT1G06633.1	AT1G06633	0	0	0	0	0	0	0	0	0	0	0	0	0	0	0	0	0	0	0	0	0	0	2	0	0	0	0	0	0	0
AT1G06637.1	AT1G06637	0	0	0	0	0	0	0	0	0	0	0	0	0	0	0	0	0	0	0	0	0	0	0	0	0	0	0	0	0	0
AT1G06640.1	AT1G06640	42	33	19	48	41	30	37	33	35	57	37	30	49	46	31	28	31	29	47	40	20	34	57	56	40	58	60	36	62	56
AT1G06640.2	AT1G06640	2	10	6	7	9	8	3	10	4	5	4	8	5	5	7	4	9	7	6	7	9	6	5	12	5	4	9	6	8	7
AT1G06640.3	AT1G06640	0	0	0	0	0	0	0	0	0	0	0	0	0	0	0	0	0	0	0	0	0	0	0	0	0	0	0	0	0	0
AT1G06645.1	AT1G06645	4	4	8	6	4	8	7	10	2	10	8	4	10	5	7	3	7	5	12	13	11	5	8	6	7	11	11	2	4	7
AT1G06650.1	AT1G06650	0	0	0	0	0	1	0	0	0	1	0	0	0	1	1	0	2	0	3	1	1	2	0	1	0	0	1	0	0	0
AT1G06650.2	AT1G06650	1	1	0	0	1	1	0	1	0	0	0	3	1	0	2	0	2	1	1	2	0	2	2	0	0	0	0	1	0	0
AT1G06657.1	AT1G06657	0	0	0	0	0	0	0	0	0	0	0	0	0	0	0	0	0	0	0	0	0	0	0	0	0	0	0	0	0	0
AT1G06660.1	AT1G06660	194	227	254	242	229	234	268	220	232	195	202	276	244	284	227	290	263	292	247	272	291	272	247	304	311	178	230	254	193	244
AT1G06663.1	AT1G06663	0	0	0	0	0	0	0	0	0	0	0	0	0	0	0	0	0	0	0	0	0	0	0	0	0	0	0	0	0	0
AT1G06667.1	AT1G06667	1	0	1	0	1	0	2	1	0	0	0	0	1	0	3	3	3	2	1	1	0	1	2	5	2	2	1	2	0	0
AT1G06670.1	AT1G06670	1	1	0	0	1	0	1	0	0	0	0	2	1	1	1	1	0	2	2	4	0	1	1	1	2	1	3	1	2	2
AT1G06670.2	AT1G06670	0	0	0	0	0	0	0	0	0	0	0	0	0	0	0	0	0	0	0	0	0	0	0	0	0	0	0	0	0	0
AT1G06673.1	AT1G06673	0	0	0	0	0	0	0	0	0	0	0	0	0	0	0	1	0	0	1	0	1	1	1	0	1	0	1	0	0	0
AT1G06677.1	AT1G06677	0	0	0	0	0	0	0	0	0	0	0	0	0	0	0	0	0	0	0	0	0	0	0	0	0	0	0	0	0	0
AT1G06680.1	AT1G06680	0	0	0	0	0	0	0	0	0	0	0	1	0	0	0	0	0	0	0	0	0	0	0	0	0	0	1	0	0	0
AT1G06680.2	AT1G06680	0	0	0	0	0	0	0	0	0	0	0	0	0	0	0	0	0	0	0	0	0	0	0	0	0	0	0	0	0	0
AT1G06683.1	AT1G06683	0	0	0	0	0	0	0	0	0	0	0	0	0	0	0	0	0	0	0	0	0	0	0	0	0	0	0	0	0	0
AT1G06687.1	AT1G06687	0	0	0	0	0	0	0	0	0	0	0	1	0	0	0	0	0	0	0	0	0	0	0	0	0	0	0	0	0	0
AT1G06690.1	AT1G06690	182	132	193	172	162	168	150	181	178	196	177	142	173	170	202	166	146	170	150	160	140	155	179	163	183	116	140	120	120	193
AT1G06693.1	AT1G06693	1	0	0	0	0	0	0	0	0	0	0	0	0	0	0	0	0	0	0	0	1	0	0	0	0	0	0	0	0	0
AT1G06697.1	AT1G06697	0	0	0	0	0	0	0	0	0	0	0	0	0	0	0	0	0	0	0	0	0	0	0	0	0	0	0	0	0	0
AT1G06700.1	AT1G06700	0	0	0	0	0	0	0	0	0	0	0	0	0	0	0	0	0	0	0	0	0	0	0	0	0	0	0	0	0	0
AT1G06700.2	AT1G06700	0	0	0	0	0	0	0	0	0	0	0	0	0	0	0	0	0	0	0	0	0	0	0	0	0	0	0	0	0	0
AT1G06700.3	AT1G06700	8	9	8	12	10	7	15	11	5	7	5	4	9	10	8	5	6	8	5	9	7	10	2	5	7	4	5	7	4	6
AT1G06703.1	AT1G06703	0	1	0	0	0	0	1	0	0	0	0	0	0	0	1	0	0	0	0	0	0	0	0	0	0	2	0	0	0	0
AT1G06707.1	AT1G06707	0	0	0	0	0	0	0	0	0	0	0	0	0	0	0	0	0	0	0	0	0	0	0	0	0	0	0	0	0	0
AT1G06710.1	AT1G06710	0	0	0	0	0	0	0	0	0	0	0	0	0	0	0	0	0	0	0	0	0	0	0	0	0	0	0	0	0	0
AT1G06710.10	AT1G06710	0	0	0	0	0	0	0	0	0	0	0	0	0	0	0	0	0	0	0	0	0	0	0	0	0	0	0	0	0	0
AT1G06710.11	AT1G06710	0	0	0	0	0	0	0	0	0	0	0	0	0	0	0	0	0	0	0	0	0	0	0	0	0	0	0	0	0	0
AT1G06710.12	AT1G06710	0	0	0	0	0	0	0	0	0	0	0	0	0	0	0	0	0	0	0	0	0	0	0	0	0	0	0	0	0	0
AT1G06710.13	AT1G06710	0	0	0	0	0	0	0	0	0	0	0	0	0	0	0	0	0	0	0	0	0	0	0	0	0	0	0	0	0	0
AT1G06710.14	AT1G06710	0	0	0	0	0	0	0	0	0	0	0	0	0	0	0	0	0	0	0	0	0	0	0	0	0	0	0	0	0	0
AT1G06710.15	AT1G06710	0	0	0	0	0	0	0	0	0	0	0	0	0	0	0	0	0	0	0	0	0	0	0	0	0	0	0	0	0	0
AT1G06710.16	AT1G06710	0	0	0	0	0	0	0	0	0	0	0	0	0	0	0	0	0	0	0	0	0	0	0	0	0	0	0	0	0	0
AT1G06710.17	AT1G06710	0	0	0	0	0	0	0	0	0	0	0	0	0	0	0	0	0	0	0	0	0	0	0	0	0	0	0	0	0	0
AT1G06710.18	AT1G06710	0	0	0	0	0	0	0	0	0	0	0	0	0	0	0	0	0	0	0	0	0	0	0	0	0	0	0	0	0	0
AT1G06710.19	AT1G06710	0	0	0	0	0	0	0	0	0	0	0	0	0	0	0	0	0	0	0	0	0	0	0	0	0	0	0	0	0	0
AT1G06710.2	AT1G06710	0	0	0	0	0	0	0	0	0	0	0	0	0	0	0	0	0	0	0	0	0	0	0	0	0	0	0	0	0	0
AT1G06710.3	AT1G06710	0	0	0	0	0	0	0	0	0	0	0	0	0	0	0	0	0	0	0	0	0	0	0	0	0	0	0	0	0	0
AT1G06710.4	AT1G06710	0	0	0	0	0	0	0	0	0	0	0	0	0	0	0	0	0	0	0	0	0	0	0	0	0	0	0	0	0	0
AT1G06710.5	AT1G06710	0	0	0	0	0	0	0	0	0	0	0	0	0	0	0	0	0	0	0	0	0	0	0	0	0	0	0	0	0	0
AT1G06710.6	AT1G06710	0	0	0	0	0	0	0	0	0	0	0	0	0	0	0	0	0	0	0	0	0	0	0	0	0	0	0	0	0	0
AT1G06710.7	AT1G06710	0	0	0	0	0	0	0	0	0	0	0	0	0	0	0	0	0	0	0	0	0	0	0	0	0	0	0	0	0	0
AT1G06710.8	AT1G06710	0	0	0	0	0	0	0	0	0	0	0	0	0	0	0	0	0	0	0	0	0	0	0	0	0	0	0	0	0	0
AT1G06710.9	AT1G06710	0	0	0	0	0	0	0	0	0	0	0	0	0	0	0	0	0	0	0	0	0	0	0	0	0	0	0	0	0	0
AT1G06713.1	AT1G06713	0	0	0	0	0	0	0	0	0	0	0	0	0	0	0	0	0	0	0	0	1	0	0	0	0	0	0	0	0	0
AT1G06717.1	AT1G06717	2	4	3	0	4	6	3	0	4	2	5	4	1	6	4	3	1	2	1	1	3	2	0	2	1	0	0	1	0	1
AT1G06720.1	AT1G06720	0	0	0	0	0	0	0	0	0	0	0	0	0	0	0	0	0	0	0	0	0	0	0	0	0	0	0	0	0	0
AT1G06720.2	AT1G06720	0	0	0	0	0	0	0	0	0	0	0	0	0	0	0	0	0	0	0	0	0	0	0	0	0	0	0	0	0	0
AT1G06720.3	AT1G06720	1	0	3	1	1	0	0	0	0	1	0	0	0	0	1	0	1	1	1	3	0	0	0	0	1	0	2	1	0	0
AT1G06723.1	AT1G06723	0	0	0	0	0	0	0	0	0	0	0	0	0	0	0	0	0	0	0	0	0	0	0	0	0	0	0	0	0	0
AT1G06727.1	AT1G06727	0	0	0	0	0	0	0	0	0	0	0	0	0	0	0	0	0	0	0	0	0	0	0	0	0	0	0	1	0	0
AT1G06730.1	AT1G06730	404	423	405	363	431	343	387	350	375	308	350	460	379	385	381	387	365	423	352	330	394	369	322	398	413	308	365	395	368	435
AT1G06733.1	AT1G06733	0	1	0	0	0	0	0	0	0	0	0	0	0	0	0	0	0	0	0	0	0	0	0	0	0	0	0	0	0	0
AT1G06737.1	AT1G06737	0	0	0	0	0	0	0	0	0	0	0	0	0	0	0	0	0	0	0	0	0	0	0	0	0	0	0	0	0	0
AT1G06740.1	AT1G06740	172	148	148	134	170	188	155	147	167	185	209	156	172	143	153	162	162	174	161	159	155	181	142	171	132	216	210	220	184	198
AT1G06743.1	AT1G06743	0	0	0	0	0	1	0	0	0	0	0	0	0	0	0	1	0	0	0	0	0	0	0	0	0	0	0	0	0	0
AT1G06747.1	AT1G06747	0	0	0	0	0	0	0	0	0	0	0	0	0	0	0	0	0	0	0	0	0	0	0	0	0	0	0	0	0	0
AT1G06750.1	AT1G06750	1	0	0	0	0	0	0	0	0	0	0	0	0	0	0	0	0	0	0	0	0	0	0	0	0	0	0	0	2	0
AT1G06750.2	AT1G06750	0	0	0	0	0	0	0	0	0	0	0	0	0	0	0	0	0	0	0	0	0	0	0	0	0	0	0	0	0	0
AT1G06750.3	AT1G06750	0	0	0	0	0	0	0	0	0	0	0	0	0	0	0	0	0	0	0	0	0	0	0	0	0	0	0	0	0	0
AT1G06753.1	AT1G06753	6	8	9	8	9	7	8	4	7	7	14	9	8	8	2	14	7	15	4	6	8	4	0	4	1	7	1	5	4	4
AT1G06757.1	AT1G06757	0	0	0	0	0	0	0	0	0	0	1	0	0	0	0	0	0	0	1	0	0	0	0	0	0	0	0	0	0	1
AT1G06760.1	AT1G06760	4867	5605	6023	6308	6232	5567	5144	6027	6517	6614	7032	6116	6239	5980	6708	4735	5341	4807	5573	5363	5170	4716	8770	7783	11164	5963	7734	7763	8368	7569
AT1G06763.1	AT1G06763	4	4	4	8	4	4	2	2	3	5	2	4	6	6	2	1	2	5	3	8	2	9	4	15	11	5	8	7	8	6
AT1G06770.1	AT1G06770	0	0	0	0	0	0	0	0	0	0	0	0	0	0	0	0	0	0	0	0	0	0	0	0	0	0	0	0	0	0
AT1G06770.2	AT1G06770	6	11	12	19	10	9	18	12	7	6	3	17	5	10	7	13	12	18	13	9	9	15	11	9	3	18	23	11	13	20
AT1G06770.3	AT1G06770	0	0	0	0	0	0	0	0	0	0	0	0	0	1	0	0	0	0	0	0	0	0	0	0	0	0	0	0	1	0
AT1G06773.1	AT1G06773	0	1	0	0	0	0	3	0	1	1	1	0	0	3	1	0	0	0	2	2	1	0	1	0	0	1	3	0	1	1
AT1G06777.1	AT1G06777	0	0	0	0	0	0	0	0	0	0	0	0	0	0	0	0	0	0	0	0	0	0	0	0	0	0	0	0	0	0
AT1G06780.1	AT1G06780	0	0	0	0	0	0	0	0	0	0	0	0	0	0	0	0	0	0	0	0	0	0	0	0	0	0	0	0	0	0
AT1G06780.2	AT1G06780	0	0	0	0	0	2	0	0	0	0	0	3	0	0	2	0	0	1	2	0	0	0	0	0	1	0	1	0	0	0
AT1G06783.1	AT1G06783	0	0	0	0	0	0	0	0	0	0	0	0	0	0	0	0	0	0	0	0	0	0	0	0	0	0	0	0	0	0
AT1G06787.1	AT1G06787	7	5	7	8	7	5	6	6	16	10	4	6	7	7	5	14	3	11	5	10	7	2	8	10	2	5	5	6	5	12
AT1G06790.1	AT1G06790	0	1	0	0	0	0	0	0	0	0	0	0	0	0	0	0	0	0	0	0	0	0	0	0	0	0	0	0	0	0
AT1G06790.2	AT1G06790	14	9	14	16	14	15	17	12	8	16	16	9	16	13	17	14	18	18	12	13	10	13	22	17	22	16	17	5	10	15
AT1G06797.1	AT1G06797	0	0	0	0	0	0	0	0	0	0	0	0	0	0	0	0	0	0	0	0	0	0	0	0	0	0	0	0	0	0
AT1G06800.1	AT1G06800	138	119	120	117	139	127	170	144	158	170	142	143	143	150	130	152	143	122	135	172	158	169	195	198	193	162	170	160	121	177
AT1G06800.2	AT1G06800	9	12	6	8	4	5	8	7	10	7	7	7	9	5	9	2	10	6	8	6	6	6	9	8	15	6	16	11	10	12
AT1G06810.1	AT1G06810	0	1	1	0	2	2	0	0	2	5	3	0	1	0	1	2	1	1	1	1	2	0	6	5	2	2	2	2	2	6
AT1G06817.1	AT1G06817	0	0	0	1	0	0	0	0	0	0	0	0	0	0	0	0	0	0	0	0	0	0	0	0	0	0	0	0	0	0
AT1G06820.1	AT1G06820	0	0	0	0	1	0	0	0	0	0	0	0	0	0	1	0	0	0	0	0	0	1	0	0	0	1	0	0	0	0
AT1G06820.2	AT1G06820	6	3	4	1	6	0	3	2	3	4	1	4	3	3	3	2	3	3	3	3	1	6	3	4	1	1	3	1	1	4
AT1G06820.3	AT1G06820	0	0	0	0	0	0	0	0	0	0	0	0	0	0	0	0	0	0	0	0	0	0	0	0	0	0	0	0	0	0
AT1G06820.4	AT1G06820	0	0	0	0	0	1	0	0	0	0	0	0	0	0	0	0	0	0	0	0	0	0	1	0	0	0	0	0	0	1
AT1G06823.1	AT1G06823	0	1	0	0	1	0	0	0	1	1	0	0	0	0	0	0	0	0	0	0	0	0	0	0	0	0	0	0	0	0
AT1G06827.1	AT1G06827	0	0	0	0	0	0	0	0	0	0	0	0	0	0	0	0	0	0	0	0	0	0	0	0	0	0	0	0	0	0
AT1G06830.1	AT1G06830	25	35	52	50	105	44	155	78	15	12	13	75	42	14	25	84	98	237	45	52	58	38	306	360	156	369	426	225	225	115
AT1G06833.1	AT1G06833	0	0	0	0	0	0	0	0	0	0	0	0	0	0	0	0	0	0	0	0	0	0	0	0	0	0	0	0	0	0
AT1G06833.2	AT1G06833	0	0	0	0	0	0	0	0	0	0	0	0	0	0	0	0	0	0	0	0	0	0	0	0	0	0	0	0	0	0
AT1G06833.3	AT1G06833	0	0	0	0	0	0	0	0	0	0	0	0	0	0	0	0	0	0	0	0	0	0	0	0	0	0	0	0	0	0
AT1G06833.4	AT1G06833	0	0	0	0	0	0	0	0	0	0	0	0	0	0	0	0	0	0	0	0	0	0	0	0	0	0	0	0	0	0
AT1G06833.5	AT1G06833	0	0	0	0	0	0	0	0	0	0	0	0	0	0	0	0	0	0	0	0	0	0	0	0	0	0	0	0	0	0
AT1G06837.1	AT1G06837	1	0	0	0	0	0	1	1	0	0	1	0	0	1	1	0	1	2	0	0	3	0	0	1	0	0	0	0	0	0
AT1G06840.1	AT1G06840	3128	3169	2259	2730	3038	3006	3275	2518	2923	2726	2441	2962	2498	2422	2565	3064	2956	3093	2737	2452	2845	3673	4258	3534	3087	6460	5655	5692	5455	3875
AT1G06850.1	AT1G06850	281	264	259	278	221	218	297	277	278	198	174	230	243	273	261	276	267	293	237	268	290	249	384	342	420	240	323	308	304	411
AT1G06850.2	AT1G06850	1	1	1	3	1	1	1	0	0	0	1	2	1	0	0	0	1	1	1	2	0	0	2	2	2	1	0	1	0	3
AT1G06853.1	AT1G06853	0	0	0	0	0	0	0	0	0	0	0	0	0	0	0	1	0	0	0	0	0	0	0	0	0	0	0	0	0	0
AT1G06857.1	AT1G06857	0	0	0	0	0	0	0	0	0	0	0	0	0	0	1	0	0	0	0	0	0	0	0	0	0	0	0	0	0	0
AT1G06860.1	AT1G06860	0	0	0	0	0	0	0	0	0	0	0	0	0	0	0	0	0	0	0	0	0	0	0	0	0	0	0	0	0	0
AT1G06863.1	AT1G06863	0	0	1	1	1	2	2	0	0	0	0	1	0	0	3	1	3	0	1	0	4	0	0	0	0	0	1	1	0	0
AT1G06867.1	AT1G06867	0	0	0	0	0	1	0	0	0	0	0	0	0	0	0	0	0	0	0	0	0	0	0	0	0	0	0	0	0	0
AT1G06870.1	AT1G06870	1220	1280	1373	1403	1415	1298	1348	1291	1408	1205	1222	1328	1450	1188	1219	1256	1091	1329	1072	1073	1205	1179	1574	1514	1685	1385	1395	1344	1476	1474
AT1G06873.1	AT1G06873	0	0	1	0	0	0	0	0	1	0	1	1	2	0	1	0	0	0	0	0	0	0	1	0	1	1	1	1	1	0
AT1G06877.1	AT1G06877	0	1	1	0	0	1	1	0	0	0	0	0	1	0	1	0	1	0	0	0	0	0	1	0	1	0	0	0	1	0
AT1G06880.1	AT1G06880	0	0	0	0	0	0	0	0	0	0	0	0	0	0	0	0	0	0	0	0	0	0	0	0	0	0	0	0	0	0
AT1G06883.1	AT1G06883	0	0	0	0	0	0	1	0	0	0	0	0	0	0	0	0	0	0	0	0	0	0	1	0	2	3	2	3	1	3
AT1G06890.1	AT1G06890	0	0	0	1	0	0	0	0	0	0	0	0	0	0	0	0	0	0	0	0	0	1	0	0	0	0	0	0	0	0
AT1G06890.2	AT1G06890	3	1	0	3	1	1	1	0	4	2	4	4	2	2	3	2	5	1	1	0	1	2	1	1	1	2	2	3	2	2
AT1G06890.3	AT1G06890	0	0	0	0	0	0	0	0	0	0	0	0	0	0	0	0	0	0	0	0	0	0	0	0	0	0	0	0	0	0
AT1G06890.4	AT1G06890	0	0	0	0	0	0	0	0	0	0	0	0	0	0	0	0	0	0	0	0	0	0	0	0	0	0	0	0	0	0
AT1G06897.1	AT1G06897	0	0	0	0	0	0	0	0	0	0	0	0	0	0	0	0	0	0	0	0	0	0	0	0	0	0	0	0	0	0
AT1G06900.1	AT1G06900	2197	2315	1877	2377	2168	2110	2087	2302	2322	2265	2326	2195	2149	2447	2429	2312	2192	2003	2298	2433	2115	1971	1703	1637	1554	1844	1745	1771	1781	1876
AT1G06907.1	AT1G06907	0	0	0	0	0	0	0	0	0	0	0	0	0	0	0	0	0	0	0	0	0	0	0	0	0	0	0	0	0	0
AT1G06910.1	AT1G06910	123	152	147	181	140	143	141	172	159	147	153	140	144	142	176	161	152	147	130	139	116	131	171	172	176	167	159	153	158	185
AT1G06913.1	AT1G06913	0	0	0	0	0	0	0	0	0	0	0	0	0	0	0	0	0	0	0	0	0	0	0	0	0	0	0	0	0	0
AT1G06917.1	AT1G06917	0	0	0	0	0	1	0	0	2	1	3	1	1	0	0	0	0	0	0	0	0	0	0	0	0	0	1	0	1	0
AT1G06920.1	AT1G06920	1	1	0	0	1	0	1	0	0	0	0	0	0	1	0	0	1	0	0	1	1	1	1	1	4	0	0	1	0	1
AT1G06923.1	AT1G06923	34	89	80	68	33	40	37	67	40	50	15	70	36	65	30	85	85	51	85	87	138	45	111	82	154	88	118	103	126	117
AT1G06925.1	AT1G06925	0	0	0	0	0	1	0	0	1	0	0	0	0	0	1	1	0	0	0	0	0	0	0	0	0	1	0	0	1	0
AT1G06927.1	AT1G06927	0	0	0	0	0	0	0	0	0	0	0	0	0	0	0	0	0	0	0	0	0	0	0	0	0	0	0	0	0	0
AT1G06930.1	AT1G06930	152	185	184	146	120	121	134	182	146	140	161	187	146	197	137	180	150	163	197	258	250	157	194	247	269	152	226	166	180	207
AT1G06933.1	AT1G06933	0	0	0	0	0	0	1	0	0	0	0	0	0	0	0	0	0	3	0	0	0	0	0	0	0	1	0	0	0	0
AT1G06937.1	AT1G06937	0	0	0	0	0	0	0	0	0	0	0	0	0	0	0	0	0	1	0	0	0	1	0	0	0	0	0	0	0	0
AT1G06943.1	AT1G06943	0	0	0	0	0	0	0	0	0	0	0	0	0	0	0	0	0	0	0	0	0	0	0	0	0	0	0	0	0	0
AT1G06947.1	AT1G06947	0	0	0	0	0	0	0	0	0	0	0	0	0	0	0	0	0	0	0	0	0	0	0	0	1	0	0	0	0	0
AT1G06950.1	AT1G06950	2243	2307	2140	2380	2402	2406	2244	2490	2315	2192	2337	2416	2501	2381	2493	2206	2190	2312	2190	2141	2230	2167	1616	1949	1759	1678	1853	1882	1896	1873
AT1G06953.1	AT1G06953	0	1	0	4	2	2	3	0	1	0	0	0	0	1	0	1	2	0	1	1	0	0	2	1	1	0	0	0	0	0
AT1G06957.1	AT1G06957	1	1	0	0	2	0	1	1	2	0	1	1	1	1	1	0	0	3	0	0	1	1	0	1	2	0	0	0	2	0
AT1G06960.1	AT1G06960	0	0	0	0	0	0	0	0	0	0	0	0	0	0	0	0	0	0	0	0	0	0	0	0	0	0	0	0	0	0
AT1G06960.2	AT1G06960	0	0	0	0	0	0	0	0	0	0	0	0	0	0	0	0	0	0	0	0	0	0	0	0	0	0	0	0	0	0
AT1G06960.3	AT1G06960	0	0	0	0	0	0	0	0	0	0	0	0	0	0	0	0	0	0	0	0	0	0	0	0	0	0	0	0	0	0
AT1G06960.4	AT1G06960	3	5	1	0	0	0	5	2	1	2	1	4	4	2	1	4	2	4	2	4	5	1	0	4	2	7	3	0	0	1
AT1G06960.5	AT1G06960	0	0	0	0	0	1	0	1	0	0	0	0	1	0	1	0	1	0	0	0	0	0	0	0	0	0	0	0	0	0
AT1G06960.6	AT1G06960	0	0	0	0	0	0	0	0	0	0	0	0	0	0	0	0	0	0	0	0	0	0	0	0	0	0	0	0	0	0
AT1G06963.1	AT1G06963	0	1	0	1	3	4	1	5	1	1	0	0	0	1	2	8	3	7	4	1	5	3	1	4	7	6	2	4	2	3
AT1G06967.1	AT1G06967	0	0	0	0	0	0	0	0	0	0	0	0	0	0	0	0	0	0	0	0	0	0	0	0	0	0	0	0	0	0
AT1G06970.1	AT1G06970	1	5	3	2	1	5	5	0	3	1	7	2	0	3	2	2	1	2	3	3	5	1	4	2	5	6	3	3	5	2
AT1G06973.1	AT1G06973	0	0	0	0	0	0	0	0	0	0	0	0	0	0	0	0	0	0	0	0	0	0	0	0	0	0	0	0	0	0
AT1G06977.1	AT1G06977	0	0	0	2	0	2	2	0	2	1	1	2	2	0	0	1	1	0	0	0	1	2	0	0	0	0	1	0	1	5
AT1G06980.1	AT1G06980	39	30	54	29	31	47	27	38	40	33	30	32	55	31	23	39	41	32	26	23	30	20	41	49	73	27	27	30	31	60
AT1G06983.1	AT1G06983	80	97	73	82	75	65	123	76	77	65	57	82	89	66	76	93	101	95	79	55	61	110	134	133	118	160	193	147	154	150
AT1G06987.1	AT1G06987	0	0	0	0	0	0	1	0	0	0	0	0	0	0	0	0	0	0	0	0	0	0	0	0	0	0	0	0	0	0
AT1G06990.1	AT1G06990	2	3	2	1	1	2	1	3	1	2	1	2	1	0	1	2	6	0	0	0	3	3	3	7	7	2	1	1	3	2
AT1G06993.1	AT1G06993	5	6	3	4	3	2	3	10	2	1	2	4	1	3	5	3	1	0	6	5	4	2	0	0	4	0	0	0	0	0
AT1G06997.1	AT1G06997	0	0	0	0	0	0	0	0	0	0	0	0	0	0	0	0	0	0	0	0	0	0	0	0	0	0	0	0	0	0
AT1G07000.1	AT1G07000	895	901	782	844	704	758	816	865	687	777	659	970	838	734	718	639	703	556	837	784	838	792	1154	856	1071	1304	1205	1074	1249	860
AT1G07003.1	AT1G07003	0	0	0	0	0	0	0	0	0	0	0	0	0	0	0	0	1	0	0	0	0	0	0	0	0	0	0	0	0	0
AT1G07007.1	AT1G07007	0	0	0	0	0	0	0	0	0	0	0	0	0	0	0	0	1	0	0	0	0	0	0	0	0	0	0	0	0	0
AT1G07010.1	AT1G07010	0	0	0	0	0	0	0	0	0	0	0	0	0	0	0	0	0	0	0	0	0	0	0	0	0	0	0	0	0	0
AT1G07010.2	AT1G07010	0	0	0	0	0	0	0	0	0	0	0	0	0	0	0	0	0	0	0	0	0	0	0	0	0	0	0	0	0	0
AT1G07010.3	AT1G07010	0	0	0	0	0	0	1	0	0	0	0	0	0	0	0	0	1	0	0	0	1	0	0	1	0	0	0	0	0	0
AT1G07013.1	AT1G07013	0	0	0	0	0	0	0	0	0	0	0	0	0	0	0	0	0	0	0	0	0	0	0	0	0	1	0	0	0	0
AT1G07017.1	AT1G07017	0	0	0	0	0	0	0	0	0	0	0	0	0	0	0	0	0	0	0	0	0	0	0	0	0	0	0	0	0	0
AT1G07020.1	AT1G07020	493	445	616	531	435	592	494	651	537	512	503	547	627	554	608	575	593	631	574	599	608	529	669	672	772	555	655	591	626	664
AT1G07023.1	AT1G07023	0	0	0	1	0	0	0	1	0	1	0	0	2	3	0	0	3	2	1	2	1	2	3	0	2	1	2	0	1	0
AT1G07025.1	AT1G07025	2	0	1	0	0	0	0	0	1	1	0	0	0	0	0	1	0	1	1	1	0	0	0	0	1	0	0	1	0	0
AT1G07027.1	AT1G07027	0	2	1	0	2	0	1	1	0	0	1	0	1	0	0	0	0	0	0	0	2	2	0	0	0	0	1	1	1	2
AT1G07030.1	AT1G07030	1357	1309	1410	1388	1418	1340	1501	1376	1274	1199	1196	1403	1528	1297	1230	1321	1319	1490	1248	1221	1279	1193	1454	1669	1432	1122	1282	1297	1285	1509
AT1G07040.1	AT1G07040	1013	1109	910	887	1049	1033	875	883	1155	1244	1260	1094	942	1077	1039	939	811	689	1130	1056	947	1137	937	921	845	729	950	907	879	960
AT1G07050.1	AT1G07050	0	0	0	0	0	0	0	0	0	0	0	0	0	0	0	0	0	0	0	0	0	0	0	0	0	0	0	0	0	0
AT1G07050.2	AT1G07050	0	0	0	0	0	0	0	0	0	0	0	0	0	0	0	0	0	0	0	0	0	0	0	0	0	0	0	0	0	0
AT1G07060.1	AT1G07060	0	0	0	0	0	0	0	0	0	0	0	0	0	0	0	0	0	0	0	0	0	0	0	0	0	0	0	0	0	0
AT1G07060.2	AT1G07060	0	1	0	0	0	0	2	0	1	1	0	1	0	0	0	0	0	1	0	0	0	0	0	0	0	1	0	2	1	0
AT1G07060.3	AT1G07060	0	0	0	0	0	0	0	0	0	0	0	0	0	0	0	0	0	0	0	0	0	0	0	0	0	0	0	0	0	0
AT1G07060.4	AT1G07060	0	0	0	0	0	0	0	0	0	0	0	0	0	0	0	0	0	0	0	0	0	0	0	0	0	0	0	0	0	0
AT1G07070.1	AT1G07070	784	931	1028	859	798	858	1034	884	944	683	689	808	1017	887	909	935	1050	1434	793	932	866	779	946	1186	1079	647	868	778	787	922
AT1G07080.1	AT1G07080	2075	1950	2093	2234	2305	2453	2103	1906	2169	2032	1629	1927	1930	1987	2235	1818	1908	1657	1916	1831	1716	1692	1946	1698	1947	1280	1527	1564	1502	1619
AT1G07090.1	AT1G07090	735	677	684	643	709	604	622	812	855	715	569	576	692	726	771	549	717	635	753	667	621	755	702	689	737	584	709	785	726	551
AT1G07100.1	AT1G07100	0	0	0	0	0	0	0	0	0	0	0	0	0	0	0	0	0	0	0	0	0	0	0	0	0	0	0	0	0	0
AT1G07110.1	AT1G07110	1345	1123	971	1333	1235	1258	1056	1318	1349	1371	1446	1095	1261	1464	1377	1106	1212	953	1359	1283	1119	1079	845	875	905	696	811	794	874	827
AT1G07117.1	AT1G07117	0	0	0	0	0	0	0	0	0	0	0	0	0	0	0	0	0	0	0	0	0	0	0	0	0	0	0	0	0	0
AT1G07119.1	AT1G07119	0	0	0	0	0	0	0	0	0	0	0	0	0	0	0	0	0	0	0	0	0	0	0	0	0	0	0	0	0	0
AT1G07119.2	AT1G07119	0	0	0	0	0	1	0	0	0	0	0	0	0	0	0	0	1	0	0	0	0	1	0	0	0	0	1	0	0	0
AT1G07119.3	AT1G07119	1	1	0	0	2	0	2	0	0	1	1	0	1	1	1	3	2	1	0	2	1	1	0	0	1	1	0	0	1	0
AT1G07119.4	AT1G07119	0	0	0	0	0	0	0	0	0	0	0	0	0	0	0	0	0	0	0	0	0	0	0	0	0	0	0	0	0	0
AT1G07119.5	AT1G07119	4	0	3	5	4	5	1	1	3	2	9	2	1	2	2	1	4	2	5	4	4	1	2	3	1	2	3	2	4	3
AT1G07120.1	AT1G07120	1	3	6	5	9	3	4	4	2	3	7	1	5	2	0	5	4	4	3	7	1	3	1	7	2	6	5	4	4	4
AT1G07120.2	AT1G07120	0	0	0	0	0	0	0	1	0	0	1	0	0	0	0	1	0	0	0	0	0	0	1	0	0	0	0	0	0	0
AT1G07123.1	AT1G07123	0	0	0	0	0	0	0	0	0	0	0	0	0	0	0	0	0	0	0	0	0	0	0	0	0	0	0	0	0	0
AT1G07127.1	AT1G07127	0	0	0	0	0	0	0	0	0	0	0	0	0	0	0	0	0	0	0	0	0	0	0	0	0	0	0	0	0	0
AT1G07128.1	AT1G07128	180	175	161	170	170	157	208	214	216	246	162	169	204	174	219	157	162	146	231	161	226	210	258	243	293	279	264	221	276	226
AT1G07130.1	AT1G07130	180	158	185	180	179	164	184	196	197	214	150	195	188	203	223	191	197	192	225	203	204	213	283	239	279	229	228	218	236	272
AT1G07133.1	AT1G07133	0	0	0	0	0	0	0	0	0	0	0	0	0	0	0	0	0	0	0	1	0	0	0	0	0	0	0	0	0	0
AT1G07135.1	AT1G07135	155	109	184	102	126	158	221	158	87	55	53	88	128	79	79	137	129	189	155	79	157	370	552	334	382	344	360	252	300	289
AT1G07140.1	AT1G07140	4400	4507	5582	5160	4760	4886	4809	4658	4792	4135	4133	4924	5034	4863	4680	4355	4415	5423	4451	4330	4362	4278	4694	5204	6024	4244	4802	4577	4735	4511
AT1G07143.1	AT1G07143	0	4	6	0	1	0	0	1	7	3	2	8	0	2	4	1	1	0	5	3	9	6	4	3	5	3	7	2	3	4
AT1G07147.1	AT1G07147	0	0	0	0	0	0	0	0	0	0	0	0	0	0	0	0	0	0	0	0	0	0	0	0	0	0	0	0	0	0
AT1G07150.1	AT1G07150	0	0	0	0	0	0	0	0	0	0	0	0	0	0	0	0	0	1	0	2	0	1	0	0	0	0	0	0	0	0
AT1G07150.2	AT1G07150	0	0	0	0	0	0	0	0	0	0	0	0	0	0	0	0	0	0	0	0	0	0	0	0	0	0	1	0	0	0
AT1G07157.1	AT1G07157	0	0	0	0	0	0	0	0	0	0	0	0	0	0	0	0	0	0	0	0	0	0	0	0	0	0	0	0	0	0
AT1G07160.1	AT1G07160	26	42	30	59	30	22	84	45	14	28	25	50	26	28	26	58	38	42	43	34	43	90	144	96	97	183	254	179	125	73
AT1G07163.1	AT1G07163	0	0	0	0	0	0	0	0	0	0	0	0	0	0	0	0	0	0	0	0	0	0	0	0	0	0	0	0	0	0
AT1G07167.1	AT1G07167	0	0	1	4	0	1	2	1	0	1	1	1	0	0	1	1	0	1	1	1	0	0	0	0	0	1	0	0	0	0
AT1G07170.1	AT1G07170	0	0	0	0	0	0	0	0	0	0	0	0	0	0	0	0	0	0	0	0	0	0	0	0	0	0	0	0	1	0
AT1G07170.2	AT1G07170	3	0	0	0	0	0	0	0	1	0	0	0	1	1	0	1	1	2	1	1	0	0	0	1	1	0	0	1	1	2
AT1G07170.3	AT1G07170	0	0	0	0	0	0	0	0	0	0	0	0	0	0	0	0	0	0	0	0	0	0	0	0	0	0	0	0	0	0
AT1G07170.4	AT1G07170	0	0	0	0	0	0	0	0	0	0	0	0	0	0	0	0	0	0	0	0	0	0	0	0	0	0	0	0	0	0
AT1G07170.5	AT1G07170	0	0	0	0	0	0	0	0	0	0	0	0	0	0	0	0	0	0	0	0	0	0	0	0	0	0	0	0	0	0
AT1G07170.6	AT1G07170	0	0	0	0	0	0	0	0	0	0	0	0	0	0	0	0	0	0	0	0	0	0	0	0	0	0	0	0	0	0
AT1G07173.1	AT1G07173	0	0	1	1	1	0	1	0	0	2	3	1	0	1	0	1	1	1	0	0	1	1	0	0	0	1	1	1	1	0
AT1G07175.1	AT1G07175	12	10	12	11	1	7	14	12	6	5	8	6	12	11	7	6	6	11	9	11	14	5	8	8	3	3	1	2	3	4
AT1G07175.2	AT1G07175	3	3	4	7	3	1	8	8	3	3	0	0	6	6	5	4	3	5	0	3	6	1	11	5	6	1	2	0	5	10
AT1G07177.1	AT1G07177	0	0	0	0	0	0	0	0	0	0	0	0	0	0	0	0	0	0	0	0	0	0	0	0	0	0	0	0	0	0
AT1G07180.1	AT1G07180	16	18	28	95	118	100	133	10	19	17	18	18	15	28	68	125	82	161	14	21	17	17	137	68	94	38	33	28	54	17
AT1G07183.1	AT1G07183	0	0	0	0	0	0	0	0	0	0	0	0	0	0	0	0	0	0	0	0	0	0	0	0	0	0	0	0	0	0
AT1G07187.1	AT1G07187	1	1	2	2	0	1	2	0	3	0	6	0	1	0	0	3	0	4	4	2	1	1	1	2	0	0	1	0	0	0
AT1G07190.1	AT1G07190	1	0	0	0	0	1	0	0	0	1	0	0	1	0	3	0	0	0	0	0	0	0	0	0	0	0	0	0	0	0
AT1G07193.1	AT1G07193	0	0	0	0	0	0	0	0	0	0	0	0	0	0	0	0	0	0	0	0	0	0	0	0	0	0	0	0	0	0
AT1G07197.1	AT1G07197	0	0	0	0	0	0	0	0	0	0	0	0	0	0	0	0	0	0	0	0	0	0	0	0	0	0	0	0	0	0
AT1G07200.1	AT1G07200	2	1	0	1	0	0	2	1	0	0	2	0	0	1	0	4	1	2	1	0	0	1	0	1	2	0	0	0	1	0
AT1G07200.2	AT1G07200	487	538	349	505	505	576	413	458	467	566	485	406	415	480	474	428	442	370	378	378	344	497	218	224	208	367	308	326	356	234
AT1G07203.1	AT1G07203	0	0	0	0	0	0	0	0	0	0	0	0	0	0	0	0	0	0	0	0	0	0	0	0	0	0	0	0	0	0
AT1G07203.2	AT1G07203	0	0	0	0	0	0	0	0	0	0	0	0	0	0	0	0	0	0	0	0	0	0	0	0	0	0	0	0	0	0
AT1G07203.3	AT1G07203	0	0	0	0	0	0	0	0	0	0	0	0	0	0	0	0	0	0	0	0	0	0	0	0	0	0	0	0	0	0
AT1G07203.4	AT1G07203	0	0	0	0	0	0	0	0	0	0	0	0	0	0	0	0	0	0	0	0	0	0	0	0	0	0	0	0	0	0
AT1G07203.5	AT1G07203	0	0	0	0	0	0	0	0	0	0	0	0	0	0	0	0	0	0	0	0	0	0	0	0	0	0	0	0	0	0
AT1G07203.6	AT1G07203	0	0	0	0	0	0	0	0	0	0	0	0	0	0	0	0	0	0	0	0	0	0	0	0	0	0	0	0	0	0
AT1G07210.1	AT1G07210	1236	1474	1503	1368	1416	1270	1399	1522	1475	1254	1287	1395	1493	1434	1373	1501	1475	1633	1316	1288	1379	1222	1407	1725	1738	1317	1556	1371	1513	1483
AT1G07220.1	AT1G07220	590	569	610	638	682	649	584	632	623	594	562	712	612	604	674	562	605	737	695	633	611	713	687	631	639	662	617	652	598	671
AT1G07230.1	AT1G07230	1216	1160	1027	1118	1080	1180	1067	1187	1240	1265	1234	1145	1152	1283	1209	895	1020	780	1033	1160	1084	1211	938	950	1024	1028	1088	1170	1147	985
AT1G07233.1	AT1G07233	0	0	0	0	0	0	0	0	0	0	0	0	0	0	0	0	0	0	0	0	0	0	0	0	0	0	0	0	0	0
AT1G07237.1	AT1G07237	0	0	0	0	0	0	0	0	0	0	0	0	0	0	0	0	0	0	0	0	0	0	0	0	0	0	0	0	0	0
AT1G07240.1	AT1G07240	1351	1325	1212	1265	1467	1483	1475	1387	1297	1427	1250	1429	1245	1362	1365	1268	1340	1106	1292	1369	1371	1389	1476	1497	1443	1217	1254	1434	1282	1179
AT1G07247.1	AT1G07247	0	0	0	0	0	0	0	0	0	0	0	0	0	0	0	0	0	0	0	0	0	0	0	0	0	0	0	0	0	0
AT1G07250.1	AT1G07250	1009	928	935	849	937	904	868	926	1022	1072	895	1089	952	963	918	822	823	798	795	844	841	905	901	812	954	660	802	893	821	872
AT1G07253.1	AT1G07253	0	0	0	0	0	0	0	0	0	0	0	0	0	0	0	0	0	0	0	0	0	0	0	0	0	0	0	0	0	0
AT1G07257.1	AT1G07257	0	0	0	0	0	0	0	0	0	0	0	0	0	0	0	0	0	0	0	0	0	0	0	0	0	0	0	0	0	0
AT1G07260.1	AT1G07260	1197	1214	1101	1266	1236	1205	1289	1067	932	931	900	1327	834	1242	1002	1292	1066	1139	1277	993	1172	1247	954	844	888	978	836	1042	890	974
AT1G07263.1	AT1G07263	0	0	0	0	0	0	0	0	0	0	0	0	0	0	0	0	0	0	0	0	0	0	0	0	0	0	0	0	0	0
AT1G07267.1	AT1G07267	0	0	0	0	0	0	0	0	0	0	0	0	0	0	0	0	0	0	0	0	0	0	1	0	0	1	1	0	0	0
AT1G07270.1	AT1G07270	0	2	0	1	1	2	1	0	1	1	3	2	0	3	1	0	3	1	1	0	0	1	0	0	0	0	0	1	1	0
AT1G07270.2	AT1G07270	0	0	0	0	0	0	0	0	0	0	0	0	0	0	0	0	0	0	0	0	0	0	0	0	0	0	0	0	0	0
AT1G07273.1	AT1G07273	0	0	1	0	0	0	0	0	0	0	0	0	0	1	1	0	0	1	0	0	0	0	0	0	0	1	0	0	1	0
AT1G07277.1	AT1G07277	0	0	0	0	0	0	0	0	0	0	0	0	0	0	0	0	0	0	0	0	0	0	0	0	0	0	0	0	0	0
AT1G07280.1	AT1G07280	0	0	0	0	0	0	0	0	0	0	0	0	0	0	0	1	0	0	0	0	0	0	0	0	0	0	0	0	0	0
AT1G07280.2	AT1G07280	0	0	0	0	0	0	0	0	0	0	0	0	0	0	0	0	0	0	0	0	0	0	0	0	0	0	0	0	0	0
AT1G07280.3	AT1G07280	0	1	1	1	1	3	0	1	0	1	1	0	1	1	0	1	1	1	2	1	0	1	0	0	0	0	0	0	1	0
AT1G07280.4	AT1G07280	4	10	8	3	7	5	4	5	3	4	3	8	2	8	3	4	8	4	4	6	5	5	4	4	4	0	2	1	3	9
AT1G07287.1	AT1G07287	0	0	0	0	0	0	0	0	0	0	0	0	0	0	0	0	0	0	0	0	0	0	0	0	0	0	0	0	0	0
AT1G07290.1	AT1G07290	225	227	239	251	193	251	214	227	220	225	197	242	229	199	213	230	277	288	194	240	217	195	269	314	235	142	208	186	174	295
AT1G07293.1	AT1G07293	0	1	0	0	0	0	0	0	0	0	0	0	0	1	0	0	0	0	1	0	0	1	0	0	0	0	0	0	0	0
AT1G07297.1	AT1G07297	0	0	0	0	0	0	0	0	0	0	0	0	0	0	0	0	0	0	0	0	0	0	0	0	0	0	0	0	0	0
AT1G07300.1	AT1G07300	12	9	4	6	14	10	6	10	9	11	7	12	11	11	10	3	7	13	17	10	11	9	6	7	10	6	20	17	6	14
AT1G07300.2	AT1G07300	1	0	0	0	0	0	0	1	0	0	0	0	1	0	0	0	1	0	0	1	1	0	0	0	0	1	0	0	1	0
AT1G07300.3	AT1G07300	8	11	3	12	14	9	3	7	16	16	7	12	18	13	13	3	12	13	10	10	6	6	11	11	10	11	8	11	4	12
AT1G07303.1	AT1G07303	0	0	0	0	0	0	0	0	0	0	0	0	0	0	0	0	0	0	0	0	0	0	0	0	0	0	0	0	0	0
AT1G07310.1	AT1G07310	1892	1907	1472	1586	1929	1831	1693	1508	1780	1978	1368	1733	1616	1787	1657	1551	1625	1429	1809	1761	1767	1790	1535	1435	1347	1226	1683	1580	1570	1473
AT1G07313.1	AT1G07313	5	9	8	7	4	6	9	7	7	6	6	4	7	9	10	11	5	6	3	11	14	7	6	10	6	4	9	8	7	9
AT1G07317.1	AT1G07317	0	0	0	0	0	0	0	0	0	0	0	0	0	0	0	0	0	0	0	0	0	0	0	0	0	0	0	0	0	0
AT1G07320.1	AT1G07320	0	0	0	0	2	0	0	2	0	0	0	0	0	1	0	0	0	0	1	0	0	0	0	2	2	0	1	1	2	0
AT1G07320.2	AT1G07320	0	0	0	0	0	0	0	0	0	0	0	0	0	0	0	0	0	0	0	0	0	0	0	0	0	0	0	0	0	0
AT1G07320.3	AT1G07320	0	0	2	1	4	1	1	5	2	2	1	0	1	1	2	1	3	0	1	2	1	3	2	3	0	1	0	0	0	1
AT1G07320.4	AT1G07320	0	0	0	0	0	0	0	0	0	0	0	0	0	0	0	0	0	0	0	0	0	0	0	0	0	0	0	0	0	0
AT1G07323.1	AT1G07323	4	1	8	3	1	0	2	3	2	2	5	0	3	3	1	3	1	5	1	0	0	0	3	3	2	0	2	3	1	3
AT1G07327.1	AT1G07327	0	0	0	0	0	0	0	0	0	0	0	0	0	0	0	0	0	0	0	0	0	0	0	0	0	0	0	0	0	0
AT1G07330.1	AT1G07330	0	0	0	0	0	0	0	0	0	0	0	0	0	0	0	0	0	0	0	0	0	0	0	0	0	0	0	0	0	0
AT1G07330.2	AT1G07330	0	0	1	0	0	0	0	0	0	1	0	0	0	0	1	0	0	0	0	0	0	0	0	0	0	0	0	0	0	0
AT1G07333.1	AT1G07333	0	0	0	0	0	0	0	0	0	0	0	0	0	0	0	0	0	0	0	0	0	0	0	0	0	0	0	0	0	0
AT1G07337.1	AT1G07337	0	0	0	0	0	0	0	0	0	0	0	0	0	0	0	0	0	0	0	0	0	0	0	0	0	0	0	0	0	0
AT1G07340.1	AT1G07340	0	0	0	0	0	0	1	0	0	0	0	0	0	0	0	0	0	0	0	0	0	0	0	0	0	0	0	0	0	0
AT1G07343.1	AT1G07343	0	0	0	0	0	0	0	0	0	0	0	0	0	0	0	0	0	0	0	0	0	0	0	0	0	0	0	0	0	0
AT1G07347.1	AT1G07347	0	0	0	0	0	0	0	0	0	0	0	0	0	0	0	0	0	0	0	0	0	0	0	0	0	0	0	0	0	0
AT1G07350.1	AT1G07350	0	0	0	0	0	0	0	0	0	0	0	0	0	0	0	0	0	0	0	0	0	0	0	0	0	0	0	0	0	0
AT1G07350.2	AT1G07350	0	0	0	0	0	0	0	0	0	0	0	0	0	0	0	0	0	0	0	0	0	0	0	0	0	0	0	0	0	0
AT1G07350.3	AT1G07350	0	0	0	0	0	0	0	0	0	0	0	0	0	0	0	0	0	0	0	0	0	0	0	0	0	0	0	0	0	0
AT1G07350.4	AT1G07350	0	0	0	0	0	0	0	0	0	0	0	0	0	0	0	0	0	0	0	0	0	0	0	0	0	0	0	0	0	0
AT1G07350.5	AT1G07350	0	0	0	0	0	0	0	0	0	0	0	0	0	0	0	0	0	0	0	0	0	0	0	0	0	0	0	0	0	0
AT1G07350.6	AT1G07350	0	0	0	0	0	0	0	0	0	0	0	0	0	0	0	0	0	0	0	0	0	0	0	0	0	0	0	0	0	0
AT1G07353.1	AT1G07353	0	0	0	1	0	0	0	0	0	0	0	0	0	0	0	0	0	0	0	0	0	0	0	0	0	0	0	0	0	0
AT1G07360.1	AT1G07360	1702	1582	1445	1553	1831	1725	1653	1600	1632	1592	1432	1869	1524	1636	1653	1606	1643	1819	1727	1471	1771	1531	1795	1674	1558	1315	1644	1604	1567	1757
AT1G07367.1	AT1G07367	3	4	14	0	0	1	9	4	2	2	2	1	7	0	1	1	1	12	2	0	3	2	0	0	0	0	0	0	0	0
AT1G07370.1	AT1G07370	834	820	1142	877	951	898	959	897	780	697	552	954	1013	846	807	958	973	1361	740	760	909	824	1114	1303	1024	655	863	885	760	1055
AT1G07373.1	AT1G07373	0	0	0	0	0	0	0	1	0	1	0	1	1	0	0	0	0	0	0	0	0	0	0	0	0	0	0	0	0	0
AT1G07380.1	AT1G07380	0	0	0	0	0	0	0	0	0	0	0	0	0	0	0	0	0	0	0	0	0	0	0	0	0	0	0	0	0	0
AT1G07380.2	AT1G07380	40	67	24	48	34	69	36	41	42	42	54	51	36	44	39	39	58	42	45	56	42	74	12	21	10	60	61	68	48	18
AT1G07383.1	AT1G07383	0	0	0	0	0	0	0	0	0	0	0	0	0	0	0	0	0	0	0	0	0	0	0	0	0	0	0	0	0	0
AT1G07390.1	AT1G07390	0	0	0	0	0	0	0	0	0	0	0	0	0	0	0	0	0	0	0	0	0	0	0	0	0	0	0	0	0	0
AT1G07390.2	AT1G07390	0	2	3	0	2	0	1	1	0	0	0	2	2	2	1	3	1	0	0	1	1	0	0	2	0	2	1	1	2	1
AT1G07390.3	AT1G07390	0	0	1	0	1	0	0	0	0	0	1	1	2	0	0	1	0	0	0	0	0	1	0	0	0	0	0	0	0	0
AT1G07390.4	AT1G07390	0	0	0	0	0	0	0	0	0	0	0	0	0	0	0	0	0	0	0	0	0	0	0	0	0	0	0	0	0	0
AT1G07390.5	AT1G07390	0	0	0	0	0	0	0	0	0	0	0	0	0	0	0	0	0	0	0	0	0	0	0	0	0	0	0	0	0	0
AT1G07393.1	AT1G07393	8	6	10	9	3	6	10	8	1	3	5	5	2	4	4	4	8	7	5	7	6	3	4	13	10	6	9	7	4	6
AT1G07397.1	AT1G07397	1	0	1	0	0	0	2	0	0	1	2	0	2	1	0	3	0	1	1	0	0	1	0	0	0	0	0	0	0	2
AT1G07400.1	AT1G07400	25	26	29	39	44	52	54	24	23	18	10	24	35	33	31	43	52	81	25	17	22	27	80	71	65	39	42	53	53	44
AT1G07407.1	AT1G07407	42	46	60	83	99	91	58	47	41	47	27	26	56	53	67	110	166	62	67	97	68	64	44	46	32	15	9	15	16	33
AT1G07410.1	AT1G07410	193	186	203	225	201	195	227	197	204	181	164	197	172	176	161	169	175	205	191	174	184	180	214	177	237	189	174	203	248	190
AT1G07413.1	AT1G07413	0	1	0	0	0	1	0	0	1	1	1	2	0	1	0	0	0	0	0	2	1	1	0	0	0	0	0	0	0	0
AT1G07417.1	AT1G07417	0	0	1	0	0	0	0	0	0	0	0	0	0	0	0	0	0	1	0	0	0	0	0	0	0	0	0	0	0	0
AT1G07420.1	AT1G07420	0	1	0	1	1	1	2	2	3	1	0	1	4	2	2	3	2	1	1	1	2	0	0	1	1	2	0	0	0	1
AT1G07420.2	AT1G07420	18	11	8	21	24	16	23	26	17	11	27	20	21	19	12	26	20	9	22	20	19	23	23	17	13	10	17	8	13	29
AT1G07423.1	AT1G07423	0	0	0	0	0	0	0	0	0	0	0	0	0	0	0	0	0	0	1	0	0	0	0	0	0	0	0	0	0	0
AT1G07430.1	AT1G07430	14	11	22	17	22	12	25	16	26	26	14	43	21	27	18	7	8	27	23	14	15	27	23	5	26	15	7	5	18	50
AT1G07433.1	AT1G07433	0	0	0	0	0	0	0	0	0	0	0	0	0	0	0	0	0	0	0	0	0	0	0	0	0	1	0	0	0	0
AT1G07437.1	AT1G07437	0	1	1	1	0	1	1	1	0	0	0	4	1	6	1	4	1	2	1	4	3	1	2	1	2	2	2	1	0	0
AT1G07440.1	AT1G07440	3	3	14	2	7	6	6	14	8	18	14	9	9	7	7	6	5	9	18	10	10	17	12	9	7	14	18	11	19	13
AT1G07440.2	AT1G07440	0	0	1	0	0	0	0	0	0	0	0	0	0	0	0	1	0	0	0	1	0	0	0	0	0	2	0	0	1	0
AT1G07443.1	AT1G07443	0	0	0	1	0	0	0	0	0	1	0	0	0	0	0	0	0	0	0	0	0	0	0	0	0	0	0	0	0	0
AT1G07447.1	AT1G07447	0	0	0	0	0	0	0	0	0	0	0	0	0	0	0	0	0	0	0	0	0	0	0	0	0	0	0	0	0	0
AT1G07450.1	AT1G07450	0	0	0	0	0	1	0	0	0	0	0	0	0	0	0	0	0	0	1	0	0	0	0	0	0	0	0	0	0	0
AT1G07453.1	AT1G07453	0	0	0	0	0	0	0	0	0	0	0	0	0	0	0	0	0	0	0	0	0	0	0	0	0	0	0	0	0	0
AT1G07457.1	AT1G07457	0	1	5	1	0	1	0	0	3	0	1	1	0	3	3	3	0	0	0	2	3	0	0	1	2	4	0	2	1	2
AT1G07460.1	AT1G07460	1	0	0	2	0	1	2	1	0	1	0	0	2	2	2	0	1	0	0	1	1	1	1	7	2	1	4	5	4	6
[truncated: 56,207 more rows]
